# Supplementary material for: COOKIE-Pro: covalent inhibitor binding kinetics profiling on the proteome scale
Source: Nat Commun. 2025 Sep 30;16:8373. doi: 10.1038/s41467-025-63491-2 (PMC12484723; doi:10.1038/s41467-025-63491-2)
Supplement: Supplementary file 3 — Supplementary Data 1 [file 41467_2025_63491_MOESM3_ESM.xlsx]

## Sheet: Proteins (normalized to AC1)
			Supplementary Data 1. Spebrutinib COOKIE-Pro abundance ratio double normalized with 5 uM saturation control sample and ACC1.
			Group description: (1) 5uM Speb 60 min (2_X) 25 nM Speb (3_X) 50 nM Speb (4_X) 100 nM Speb (5_X) 200 nM Speb (6_X) 400 nM Speb (7) DMSO control.
			X=1, 2 min; X=2, 4 min; X=3, 6 min
Checked	Protein FDR Confidence: Combined	Master	Accession	Description	Abundance Ratio: (1) / (7)	Abundance Ratio: (2_1) / (7)	Abundance Ratio: (2_2) / (7)	Abundance Ratio: (2_3) / (7)	Abundance Ratio: (3_1) / (7)	Abundance Ratio: (3_2) / (7)	Abundance Ratio: (3_3) / (7)	Abundance Ratio: (4_1) / (7)	Abundance Ratio: (4_2) / (7)	Abundance Ratio: (4_3) / (7)	Abundance Ratio: (5_1) / (7)	Abundance Ratio: (5_2) / (7)	Abundance Ratio: (5_3) / (7)	Abundance Ratio: (6_1) / (7)	Abundance Ratio: (6_2) / (7)	Abundance Ratio: (6_3) / (7)	Exp. q-value: Combined	Sum PEP Score	Coverage [%]	# Peptides	# PSMs	# Unique Peptides	Score Sequest HT: Sequest HT	# Razor Peptides
FALSE	Medium	Master Protein	P42680	Tyrosine-protein kinase Tec [OS=Homo sapiens]	0.148968	0.24195	0.21267	0.166041	0.20318	0.145816	0.145923	0.147377	0.12529	0.121911	0.135897	0.15157	0.181148	0.149321	0.128031	0.160898	0.048	0.694	1	1	1	1	2.14	0
FALSE	High	Master Protein	Q06187	Tyrosine-protein kinase BTK [OS=Homo sapiens]	0.289086	1.03312	0.80181	0.679174	0.90636	0.631317	0.487554	0.670275	0.397525	0.302306	0.439316	0.281614	0.254098	0.350226	0.242483	0.26754	0	90.482	59	32	51	32	142.9	0
FALSE	High	Master Protein	Q5QNW6-1	Histone H2B type 2-F [OS=Homo sapiens]	0.458702	1.39742	1.45973	1.0666	1.5371	1.02817	1.03777	1.25312	1.02707	1.38303	1.19658	0.930045	1.13033	0.98914	1.10087	1.02713	0	18.089	56	8	12	1	34.9	0
FALSE	High	Master Protein	P51451	Tyrosine-protein kinase Blk [OS=Homo sapiens]	0.569322	1.16651	0.99457	1.0469	1.18905	1.04391	1.03948	1.20733	1.1191	1.06343	1.18974	1.14081	1.03115	1.16199	1.00582	0.942937	0	34.063	38	18	20	18	50.45	0
FALSE	High	Master Protein	P62854	40S ribosomal protein S26 [OS=Homo sapiens]	0.579646	0.813247	0.98009	0.69137	0.861307	0.780447	0.684979	0.786012	0.780356	0.693575	0.726496	0.620628	0.760656	0.765611	0.877789	0.887746	0	2.216	13	1	1	1	3.1	0
FALSE	High	Master Protein	P26599	Polypyrimidine tract-binding protein 1 [OS=Homo sapiens]	0.59292	0.827047	0.761086	0.821764	0.918728	0.820215	0.866953	1.05079	0.875483	0.885502	0.794017	0.841256	0.92623	1.00905	0.936954	0.898036	0	5.109	5	2	2	2	7.35	0
FALSE	High	Master Protein	P16402	Histone H1.3 [OS=Homo sapiens]	0.610619	1.12603	1.5086	0.990619	1.32597	0.863297	0.938197	1.19484	0.762568	1.257	0.998291	0.790135	1.06148	0.959276	2.09408	1.00187	0	10.671	24	6	6	3	14.97	0
FALSE	High	Master Protein	P84243	histone H3.3 [OS=Homo sapiens]	0.635693	1.03312	1.03982	0.863039	1.11042	0.807788	0.980258	1.09825	0.878577	1.09143	0.909402	0.801794	0.836885	0.860633	0.904947	1.03742	0	2.716	17	3	3	3	7.4	0
FALSE	High	Master Protein	Q71U36	tubulin alpha-1A chain [OS=Homo sapiens]	0.635693	1.29623	1.3276	1.26923	1.31095	1.22535	1.22232	1.31391	1.25367	1.27677	1.28462	1.23408	1.02951	0.947511	1.06887	1.08793	0	64.306	58	18	28	2	97.27	4
FALSE	High	Master Protein	Q86YV0	RAS protein activator like-3 [OS=Homo sapiens]	0.668142	1.00552	0.930317	0.745779	0.924028	0.757249	0.725322	0.860117	0.680588	0.65486	0.654701	0.703139	0.712295	0.638914	0.689622	0.631431	0	5.103	1	1	2	1	5.88	0
FALSE	High	Master Protein	Q02878	60S ribosomal protein L6 [OS=Homo sapiens]	0.69174	0.850046	0.830769	0.615385	0.830389	0.740679	0.662661	0.730225	0.641918	0.65486	0.6	0.668161	0.884426	0.761991	0.890398	0.813845	0	2.666	8	2	2	2	3.33	0
FALSE	High	Master Protein	O43252	bifunctional 3'-phosphoadenosine 5'-phosphosulfate synthase 1 [OS=Homo sapiens]	0.696165	1.40294	1.47421	1.39587	1.56537	1.44408	1.49013	1.45046	1.30008	1.35914	1.42735	1.50314	1.22213	1.17647	1.13385	1.09542	0	3.355	3	1	1	1	3.9	0
FALSE	High	Master Protein	P52333-1	Tyrosine-protein kinase JAK3 [OS=Homo sapiens]	0.702065	1.25667	1.30769	1.21482	1.25442	1.21955	1.12704	1.06911	1.1075	1.21582	1.23504	1.15874	1.03443	0.909502	0.991271	0.95884	0	5.068	2	2	2	2	6.04	0
FALSE	High	Master Protein	P12268	inosine-5'-monophosphate dehydrogenase 2 [OS=Homo sapiens]	0.70944	1.05336	1.181	1.0272	1.14576	1.02403	1.04206	1.09076	1.01624	1.0173	1.12735	1.11839	1.04016	1.00362	1.04947	1.0898	0	6.859	7	3	3	3	9.25	0
FALSE	High	Master Protein	Q03113	Guanine nucleotide-binding protein subunit alpha-12 [OS=Homo sapiens]	0.70944	1.1012	1.16833	1.18386	1.22968	1.10522	1.17339	1.19067	1.14076	1.29242	1.21538	1.2861	1.09016	1.12489	1.03589	1.1768	0	2.854	3	1	1	1	3.36	0
FALSE	High	Master Protein	P09211	Glutathione S-transferase P [OS=Homo sapiens]	0.712389	0.852806	1.02172	0.864916	0.99735	0.922949	0.927039	1.13405	0.902552	0.971993	0.790598	0.935426	1.20902	1.10769	1.10281	1.19457	0	2.293	19	2	3	2	6.83	0
FALSE	High	Master Protein	P07437	tubulin beta chain [OS=Homo sapiens]	0.713864	0.937443	1.03348	0.897749	1.0265	0.975973	0.984549	1.09242	1.08817	1.04201	0.97094	0.964126	0.915574	0.899548	0.947624	0.913003	0	37.843	28	10	21	3	49.61	2
FALSE	High	Master Protein	P62424	60S ribosomal protein L7a [OS=Homo sapiens]	0.719764	0.576817	0.676923	0.570356	0.730565	0.750621	0.690129	0.74438	0.866976	0.770181	0.568376	0.591928	0.728689	0.648869	0.773036	0.710945	0.006	1.112	3	1	1	1	1.94	0
FALSE	High	Master Protein	Q16777	Histone H2A type 2-C [OS=Homo sapiens]	0.721239	1.10488	1.24525	0.826454	1.16873	0.835128	0.909013	1.07077	0.941995	1.25041	0.880342	0.816143	0.915574	0.850679	0.814743	0.851263	0	6.321	27	3	3	2	8.81	1
FALSE	High	Master Protein	P15880	40S ribosomal protein S2 [OS=Homo sapiens]	0.721239	1.24103	1.17104	0.954034	1.15018	0.989229	0.946781	1.25062	0.971384	0.9514	0.897436	0.86278	0.92541	0.909502	0.926285	0.872778	0	6.509	12	3	3	3	8.34	0
FALSE	High	Master Protein	P62249	40S ribosomal protein S16 [OS=Homo sapiens]	0.727139	1.19135	1.10588	0.882739	0.987633	0.934548	0.95794	1.07494	0.960557	0.990115	0.916239	0.846637	0.881967	0.914932	0.968962	0.869036	0	4.14	12	2	3	2	7.39	0
FALSE	High	Master Protein	O43175	D-3-phosphoglycerate dehydrogenase [OS=Homo sapiens]	0.737463	1.01104	1.16018	1.02064	1.12986	0.976802	1.04721	1.24646	1.00387	1.06013	1.0735	1.08969	1.05328	1.12941	0.989331	1.09355	0	13.078	14	6	6	6	16.58	0
FALSE	High	Master Protein	Q02750	Dual specificity mitogen-activated protein kinase kinase 1 [OS=Homo sapiens]	0.743363	0.975161	1.14389	1.05722	1.08039	0.976802	0.937339	0.912573	1.03016	0.981878	1.04274	0.886996	1.09344	0.896833	0.946654	0.96913	0	1.456	4	1	1	1	2.24	0
FALSE	High	Master Protein	Q16778	Histone H2B type 2-E [OS=Homo sapiens]	0.746313	0.934683	1.03258	0.825516	1.0265	0.764706	0.795708	0.950042	0.774169	1.03624	0.869231	0.847534	0.938525	0.930317	0.885548	0.960711	0	18.248	56	8	12	1	34.99	9
FALSE	High	Master Protein	P61204	ADP-ribosylation factor 3 [OS=Homo sapiens]	0.764012	0.973321	1.19005	1.07317	0.989399	1.00497	0.950215	1.14405	1.0379	1.0346	0.991453	0.942601	1.04918	0.955656	0.928225	0.983162	0	8.78	31	4	5	4	12.68	0
FALSE	High	Master Protein	Q15365	Poly(RC)-binding protein 1 [OS=Homo sapiens]	0.764012	0.951242	1.10588	0.837711	1.0159	0.904722	0.923605	1.19484	0.965971	1.02554	0.895726	0.897758	0.982787	1.00905	0.942774	1	0	4.262	8	2	3	2	6.07	0
FALSE	High	Master Protein	Q99832	T-complex protein 1 subunit eta [OS=Homo sapiens]	0.764012	0.923643	0.795475	0.754221	0.85424	0.840099	0.790558	0.935887	0.897912	0.850906	0.836752	1.03049	0.906557	1.52489	1.18138	0.923293	0	3.051	4	2	2	2	2.53	0
FALSE	High	Master Protein	O96008	Mitochondrial import receptor subunit TOM40 homolog [OS=Homo sapiens]	0.764012	1.21067	1.59005	1.17167	1.23233	1.13836	1.12103	1.20067	1.15081	1.17792	1.16325	1.12825	1.08033	0.971041	1.03977	1.01684	0	3.945	4	1	1	1	3.41	0
FALSE	High	Master Protein	P30050-1	60S ribosomal protein L12 [OS=Homo sapiens]	0.766962	0.878565	1.13665	0.924015	0.904594	0.975145	0.86867	1.13655	0.869296	0.877265	0.764957	0.767713	1.14672	1.11946	1.2066	0.967259	0	3.124	15	2	2	2	5.38	0
FALSE	High	Master Protein	P50914	60S ribosomal protein L14 [OS=Homo sapiens]	0.768437	0.922723	0.838914	0.611632	0.840106	0.803645	0.634335	0.78851	0.566899	0.649918	0.652137	0.803587	1.01721	0.804525	0.883608	0.847521	0	2.035	6	1	1	1	2.35	0
FALSE	High	Master Protein	O60518	ran-binding protein 6 [OS=Homo sapiens]	0.771386	0.915363	0.947511	0.763602	0.912544	0.883181	0.875536	0.973356	1.01005	0.967875	0.790598	0.843946	0.901639	0.914932	0.86421	0.739008	0	5.467	2	2	3	1	8.02	0
FALSE	High	Master Protein	P15153	Ras-related C3 botulinum toxin substrate 2 [OS=Homo sapiens]	0.784661	0.849126	1.44706	0.774859	0.992933	0.989229	0.981116	1.05162	1.0495	1.01647	0.762393	0.793722	0.914754	0.830769	0.877789	0.880262	0	3.504	7	1	2	1	5.75	0
FALSE	Medium	Master Protein	P36578	60S ribosomal protein L4 [OS=Homo sapiens]	0.784661	0.921803	0.885068	0.724203	0.969081	0.838442	0.744206	0.974188	0.658159	0.684514	0.72906	0.709417	0.927869	0.847059	0.950533	0.955098	0.019	0.931	2	1	1	1	2.32	0
FALSE	High	Master Protein	Q00325-1	Phosphate carrier protein, mitochondrial [OS=Homo sapiens]	0.789086	1.1012	1.27602	1.15197	1.18816	1.10936	1.11073	1.19234	1.08971	1.16145	1.2265	1.19193	1.0623	0.968326	1.03589	1.08887	0	2.997	6	2	2	2	5.67	0
FALSE	High	Master Protein	A8MUU1	Putative fatty acid-binding protein 5-like protein 3 [OS=Homo sapiens]	0.79351	0.966881	0.923982	0.864916	0.988516	0.820215	0.955365	1.03331	0.849961	1.13591	0.995726	5.7704	3.83197	1.21538	0.947624	1.10571	0	3.694	21	1	1	1	3.74	0
FALSE	High	Master Protein	P62280	40S ribosomal protein S11 [OS=Homo sapiens]	0.794985	1.34131	1.34661	1.14071	1.2818	1.06545	1.09185	1.21399	0.998453	1.03377	1.04444	1.02691	1.04016	1.11765	1.26382	1.10664	0	1.56	9	2	2	2	5.05	0
FALSE	High	Master Protein	Q6NXE6-1	Armadillo repeat-containing protein 6 [OS=Homo sapiens]	0.79646	0.916283	1.1448	0.84334	0.937279	0.89478	0.981116	1.01332	0.986079	1.04448	0.97265	0.900448	0.936885	0.955656	0.953443	1.00842	0	2.281	4	1	1	1	3.04	0
FALSE	High	Master Protein	P46777	60S ribosomal protein L5 [OS=Homo sapiens]	0.80236	0.847286	0.81267	0.800188	0.973498	0.864954	0.916738	0.966694	0.778809	0.742998	0.805983	0.860987	0.859836	0.866063	0.941804	0.965388	0	1.571	6	2	2	2	4.2	0
FALSE	High	Master Protein	O95456	Proteasome assembly chaperone 1 [OS=Homo sapiens]	0.80236	0.963201	1.19729	0.920263	1.07774	1.01243	1.10215	1.3647	0.91802	1.05107	0.931624	1.34619	1.67541	2.1276	0.99515	1.15154	0	3.739	5	1	1	1	4.22	0
FALSE	High	Master Protein	O43143	Pre-mRNA-splicing factor ATP-dependent RNA helicase DHX15 [OS=Homo sapiens]	0.803835	0.829807	1.0181	0.874296	0.924028	0.815244	0.8	0.865945	0.786543	0.798188	0.867521	0.895067	0.920492	0.917647	0.911736	0.896165	0	3.676	3	2	2	2	5.29	0
FALSE	High	Master Protein	P55060-1	Exportin-2 [OS=Homo sapiens]	0.806785	1.17755	1.04344	1.07598	1.23763	1.11185	1.12275	1.25146	1.18794	1.21334	1.26752	1.24664	1.05	1.02262	1.03007	1.11319	0	11.628	6	4	4	4	14.2	0
FALSE	High	Master Protein	P09874	Poly [ADP-ribose] polymerase 1 [OS=Homo sapiens]	0.80826	0.939282	1.1095	0.859287	0.934629	0.806131	0.829185	0.890924	0.79505	0.826194	0.84188	0.869058	0.892623	1.00905	1.43841	1.04303	0	18.536	14	12	12	12	26.91	0
FALSE	High	Master Protein	P08243-1	Asparagine synthetase [glutamine-hydrolyzing] [OS=Homo sapiens]	0.80826	0.908924	1.01357	0.723265	0.818021	0.937034	0.821459	1.05745	0.962104	0.864086	0.776923	0.915695	0.945902	1.07511	0.85257	0.932647	0	3.972	6	3	3	3	6.28	0
FALSE	High	Master Protein	P27707	deoxycytidine kinase [OS=Homo sapiens]	0.811209	0.696412	0.779186	0.681051	0.820671	0.724938	0.764807	0.805995	0.791183	0.753707	0.798291	0.83139	0.97623	0.973756	0.947624	0.971936	0	11.787	24	4	6	4	17.35	0
FALSE	High	Master Protein	P11836	B-lymphocyte antigen CD20 [OS=Homo sapiens]	0.811209	2.10028	1.75656	1.28143	1.40813	1.1831	1.16052	1.38052	1.15313	1.25453	1.11026	1.18655	1.19344	1.07421	1.15616	1.10945	0	2.292	4	1	1	1	2.25	0
FALSE	High	Master Protein	P68366	Tubulin alpha-4A chain [OS=Homo sapiens]	0.812684	1.10488	1.17104	1.08443	1.19258	1.07788	1.09013	1.1965	1.11601	1.12191	1.08889	1.11839	1.07541	1.01991	1.04462	1.03274	0	63.995	56	18	28	5	96.15	21
FALSE	High	Master Protein	P30101	Protein disulfide-isomerase A3 [OS=Homo sapiens]	0.812684	0.799448	1.02715	0.868668	1.00353	0.997514	0.949356	1.13072	1.01856	0.921746	0.929915	0.994619	0.981148	1.13213	0.99515	1.14125	0	2.188	3	1	1	1	3.02	0
FALSE	High	Master Protein	Q06830	peroxiredoxin-1 [OS=Homo sapiens]	0.828909	1.15087	1.24072	1.18293	1.22527	1.17978	1.26867	1.17902	1.04099	1.12603	1.10513	1.20897	1.31885	1.2362	1.25315	1.24977	0	21.211	41	8	11	7	31.76	1
FALSE	High	Master Protein	P45880	Voltage-dependent anion-selective channel protein 2 [OS=Homo sapiens]	0.828909	1.43882	1.52489	1.3621	1.47615	1.35211	1.37597	1.44296	1.36504	1.49588	1.42308	1.33274	1.30328	1.05249	1.13773	1.18522	0	8.589	21	5	5	5	14.31	0
FALSE	High	Master Protein	O14980	Exportin-1 [OS=Homo sapiens]	0.828909	1.07728	1.0543	1.00375	1.15106	1.08368	1.03519	1.06661	1.08585	1.12521	1.01795	1.06906	0.968852	0.893213	0.968962	0.973807	0	4.913	2	2	3	2	7.2	0
FALSE	High	Master Protein	Q14974	Importin subunit beta-1 [OS=Homo sapiens]	0.828909	0.99172	0.957466	0.974672	1.24117	1.11433	1.0721	1.194	1.22196	1.10873	1.11111	1.12287	0.982787	0.923077	1.10863	1.06922	0	4.881	4	2	2	2	6.84	0
FALSE	High	Master Protein	P46782	40S ribosomal protein S5 [OS=Homo sapiens]	0.831858	1.04876	1.1991	0.903377	0.893993	0.872411	0.973391	1.25396	0.92034	0.953871	0.911966	1.00897	1.02131	1.37285	1.17071	1.21796	0	8.996	28	4	4	4	13.83	0
FALSE	High	Master Protein	P62913	60S ribosomal protein L11 [OS=Homo sapiens]	0.831858	1.15179	1.17828	0.986867	1.10689	1.02817	1.03433	1.11324	0.970611	0.965404	0.964957	0.990135	1.19098	0.966516	1.10087	1.00374	0	4.025	13	2	2	2	5.36	0
FALSE	High	Master Protein	P05386	60S acidic ribosomal protein P1 [OS=Homo sapiens]	0.831858	0.75161	1.75475	0.787992	0.884276	0.8285	0.751931	0.979184	0.904872	0.844316	0.681197	0.824215	0.918033	0.746606	0.675073	0.781104	0	2.082	38	1	1	1	3.15	0
FALSE	Medium	Master Protein	Q8TD19	Serine/threonine-protein kinase Nek9 [OS=Homo sapiens]	0.836283	0.931923	0.99638	1.07505	1.01237	0.990886	0.954506	1.13988	0.940449	0.913509	1.06496	1.04305	1.11393	1.01267	0.903977	0.95884	0.019	0.932	1	1	1	1	2.07	0
FALSE	High	Master Protein	P46781	40S ribosomal protein S9 [OS=Homo sapiens]	0.837758	0.99356	1.12127	0.87242	0.9947	0.908865	0.844635	0.965862	0.805104	0.833608	0.877778	0.910314	1.01148	0.986425	1.12027	1.00561	0	6.203	18	4	4	4	10.94	0
FALSE	High	Master Protein	P05388	60S acidic ribosomal protein P0 [OS=Homo sapiens]	0.839233	0.73965	0.81448	0.642589	0.777385	0.703397	0.80515	0.842631	0.79273	0.738056	0.783761	0.757848	0.809836	0.883258	0.878758	0.749298	0	4.254	8	2	2	2	5.15	0
FALSE	Medium	Master Protein	Q13017-1	Rho GTPase-activating protein 5 [OS=Homo sapiens]	0.839233	0.862925	1.4	0.965291	1.24647	0.959403	0.92103	0.820983	0.827533	0.892092	0.851282	0.885202	0.989344	1.02172	1.613	1.06361	0.049	0.698	0	1	1	1	1.87	0
FALSE	High	Master Protein	P04259	keratin, type II cytoskeletal 6B [OS=Homo sapiens]	0.839233	0.789328	1.07511	0.810507	1.58481	2.52941	4.92618	0.886761	1.13148	1.5799	0.954701	42.0664	0.00819672	6.28235	0.987391	1.24228	0	41.615	30	18	22	1	58.68	0
FALSE	High	Master Protein	P62805	histone H4 [OS=Homo sapiens]	0.840708	1.1012	1.22986	0.898687	1.16254	0.868268	0.937339	1.13905	0.733952	1.25371	0.919658	0.815247	1.04016	0.873303	0.745878	0.853134	0	13.613	51	6	9	6	19.49	0
FALSE	High	Master Protein	P49411	elongation factor Tu, mitochondrial [OS=Homo sapiens]	0.840708	1.01748	1.07692	0.944653	1.09717	0.995029	0.992275	1.12906	0.944316	1.04613	0.97265	1.06368	1.0541	0.956561	1.04947	1.03181	0	7.533	9	3	4	3	10.66	0
FALSE	High	Master Protein	P42704	Leucine-rich PPR motif-containing protein, mitochondrial [OS=Homo sapiens]	0.842183	1.11224	1.39729	1.08161	1.14576	1.12925	1.09099	1.22981	1.1423	1.19769	1.10769	1.15067	1.02541	1.06697	1.0388	1.08887	0	2.325	1	2	2	2	3.77	0
FALSE	High	Master Protein	P12004	proliferating cell nuclear antigen [OS=Homo sapiens]	0.848083	0.842686	1.39457	0.958724	1.2659	1.04971	0.951931	1.33805	0.935808	0.938221	0.82735	0.910314	0.940984	1.01991	0.99612	1.07858	0	4.354	7	1	1	1	3.84	0
FALSE	High	Master Protein	P13796	Plastin-2 [OS=Homo sapiens]	0.849558	0.816007	1.44796	0.860225	1.08746	1.01326	0.937339	1.12656	0.970611	0.904448	0.964103	1.02691	1.05656	1.12308	0.987391	1.07764	0	2.33	2	1	2	1	4.53	0
FALSE	High	Master Protein	Q9NTJ3-1	Structural maintenance of chromosomes protein 4 [OS=Homo sapiens]	0.853982	0.977921	1.40995	0.926829	1.12898	0.956918	0.897854	1.08659	0.996133	0.853377	0.894017	0.965919	1.11721	0.857014	0.935015	0.87652	0	3.854	3	3	4	3	8.81	0
FALSE	High	Master Protein	Q8WY22	BRI3-binding protein [OS=Homo sapiens]	0.853982	0.832567	0.976471	0.80863	0.921378	0.737365	0.802575	0.861782	0.850735	0.859143	0.794017	0.696861	0.772131	0.733937	0.935984	0.649205	0	2.499	8	1	1	1	2.69	0
FALSE	High	Master Protein	Q8TCT9-1	Minor histocompatibility antigen H13 [OS=Homo sapiens]	0.855457	1.5161	1.47964	1.38462	1.45671	1.25186	1.30129	1.602	1.21423	1.35585	1.33077	1.6861	1.65902	3.01719	1.04656	1.2189	0	1.807	2	1	1	1	2.55	0
FALSE	High	Master Protein	P06748	Nucleophosmin [OS=Homo sapiens]	0.861357	0.970561	1.06335	0.873358	1.07332	0.854184	0.818026	0.978351	0.849961	0.866557	0.869231	0.860987	0.912295	0.907692	1.0999	0.927035	0	10.385	14	3	5	3	15.32	0
FALSE	High	Master Protein	P62906	60S ribosomal protein L10A [OS=Homo sapiens]	0.861357	0.879485	1.15294	0.818949	0.999117	0.822701	0.750215	0.821815	0.813612	0.691104	0.797436	0.720179	0.936885	0.841629	0.870999	0.882133	0	2.072	6	1	1	1	2.59	0
FALSE	High	Master Protein	Q9HC07	Transmembrane protein 165 [OS=Homo sapiens]	0.861357	0.951242	1.28597	0.929644	1.27297	0.990886	0.969957	1.00083	0.976025	0.919275	0.925641	0.947982	1.02131	0.873303	0.887488	0.869036	0.004	1.208	6	1	1	1	2.77	0
FALSE	High	Master Protein	P78347	General transcription factor II-I [OS=Homo sapiens]	0.862832	0.794848	1.38462	0.863977	0.841873	0.721624	0.87382	1.07744	0.990719	0.823723	0.722222	0.850224	0.877869	0.817195	0.888458	0.775491	0.001	1.303	3	1	1	1	3.29	0
FALSE	High	Master Protein	P16615	Sarcoplasmic/endoplasmic reticulum calcium ATPase 2 [OS=Homo sapiens]	0.864307	1.08096	1.26606	1.07598	1.18286	1.06462	1.0206	1.08326	0.99768	1.14662	1.08034	1.05919	1.04426	0.98552	1.05044	0.970065	0	5.569	4	3	3	3	8.64	0
FALSE	High	Master Protein	Q92616	eIF-2-alpha kinase activator GCN1 [OS=Homo sapiens]	0.868732	1.17847	1.11403	1.00563	1.16961	1.09114	1.09871	1.17569	1.25599	1.18616	1.16068	1.13812	1.07295	0.942986	0.973812	0.966324	0	38.062	7	15	18	15	52.04	0
FALSE	High	Master Protein	P78527	DNA-dependent protein kinase catalytic subunit [OS=Homo sapiens]	0.873156	1.34775	1.33756	1.24015	1.34187	1.17067	1.22489	1.25895	1.23821	1.27842	1.2453	1.22691	1.13689	1.00271	1.04656	1.02619	0	144.985	18	59	70	59	205.19	0
FALSE	High	Master Protein	P67936	Tropomyosin alpha-4 chain [OS=Homo sapiens]	0.874631	0.908924	1.04253	0.944653	0.996466	0.92792	0.927039	1.0025	0.87703	0.918451	0.97265	1.33363	1.80246	0.972851	1.01164	1.0159	0	2.418	4	1	1	1	3.56	0
FALSE	High	Master Protein	P60953	Cell division control protein 42 homolog [OS=Homo sapiens]	0.874631	1.09108	1.13032	0.908068	1.02208	0.956089	1.03262	1.18401	1.03326	1.06672	1.03932	1.00807	1.08443	0.847964	0.948594	0.977549	0	4.167	9	1	1	1	3.68	0
FALSE	High	Master Protein	Q9NZT1	Calmodulin-like protein 5 [OS=Homo sapiens]	0.876106	0.628335	1.07059	0.669794	0.880742	0.575808	0.682403	1.06245	1.24826	0.830313	0.716239	2.95336	3.43197	1.10317	0.740058	0.626754	0	6.879	16	1	2	1	7.32	0
FALSE	High	Master Protein	P61221	ATP-binding cassette sub-family E member 1 [OS=Homo sapiens]	0.877581	1.23367	1.2009	1.23546	1.10071	0.9942	0.998283	1.11324	0.959783	1.00412	1.10855	1.1148	1.31557	0.907692	0.968962	0.949486	0	2.178	4	2	2	2	4.23	0
FALSE	High	Master Protein	Q15637	Splicing factor 1 [OS=Homo sapiens]	0.877581	0.900644	1.13665	0.719512	0.823322	0.822701	0.942489	1.09409	0.989172	0.860791	0.818803	0.792825	0.897541	0.975566	0.897187	0.879326	0	3.809	2	1	1	1	4.21	0
FALSE	High	Master Protein	P83731	60S ribosomal protein L24 [OS=Homo sapiens]	0.880531	0.973321	0.955656	0.84334	0.986749	0.860812	0.833476	0.89592	0.758701	0.78089	0.805128	0.815247	0.862295	0.956561	1.24539	0.999065	0	2.406	8	1	1	1	3.08	0
FALSE	High	Master Protein	P41252	isoleucine--tRNA ligase, cytoplasmic [OS=Homo sapiens]	0.882006	0.968721	1.18281	0.973734	1.053	0.941176	0.956223	0.986678	0.939675	0.967875	0.92735	0.959641	1.03607	0.904977	1.02716	0.890552	0	12.494	6	6	6	6	17.24	0
FALSE	High	Master Protein	P63267-1	actin, gamma-enteric smooth muscle [OS=Homo sapiens]	0.882006	1.11132	0.831674	0.958724	1.14753	1.06628	0.928755	1.3547	1.01547	1.12521	0.990598	0.983857	1.19344	1.19457	1.26188	1.30683	0	15.144	21	7	9	1	21.72	0
FALSE	High	Master Protein	P04844-1	Dolichyl-diphosphooligosaccharide--protein glycosyltransferase subunit 2 [OS=Homo sapiens]	0.884956	0.984361	1.04434	0.899625	0.965548	0.906379	0.936481	0.878435	0.82908	0.907743	0.997436	0.997309	0.944262	0.875113	0.933075	0.898971	0	4.889	4	2	2	2	5.33	0
FALSE	High	Master Protein	Q9Y678	Coatomer subunit gamma-1 [OS=Homo sapiens]	0.884956	1.43514	0.903167	0.826454	0.90371	0.790389	0.734764	0.868443	0.991493	0.813015	0.874359	0.852915	1.07541	0.758371	0.884578	0.870907	0.006	1.091	1	1	1	1	0	0
FALSE	High	Master Protein	P50991	T-complex protein 1 subunit delta [OS=Homo sapiens]	0.887906	0.942042	1.16923	0.983114	0.974382	0.885667	0.913305	1.03747	0.934261	0.876442	0.904274	0.872646	0.967213	0.908597	0.953443	0.925164	0	5.281	7	3	3	3	8.53	0
FALSE	Medium	Master Protein	P46778	60S ribosomal protein L21 [OS=Homo sapiens]	0.890855	0.972401	1.04163	0.889306	1.15724	0.874068	0.751073	0.900916	0.714617	0.723229	0.757265	0.790135	0.896721	1.11584	1.28613	1.05706	0.023	0.87	4	1	1	1	2.13	0
FALSE	High	Master Protein	P68371	Tubulin beta-4B chain [OS=Homo sapiens]	0.89233	0.911684	1	0.924015	1.04064	0.946976	0.981116	1.05246	0.958237	0.959638	1.00085	0.975785	0.937705	0.911312	1.02134	0.941066	0	35.417	28	10	20	3	41.5	12
FALSE	High	Master Protein	P04843	Dolichyl-diphosphooligosaccharide--protein glycosyltransferase subunit 1 [OS=Homo sapiens]	0.89233	1.13063	1.20995	1.47936	1.15901	1.08036	1.01888	1.12656	1.02707	1.05025	1.07094	1.09865	1.14672	0.955656	1.05141	1.01777	0	11.374	14	7	7	7	18.17	0
FALSE	High	Master Protein	P12236	ADP/ATP translocase 3 [OS=Homo sapiens]	0.893805	1.03496	1.14389	1.07036	1.10512	0.985915	1.0309	1.19151	1.01469	1.11038	1.05897	1.03587	1.02377	0.988235	1.00194	0.873714	0	10.026	26	8	8	2	18.94	0
FALSE	High	Master Protein	O75592-1	E3 ubiquitin-protein ligase MYCBP2 [OS=Homo sapiens]	0.893805	1.15087	1.51584	1.05441	1.23852	1.06545	0.961373	1.18485	1.03248	1.02306	0.97265	0.961435	1.19098	1.11584	1.15131	1.12909	0	2.12	0	1	1	1	2.19	0
FALSE	High	Master Protein	O95347-1	structural maintenance of chromosomes protein 2 [OS=Homo sapiens]	0.89528	1.0506	1.11765	0.997186	1.02032	0.948633	0.967382	0.960033	0.944316	0.976936	0.983761	0.961435	1.02951	0.847964	0.925315	0.898971	0	7.554	4	5	5	5	9.27	0
FALSE	High	Master Protein	Q92945	Far upstream element-binding protein 2 [OS=Homo sapiens]	0.89528	0.874885	1.76923	1.38462	1.55035	1.49213	0.930472	1.04913	0.886311	1.42092	0.954701	1.10224	0.989344	1.04163	0.99806	1.11132	0	3.315	3	1	1	1	2.42	0
FALSE	High	Master Protein	P49327	Fatty acid synthase [OS=Homo sapiens]	0.896755	0.867525	0.98009	0.902439	0.934629	0.868268	0.909013	0.975021	0.883217	0.919275	0.908547	0.913901	0.978689	0.986425	0.948594	0.914874	0	32.681	6	13	15	13	39.92	0
FALSE	High	Master Protein	P13639	Elongation factor 2 [OS=Homo sapiens]	0.896755	1.01656	1.10407	1.09193	1.06272	1.00083	0.985408	1.1582	0.947409	1.0173	0.948718	1.04305	1.21967	1.19457	1.12318	1.12161	0	13.004	11	8	8	8	17.46	0
FALSE	High	Master Protein	P78371-1	T-complex protein 1 subunit beta [OS=Homo sapiens]	0.896755	1.0276	1.04344	0.787054	0.959364	0.887324	0.838627	1.0841	1.06032	0.906096	0.835897	0.84843	0.970492	0.912217	0.889428	0.840973	0	5	10	3	3	3	8.49	0
FALSE	High	Master Protein	P31323	cAMP-dependent protein kinase type II-beta regulatory subunit [OS=Homo sapiens]	0.896755	1.07452	1.3448	1.20075	1.14046	1.1193	1.18541	1.22731	1.39443	1.1112	1.15556	1.17758	1.28033	1.15837	1.16877	1.1319	0	1.87	4	1	1	1	3.26	0
FALSE	High	Master Protein	P00338-1	L-lactate dehydrogenase A chain [OS=Homo sapiens]	0.89823	0.704692	0.851584	0.724203	0.883392	0.937862	0.703004	1.25729	0.758701	0.869028	0.712821	0.895964	1.29426	1.59548	0.940834	1.30683	0	9.742	16	5	5	5	13.62	0
FALSE	High	Master Protein	P53667-1	LIM domain kinase 1 [OS=Homo sapiens]	0.89823	0.917203	0.984615	0.920263	0.984982	0.897266	0.947639	0.959201	0.907966	0.913509	0.964957	1.02422	1.03607	1.08869	1.03686	1.02806	0	6.312	6	3	3	3	8.06	0
FALSE	High	Master Protein	Q6NVV1	Putative 60S ribosomal protein L13a protein RPL13AP3 [OS=Homo sapiens]	0.899705	0.844526	0.950226	0.813321	0.956714	0.849213	0.705579	0.773522	0.617943	0.634267	0.713675	0.766816	0.829508	0.909502	1.0388	1.09355	0	1.48	11	1	1	1	2.5	0
FALSE	High	Master Protein	P14868	Aspartate--tRNA ligase, cytoplasmic [OS=Homo sapiens]	0.90118	0.952162	1.02896	0.983114	0.995583	0.881524	0.832618	1.00333	0.828306	0.869852	0.884615	0.875336	1.07131	0.864253	1.01843	0.922357	0	1.479	6	2	2	2	4.98	0
FALSE	High	Master Protein	O60884	DnaJ homolog subfamily A member 2 [OS=Homo sapiens]	0.90118	0.675253	0.915837	0.703565	0.810954	0.791218	0.727039	0.80433	0.839134	0.710049	0.802564	0.765022	0.880328	0.885068	0.925315	0.77362	0	2.235	3	1	1	1	3.11	0
FALSE	High	Master Protein	P0DOX6	immunoglobulin mu heavy chain [OS=Homo sapiens]	0.902655	1.19135	1.47602	1.18293	1.2818	1.1367	1.0824	1.22814	1.02707	1.16804	1.1265	1.1139	1.06885	1.02986	1.01164	1.14125	0	11.287	11	5	5	5	15.49	0
FALSE	High	Master Protein	P31943	Heterogeneous nuclear ribonucleoprotein H [OS=Homo sapiens]	0.902655	0.932843	1.16109	0.920263	1	0.948633	0.928755	1.05828	0.965197	0.981878	0.948718	0.888789	1.0041	1.00452	1.00097	1.00748	0	5.12	6	2	2	2	6.72	0
FALSE	High	Master Protein	Q9Y285	Phenylalanine--tRNA ligase alpha subunit [OS=Homo sapiens]	0.90413	0.840846	0.911312	0.765478	1.02739	0.739022	0.88412	0.865112	4.64501	0.841021	0.964103	0.945291	0.996721	0.849774	0.957323	0.891487	0	5.233	3	1	1	1	4.54	0
FALSE	High	Master Protein	P68104	Elongation factor 1-alpha 1 [OS=Homo sapiens]	0.90708	1.00092	1.12217	1.15666	1.00442	0.934548	0.928755	1.10325	0.909513	0.967051	0.925641	0.973094	1.10656	1.14299	0.963143	0.998129	0	20.592	30	12	15	12	43.47	0
FALSE	High	Master Protein	P31689-1	DnaJ homolog subfamily A member 1 [OS=Homo sapiens]	0.90708	0.823367	0.820814	0.820826	0.951413	0.792875	0.916738	0.91174	0.858469	0.869852	0.829915	0.852018	0.834426	0.876923	1.00388	0.82507	0	5.774	10	2	2	2	8.88	0
FALSE	High	Master Protein	P33992	DNA replication licensing factor mcm5 [OS=Homo sapiens]	0.90708	0.962282	1.00452	0.804878	0.833922	0.782104	0.859227	1.00833	0.931168	0.823723	0.91453	0.834081	1.00656	0.777376	1.06111	0.785781	0	3.128	4	2	2	2	5.79	0
FALSE	Medium	Master Protein	P27695	DNA-(apurinic or apyrimidinic site) lyase [OS=Homo sapiens]	0.908555	0.871205	1.20633	0.84803	0.925795	0.804474	0.784549	1.05662	0.79505	0.884679	0.802564	0.756054	0.917213	0.831674	1.00582	0.935454	0.036	0.789	4	1	1	1	2.68	0
FALSE	High	Master Protein	P62987	Ubiquitin-60S ribosomal protein L40 [OS=Homo sapiens]	0.910029	1.0598	1.16561	1.03002	1.09717	0.903065	0.911588	1.48543	0.87703	0.930807	1.04359	1.12197	1.18852	0.969231	0.960233	0.85594	0	3.795	24	3	3	3	4.49	0
FALSE	High	Master Protein	P04075	fructose-bisphosphate aldolase A [OS=Homo sapiens]	0.914454	0.707452	1.04434	0.820826	0.85159	0.750621	0.818026	1.02248	0.773395	0.801483	0.801709	0.835874	1.17131	0.836199	0.845781	0.960711	0	3.32	10	2	2	2	4.93	0
FALSE	High	Master Protein	Q14498-1	RNA-binding protein 39 [OS=Homo sapiens]	0.915929	0.931923	0.931222	0.855535	0.866608	0.81193	0.83176	0.921732	0.830626	0.883031	0.853846	0.832287	0.902459	0.885973	1.01358	0.957905	0	21.594	18	7	8	7	27.09	0
FALSE	Medium	Master Protein	P15531	Nucleoside diphosphate kinase A [OS=Homo sapiens]	0.921829	0.909844	1.10498	1.09381	1.04152	0.969345	1.06009	1.33306	0.95901	1.01565	1.00513	1.06009	1.30984	1.09321	0.991271	1.19083	0.027	0.816	5	1	1	1	1.68	0
FALSE	High	Master Protein	P43246-1	DNA mismatch repair protein MSH2 [OS=Homo sapiens]	0.923304	1.03312	1.04072	1.23546	1.00177	1.09362	0.947639	1.06495	1.00232	0.949753	0.999145	0.995516	1.11803	0.950226	1.02231	0.961646	0	9.106	5	4	4	4	12.61	0
FALSE	High	Master Protein	P62241	40S ribosomal protein S8 [OS=Homo sapiens]	0.923304	0.795768	0.895928	0.737336	0.837456	0.785418	0.762232	0.790175	0.695282	0.69028	0.72906	0.761435	0.865574	0.843439	0.950533	0.94855	0	3.318	12	2	3	2	4.36	0
FALSE	High	Master Protein	Q08211	Atp-dependent rna helicase a [OS=Homo sapiens]	0.924779	0.793008	0.799095	0.76454	0.840989	0.719967	0.766524	0.810991	0.777262	0.723229	0.705983	0.736323	0.793443	0.859729	0.790495	0.832554	0	5.942	3	3	3	3	7.18	0
FALSE	High	Master Protein	P23396-1	40S ribosomal protein S3 [OS=Homo sapiens]	0.926254	1.20699	1.31855	1.15197	1.19435	1.10108	1.08498	1.22065	1.06342	1.12932	1.15983	1.07982	1.08197	1.04796	1.17556	1.09635	0	24.164	61	13	13	13	36.84	0
FALSE	Medium	Master Protein	P46977	Dolichyl-diphosphooligosaccharide--protein glycosyltransferase subunit STT3A [OS=Homo sapiens]	0.926254	1.21251	1.33665	1.18386	1.21025	1.13422	1.07639	1.11241	1.03094	1.20181	1.21368	1.09327	1.06885	1.04434	1.07856	0.928906	0.023	0.899	1	1	1	1	2.4	0
FALSE	High	Master Protein	P31146	Coronin-1A [OS=Homo sapiens]	0.927729	0.925483	1.01176	0.949343	0.933746	0.874896	0.87382	1.01582	0.884764	0.850082	0.886325	0.87713	1.0082	0.999095	1.03201	0.978485	0	4.948	7	3	3	3	7.65	0
FALSE	High	Master Protein	Q8N0T1	Uncharacterized protein C8orf59 [OS=Homo sapiens]	0.927729	1.06532	1.05792	0.97561	1.09187	0.929577	0.980258	0.938385	0.967517	0.977759	0.912821	0.917489	1.01885	0.948416	1.00291	1.05239	0.001	1.365	9	1	1	1	2.81	0
FALSE	High	Master Protein	P10599-1	thioredoxin [OS=Homo sapiens]	0.927729	0.767249	0.980995	0.611632	0.806537	0.690969	0.742489	0.843464	0.757927	0.655684	0.719658	1.97489	1.7623	0.915837	0.788555	0.741815	0	1.619	12	1	1	1	2.75	0
FALSE	High	Master Protein	P43007-1	neutral amino acid transporter A [OS=Homo sapiens]	0.930678	1.15271	1.10588	0.984991	1.17314	1.05137	1.02489	1.01249	0.966744	1.05601	1.01624	0.95157	1.0459	1.04525	1.06402	1.00842	0	1.971	2	1	1	1	2.92	0
FALSE	High	Master Protein	P05141	ADP/ATP translocase 2 [OS=Homo sapiens]	0.935103	1.23919	1.31041	1.15103	1.25618	1.11102	1.16824	1.25062	1.10286	1.14498	1.15812	1.10314	1.08852	1.01267	1.23666	1.07671	0	15.976	29	9	10	3	25.93	6
FALSE	High	Master Protein	P52597	Heterogeneous nuclear ribonucleoprotein F [OS=Homo sapiens]	0.936578	0.98896	1.11765	0.964353	1.16431	1.00414	1	1.04246	0.999227	0.959638	1.02906	0.956951	1.08852	1.0905	1.12803	1.10945	0	3.73	6	2	2	2	4.87	0
FALSE	High	Master Protein	P25705-1	ATP synthase subunit alpha, mitochondrial [OS=Homo sapiens]	0.939528	0.941122	1.04706	0.901501	0.984982	0.885667	0.86867	1.10575	1.32869	0.92257	0.898291	0.90583	0.981967	0.928507	0.928225	0.933583	0	18.231	20	8	9	8	24.39	0
FALSE	High	Master Protein	P10809	60 kDa heat shock protein, mitochondrial [OS=Homo sapiens]	0.941003	1.02116	1.28507	0.860225	1.18728	1.17978	1.08069	1.82348	1.21732	1.21005	0.977778	0.982063	1.05082	1.1629	0.986421	1.3087	0	8.773	9	3	3	3	9.58	0
FALSE	High	Master Protein	P06733-1	alpha-enolase [OS=Homo sapiens]	0.943953	0.791168	1.15837	0.835835	1.03887	1.07457	0.957082	1.81515	0.866976	1.11367	0.880342	1.24395	1.62787	1.32941	1.06887	1.62114	0	3.538	6	2	2	2	4.35	0
FALSE	High	Master Protein	Q13509	tubulin beta-3 chain [OS=Homo sapiens]	0.943953	0.953082	1.05339	0.890244	1.09011	0.917978	0.927897	1.01749	0.948183	0.901153	0.95641	0.945291	0.866393	0.862443	1.10087	0.821328	0	26.846	20	7	15	1	32.37	0
FALSE	High	Master Protein	P41091	eukaryotic translation initiation factor 2 subunit 3 [OS=Homo sapiens]	0.948378	0.984361	1.20905	0.962477	0.937279	0.868268	0.854936	0.976686	0.883217	0.836079	0.810256	0.791928	1.0623	0.847964	4.33172	0.93826	0	3.862	6	2	2	2	3.43	0
FALSE	High	Master Protein	Q01581	hydroxymethylglutaryl-CoA synthase, cytoplasmic [OS=Homo sapiens]	0.949853	1.04232	1.18552	0.993433	1.07686	1.01574	0.9897	1.02998	0.953596	1.04201	1.01368	1.04753	1.04918	0.948416	1.05917	1.05239	0	5.045	9	4	5	4	10.28	0
FALSE	High	Master Protein	Q00839	Heterogeneous nuclear ribonucleoprotein U [OS=Homo sapiens]	0.952802	0.829807	1.11674	0.815197	0.970848	0.772991	0.73133	0.989176	0.709977	0.747117	0.687179	0.793722	0.877869	1.17104	0.868089	0.888681	0	3.549	7	3	3	3	6.74	0
FALSE	High	Master Protein	Q7KZF4	staphylococcal nuclease domain-containing protein 1 [OS=Homo sapiens]	0.952802	0.869365	0.99095	0.972795	1.0053	0.870754	0.93133	1.00167	0.955143	0.895387	0.969231	0.842152	0.968033	0.852489	1.1678	0.921422	0	6.579	3	2	2	2	6.9	0
FALSE	Medium	Master Protein	Q9UG63	ATP-binding cassette sub-family F member 2 [OS=Homo sapiens]	0.952802	1.06808	1.20905	1.03189	1.03887	0.996686	0.896996	0.925062	0.962104	1.01318	0.908547	0.906726	0.878689	0.920362	1.19496	0.889616	0.036	0.789	2	1	1	1	2.03	0
FALSE	High	Master Protein	P60709	Actin, cytoplasmic 1 [OS=Homo sapiens]	0.954277	1.0598	1.23167	1.01032	1.16166	1.06297	1.00258	1.39717	0.887084	0.962932	0.940171	0.987444	1.26803	1.17104	1.03783	1.19925	0	35.806	36	10	15	4	48.23	7
FALSE	High	Master Protein	P11388-1	DNA topoisomerase 2-alpha [OS=Homo sapiens]	0.955752	1.04324	1.26425	1.00938	1.37014	0.893123	0.788841	1.05495	0.767208	0.866557	0.852991	0.803587	0.865574	0.953846	1.10184	0.995323	0	8.333	5	6	7	6	16.64	0
FALSE	High	Master Protein	Q07666	KH domain-containing, RNA-binding, signal transduction-associated protein 1 [OS=Homo sapiens]	0.958702	0.902484	0.876923	0.896811	0.904594	0.829329	0.835193	0.91174	0.826759	0.827842	0.851282	0.940807	0.991803	1.00181	0.929195	0.841908	0	2.075	8	3	3	3	7.11	0
FALSE	High	Master Protein	P52272	Heterogeneous nuclear ribonucleoprotein M [OS=Homo sapiens]	0.958702	0.956762	1.23982	0.768293	0.887809	0.816073	0.813734	0.985012	0.873163	0.926689	0.832479	0.852915	0.878689	0.843439	0.815713	0.898036	0	6.192	7	4	4	4	8.21	0
FALSE	High	Master Protein	Q13315	Serine-protein kinase ATM [OS=Homo sapiens]	0.958702	0.963201	1.10588	0.986867	1.16696	1.05054	1.0721	1.16903	2.50657	1.06178	1.22564	0.930045	1.26066	0.913122	0.99903	0.883068	0	3.046	1	1	1	1	3.61	0
FALSE	High	Master Protein	P16401	Histone H1.5 [OS=Homo sapiens]	0.961652	1.0552	1.28778	0.991557	1.2076	0.907208	0.943348	1.12906	0.862336	1.12191	0.969231	0.886099	1.08689	1.04525	1.58875	1.05239	0	11.04	27	7	8	4	14.89	3
FALSE	Medium	Master Protein	Q9P258	Protein RCC2 [OS=Homo sapiens]	0.961652	1.02668	1.29412	1.17542	1.07774	0.94449	0.909013	1.22315	0.840681	0.908567	0.819658	1.20448	1.67295	2.22986	1.09893	1.04677	0.047	0.764	1	1	1	1	1.93	0
FALSE	High	Master Protein	P19338	Nucleolin [OS=Homo sapiens]	0.963127	1.10212	1.49321	0.9606	1.23587	0.902237	0.87382	0.996669	0.754834	0.848435	0.882906	0.836771	0.895082	0.962896	0.981571	0.956034	0	4.727	5	3	3	3	4.62	0
FALSE	High	Master Protein	Q96AG4	Leucine-rich repeat-containing protein 59 [OS=Homo sapiens]	0.964602	1.09292	1.4	1.09287	1.08304	1.02403	1.00858	1.17069	0.95437	0.940692	0.948718	1.02601	1.18279	1.25792	3.77498	1.06455	0	7.267	9	2	3	2	10.49	0
FALSE	High	Master Protein	P11387	DNA topoisomerase 1 [OS=Homo sapiens]	0.966077	1.00368	1.07692	0.895872	0.980565	0.840928	0.79485	0.945878	0.74478	0.855848	0.766667	0.793722	1.08279	0.954751	1.31329	1.02806	0	6.536	4	2	3	2	8.08	0
FALSE	Medium	Master Protein	Q9BUJ2-1	Heterogeneous nuclear ribonucleoprotein U-like protein 1 [OS=Homo sapiens]	0.966077	0.73965	1.00181	0.864916	0.879859	0.804474	0.793133	0.758535	0.716937	0.728171	0.701709	0.810762	0.906557	0.857014	0.886518	0.867166	0.027	0.809	2	1	1	1	1.89	0
FALSE	High	Master Protein	Q9Y3A5	Ribosome maturation protein SBDS [OS=Homo sapiens]	0.967552	0.877645	0.995475	0.961538	0.89576	0.851698	0.739056	0.940883	0.822119	0.785832	0.840171	0.788341	0.87459	0.850679	0.86324	0.826006	0.006	1.066	4	1	1	1	1.95	0
FALSE	High	Master Protein	Q8TEQ6	gem-associated protein 5 [OS=Homo sapiens]	0.967552	0.958602	1.10317	0.864916	0.949647	0.881524	0.969957	0.827644	0.883991	0.885502	0.899145	1.14888	0.936885	0.866063	0.988361	0.851263	0	2.173	1	1	1	1	3.56	0
FALSE	High	Master Protein	P08237	ATP-dependent 6-phosphofructokinase, muscle type [OS=Homo sapiens]	0.969027	0.936523	1.02534	0.830206	0.909894	0.840099	0.890129	0.965862	0.856922	0.890445	0.851282	0.933632	0.938525	0.853394	0.8613	0.912067	0	2.751	3	2	2	2	4.04	0
FALSE	Medium	Master Protein	Q14204	Cytoplasmic dynein 1 heavy chain 1 [OS=Homo sapiens]	0.970501	1.03956	1.08778	0.932458	1.04152	0.971002	0.895279	1.00083	1.36504	0.960461	1.0359	0.940807	1.19918	0.919457	0.99321	0.807297	0.047	0.761	0	1	1	1	0	0
FALSE	High	Master Protein	Q12904-1	aminoacyl tRNA synthase complex-interacting multifunctional protein 1 [OS=Homo sapiens]	0.973451	0.99724	1.30317	1.02251	1.053	0.966031	1.02833	1.07244	0.950503	0.934926	1.03333	1.00269	1.05	0.900452	1.09893	1.03648	0	3.022	8	2	2	2	4.26	0
FALSE	High	Master Protein	P46013	Proliferation marker protein Ki-67 [OS=Homo sapiens]	0.973451	0.948482	1.99819	0.766417	0.952297	0.864954	0.711588	0.909242	0.866203	0.85173	0.769231	0.720179	0.977869	0.901357	1.11154	0.95884	0.001	1.336	1	1	1	1	1.66	0
FALSE	High	Master Protein	Q6P9F5-1	Tripartite motif-containing protein 40 [OS=Homo sapiens]	0.973451	0.722171	0.893213	0.722326	0.800353	0.759735	0.790558	0.893422	0.747873	0.871499	0.791453	0.923767	0.934426	0.952036	0.875849	0.965388	0	1.653	5	1	1	1	2.71	0
FALSE	High	Master Protein	O75746	Calcium-binding mitochondrial carrier protein Aralar1 [OS=Homo sapiens]	0.974926	1.04324	1.17557	1.08443	1.06007	1.03314	0.957082	1.01915	0.960557	0.997529	0.988034	1.01883	1.00574	0.959276	1.00291	1.02993	0	3.119	3	2	2	2	4.39	0
FALSE	High	Master Protein	O00571	ATP-dependent RNA helicase DDX3X [OS=Homo sapiens]	0.974926	0.828887	0.907692	0.718574	0.80742	0.743993	0.703004	0.873439	0.71075	0.76771	0.761538	0.748879	0.802459	0.931222	0.890398	0.820393	0	11.722	7	4	6	3	16.97	0
FALSE	High	Master Protein	P62244	40S ribosomal protein S15a [OS=Homo sapiens]	0.974926	1.14443	1.28869	1.06285	1.25265	1.02568	0.982833	1.14488	0.925754	1.01895	1.03162	1.01973	1.05164	1.0543	1.21823	1.08419	0	3.783	18	3	3	3	7.96	0
FALSE	High	Master Protein	P28907	ADP-ribosyl cyclase/cyclic ADP-ribose hydrolase 1 [OS=Homo sapiens]	0.974926	1.06808	0.930317	0.985929	0.969081	0.928749	0.933047	1.02998	1.0379	1.05766	0.979487	1.02242	0.991803	1.01719	0.924345	0.913003	0	2.386	4	1	1	1	3.65	0
FALSE	High	Master Protein	P62263	40S ribosomal protein S14 [OS=Homo sapiens]	0.976401	1.0368	1.29593	1.3424	1.09364	1.09031	0.866094	1.0816	0.876257	0.876442	0.813675	0.912108	0.995902	1.02262	1.20854	1.05426	0	5.991	15	2	2	2	7.38	0
FALSE	Medium	Master Protein	P00558	phosphoglycerate kinase 1 [OS=Homo sapiens]	0.979351	0.816007	0.910407	0.733583	0.841873	0.868268	0.751931	1.06828	0.744006	0.833608	0.742735	0.780269	1.05984	1.24887	0.976722	1.22732	0.014	0.983	3	1	1	1	0	0
FALSE	High	Master Protein	P61978	Heterogeneous nuclear ribonucleoprotein K [OS=Homo sapiens]	0.982301	0.950322	1.02624	0.827392	0.908127	0.909693	0.851502	1.1199	0.867749	0.932455	0.836752	0.852915	0.895902	0.982805	0.961203	0.949486	0	7.747	8	3	3	3	9.03	0
FALSE	High	Master Protein	P53396-1	ATP-citrate synthase [OS=Homo sapiens]	0.985251	0.99264	1.00362	0.949343	0.977915	0.932063	0.96824	0.982515	0.976798	0.956343	0.949573	0.960538	1.06311	0.922172	0.938894	0.931712	0	9.172	6	5	5	5	13.59	0
FALSE	Medium	Master Protein	P15391-1	B-lymphocyte antigen CD19 [OS=Homo sapiens]	0.986726	1.04968	1.14842	1.08537	1.25265	1.06131	1.23433	1.37219	1.058	1.00412	0.991453	2.11121	1.91066	2.91493	1.12706	1.19738	0.028	0.83	2	1	1	1	0	0
FALSE	High	Master Protein	P47756-1	F-actin-capping protein subunit beta [OS=Homo sapiens]	0.988201	0.963201	1.08597	0.909006	1.02473	0.86744	0.872961	0.92756	0.87007	0.869852	0.950427	0.895067	1.24918	0.942081	0.925315	0.963517	0.001	1.415	4	1	1	1	2.08	0
FALSE	High	Master Protein	P47929	galectin-7 [OS=Homo sapiens]	0.988201	0.816007	0.903167	0.749531	0.925795	0.773819	0.801717	0.771857	1.08971	0.798188	1.21966	1.14529	8.81803	1.00724	0.881668	0.842844	0	5.229	22	2	2	2	6.97	0
FALSE	Medium	Master Protein	Q13576-1	Ras GTPase-activating-like protein IQGAP2 [OS=Homo sapiens]	0.988201	0.75805	0.793665	0.812383	0.886926	0.837614	0.892704	0.885928	0.898685	0.832784	0.826496	0.817937	0.859016	0.881448	0.956353	0.833489	0.023	0.84	1	1	1	1	0	0
FALSE	High	Master Protein	P08195	4F2 cell-surface antigen heavy chain [OS=Homo sapiens]	0.989676	1.28611	1.45792	1.23546	1.34099	1.14085	1.12532	1.14738	1.471	1.09967	1.19145	1.53543	1.08279	1.06516	1.06984	1.04116	0	13.406	11	5	6	5	13.56	0
FALSE	High	Master Protein	O60506	Heterogeneous nuclear ribonucleoprotein Q [OS=Homo sapiens]	0.99115	0.952162	1.01629	0.919325	0.978799	0.859155	0.817167	1.01749	0.832173	0.89374	0.832479	0.846637	0.886066	0.914932	0.887488	0.905519	0	15.591	10	4	6	4	19.07	0
FALSE	High	Master Protein	Q9P0U1	Mitochondrial import receptor subunit TOM7 homolog [OS=Homo sapiens]	0.992625	1.08648	0.955656	0.917448	0.935512	0.859983	0.978541	0.964197	1.03558	0.835255	0.962393	0.956054	1.33197	0.929412	0.985451	0.880262	0	1.468	31	1	1	1	1.77	0
FALSE	High	Master Protein	P56134	ATP synthase subunit f, mitochondrial [OS=Homo sapiens]	0.9941	1.09384	0.98552	0.829268	0.918728	0.825186	0.88412	0.970858	0.881671	0.910214	0.84188	0.842152	0.895902	0.898643	0.86227	0.889616	0.001	1.295	14	1	1	1	3.57	0
FALSE	Medium	Master Protein	P39748	Flap endonuclease 1 [OS=Homo sapiens]	0.995575	1.11868	1.08597	0.966229	0.963781	0.910522	0.900429	0.86761	0.808971	0.820428	0.897436	0.779372	0.881967	0.782805	1.13579	0.841908	0.027	0.816	3	1	1	1	2.51	0
FALSE	High	Master Protein	Q8WU79-1	Stromal membrane-associated protein 2 [OS=Homo sapiens]	0.99705	0.894204	0.961991	0.818011	0.930212	0.813587	0.788841	0.941715	0.859242	0.820428	0.9	0.974888	1.06475	0.98733	0.977692	0.879326	0	6.175	9	3	3	3	9.41	0
FALSE	High	Master Protein	Q96RQ3	Methylcrotonoyl-CoA carboxylase subunit alpha, mitochondrial [OS=Homo sapiens]	0.998525	0.99448	1.04434	0.989681	0.992933	0.999171	1.0103	1.04163	1.0379	1.0799	0.994017	1.03229	1.10246	1.01176	1.00388	1.07484	0	118.168	42	21	43	21	151.48	0
FALSE	High	Master Protein	Q13085-1	Acetyl-CoA carboxylase 1 [OS=Homo sapiens]	1	1	1	1	1	1	1	1	1	1	1	1	1	1	1	1	0	319.975	50	92	157	80	496.81	17
FALSE	High	Master Protein	P62829	60S ribosomal protein L23 [OS=Homo sapiens]	1	1.05244	1.22081	0.983114	1.15018	0.967688	1.04549	1.06578	1.01392	0.915157	0.98547	1.00987	1.02951	0.958371	1.0485	0.951356	0	2.973	16	2	3	2	5.83	0
FALSE	High	Master Protein	P14618	Pyruvate kinase PKM [OS=Homo sapiens]	1.00147	0.916283	1.15747	1.05441	0.973498	0.886495	0.892704	1.04913	0.912606	0.932455	0.869231	0.907623	1.04016	0.978281	0.952473	1.058	0	51.468	45	18	25	18	70.82	0
FALSE	High	Master Protein	P05023	Sodium/potassium-transporting ATPase subunit alpha-1 [OS=Homo sapiens]	1.00442	1.20331	1.3095	1.07505	1.21466	1.12842	1.12017	1.18235	1.13844	1.08155	1.1906	1.18117	1.14836	0.99457	1.10572	1.09261	0	14.665	7	5	6	5	15.7	0
FALSE	High	Master Protein	P62081	40S ribosomal protein S7 [OS=Homo sapiens]	1.00885	1.10396	1.01538	1.01595	1.00883	0.922121	0.909013	0.974188	1.01547	0.862438	0.907692	0.907623	1.10656	1.2181	1.87682	1.20206	0	9.322	28	4	4	4	12.17	0
FALSE	High	Master Protein	Q71UI9-1	Histone H2A.V [OS=Homo sapiens]	1.01327	0.973321	1.23529	1.0394	1.21201	1.04888	1.01631	1.06828	1.22892	1.06919	1.05128	1.00897	1.12049	1.10045	1.26673	1.08793	0	2.349	15	2	2	1	5.54	0
FALSE	High	Master Protein	O00148	ATP-dependent RNA helicase DDX39A [OS=Homo sapiens]	1.01475	1.33303	1.09321	0.97561	1.02915	0.890638	1.03004	1.14488	0.897912	0.950577	1.09402	1.14709	1.20656	0.991855	1.27061	1.06455	0	1.699	4	2	2	2	0	0
FALSE	High	Master Protein	O14787	Transportin-2 [OS=Homo sapiens]	1.01622	1.08556	1.00362	1.07317	1.1864	0.972659	1.03176	0.989176	0.978345	1.02471	1.09487	1.01704	1.15902	1.00905	0.951503	0.956034	0.006	1.091	1	1	1	1	2.35	0
FALSE	Medium	Master Protein	P38159-1	RNA-binding motif protein, X chromosome [OS=Homo sapiens]	1.0177	1.09476	1.0371	0.99531	0.902827	0.976802	0.862661	0.856786	0.851508	0.849259	0.733333	1.03318	0.960656	3.41629	0.942774	1.40225	0.028	0.833	2	1	1	1	1.94	0
FALSE	High	Master Protein	P62937	peptidyl-prolyl cis-trans isomerase A [OS=Homo sapiens]	1.01917	0.919963	1.07511	1.73171	0.916078	1.26926	0.867811	1.27727	0.908739	1.07661	0.690598	0.799103	1.10164	1.32579	1.03104	1.5014	0	1.706	17	2	2	2	4.57	0
FALSE	High	Master Protein	O00763	Acetyl-CoA carboxylase 2 [OS=Homo sapiens]	1.02065	0.953082	0.904072	0.847092	0.956714	0.91135	0.862661	0.938385	1.03326	0.878089	0.935897	1.18924	1.05738	0.910407	0.936954	0.981291	0	37.603	7	15	21	3	56.93	0
FALSE	High	Master Protein	P51991-1	Heterogeneous nuclear ribonucleoprotein A3 [OS=Homo sapiens]	1.02212	1.01748	1.08597	0.913696	1.0265	0.860812	0.834335	1.06828	0.931941	0.884679	0.92735	0.858296	1.02377	1.16833	0.99612	1.09448	0	6.001	9	3	3	2	8.6	0
FALSE	High	Master Protein	O00410	Importin-5 [OS=Homo sapiens]	1.02655	1.12511	1.02534	0.965291	1.0477	0.97763	0.958798	1.11241	1.16937	1.01895	1.01111	1.00538	1.0877	0.917647	0.991271	0.928906	0	22.576	9	7	10	6	28.86	2
FALSE	High	Master Protein	P29401	Transketolase [OS=Homo sapiens]	1.02655	0.854646	1.16652	0.855535	0.902827	0.919635	0.832618	0.831807	0.96365	0.845964	0.884615	0.763229	1.06803	0.844344	0.903007	0.8971	0	2.557	3	1	1	1	3.26	0
FALSE	High	Master Protein	P07814	Bifunctional glutamate/proline--tRNA ligase [OS=Homo sapiens]	1.02802	1.15731	1.12217	1.39306	1.09806	1.03231	0.969099	1.06078	1.04563	0.971993	1.05128	1.04933	1.08443	0.953846	1.17847	1.05987	0	11.97	6	8	8	8	14.9	0
FALSE	High	Master Protein	Q9BQE3	Tubulin alpha-1C chain [OS=Homo sapiens]	1.02802	1.87213	2.67511	1.09756	1.40459	1.06297	1.00086	1.13988	1.23279	1.11697	1.23932	0.990135	0.961475	0.921267	0.99321	0.891487	0	50.445	52	17	22	2	67.08	0
FALSE	High	Master Protein	P01116	GTPase KRas [OS=Homo sapiens]	1.0295	0.913523	1.13846	0.977486	1.00442	0.956918	0.887554	0.825978	0.858469	0.847611	0.969231	0.875336	1.04016	0.891403	1.08341	0.990645	0	1.665	6	1	1	1	2.47	0
FALSE	High	Master Protein	P27708	CAD protein [OS=Homo sapiens]	1.03097	0.833487	0.899548	0.787054	0.823322	0.777133	0.790558	0.837635	0.772622	0.747117	0.752137	0.788341	0.872131	0.829864	0.818623	0.795136	0	44.912	12	21	22	21	63.77	0
FALSE	High	Master Protein	Q8NC51-1	Plasminogen activator inhibitor 1 RNA-binding protein [OS=Homo sapiens]	1.03097	0.970561	1.17919	1.08724	0.972615	0.975973	0.894421	0.990008	0.909513	0.787479	0.825641	0.966816	0.953279	1.30407	1.00776	0.994387	0	4.794	7	2	2	2	5.74	0
FALSE	High	Master Protein	P38646	Stress-70 protein, mitochondrial [OS=Homo sapiens]	1.03245	1.01748	1.23801	1.02158	1.06979	1.03811	0.958798	1.11157	0.977572	0.953048	0.982906	0.982063	1.08689	1.0362	1.11639	1	0	9.338	8	4	4	4	11.77	0
FALSE	High	Master Protein	P23284	peptidyl-prolyl cis-trans isomerase B [OS=Homo sapiens]	1.03392	0.889604	1.08416	0.842402	0.860424	0.777133	0.76309	0.819317	0.723898	0.69687	0.682906	0.709417	0.809836	0.713122	1.94083	0.829747	0	6.654	25	5	5	5	9.89	0
FALSE	High	Master Protein	P15311	Ezrin [OS=Homo sapiens]	1.03687	0.683533	0.971946	0.67636	0.887809	0.689312	0.728755	0.82348	0.876257	0.850082	0.728205	0.720179	1.08115	0.806335	0.728419	0.911132	0	12.873	9	4	5	4	16.57	0
FALSE	High	Master Protein	P11912-1	B-cell antigen receptor complex-associated protein alpha chain [OS=Homo sapiens]	1.03982	1.27967	1.25882	0.78424	1.10777	0.973488	0.909013	0.934221	0.979118	0.927512	0.952137	0.946188	1.0123	0.890498	0.979631	0.985033	0	2.38	10	1	1	1	2.25	0
FALSE	High	Master Protein	P61106	Ras-related protein Rab-14 [OS=Homo sapiens]	1.0472	1.25023	1.32489	1.08818	1.21731	1.19387	1.17167	1.24147	1.06961	1.1631	1.15385	1.18834	1.41066	1.07873	1.25994	1.14032	0	4.549	12	2	2	1	5.5	1
FALSE	High	Master Protein	O43684	Mitotic checkpoint protein BUB3 [OS=Homo sapiens]	1.05015	0.948482	1.12308	1.00563	0.887809	0.936205	0.909871	0.947544	0.817479	0.836903	0.874359	0.902242	1.00574	1.02534	1.05723	0.990645	0	2.942	6	2	2	2	5.51	0
FALSE	High	Master Protein	P56192	Methionine--tRNA ligase, cytoplasmic [OS=Homo sapiens]	1.05015	0.949402	0.924887	0.935272	0.924028	0.837614	0.907296	0.89259	0.903326	0.945634	0.873504	0.883408	0.886885	0.920362	1.02425	0.912067	0	4.46	4	3	3	3	7.95	0
FALSE	Medium	Master Protein	P17987	T-complex protein 1 subunit alpha [OS=Homo sapiens]	1.05015	0.896964	1.13756	1.00938	0.996466	0.891466	0.875536	0.95587	0.912606	0.908567	0.834188	0.902242	0.962295	0.946606	1.16489	1.08138	0.019	0.931	2	1	1	1	1.84	0
FALSE	High	Master Protein	P32119	Peroxiredoxin-2 [OS=Homo sapiens]	1.05162	1.10212	1.15475	1.27486	1.09276	1.06959	1.097	1.19734	0.911833	1.02224	1.09744	1.28969	1.75574	1.13213	1.0902	1.18241	0	6.023	19	4	4	3	10.96	0
FALSE	High	Master Protein	P06744	glucose-6-phosphate isomerase [OS=Homo sapiens]	1.05162	0.660534	0.79095	0.777674	0.817138	0.640431	0.599142	0.721898	0.635731	0.61285	0.670085	0.634978	1.07869	0.835294	0.734239	0.816651	0.004	1.18	1	1	1	1	2.41	0
FALSE	Medium	Master Protein	P61247	40S ribosomal protein S3a [OS=Homo sapiens]	1.05162	0.915363	1.06697	0.915572	1.06095	0.830157	0.788841	0.884263	0.713844	0.707578	0.788889	0.849327	1.02213	0.903167	1.0291	0.903648	0.047	0.736	3	1	1	1	1.94	0
FALSE	High	Master Protein	O43776	Asparagine--tRNA ligase, cytoplasmic [OS=Homo sapiens]	1.05457	0.976081	1.11041	0.944653	0.977032	0.923778	0.922747	1.1174	0.862336	0.867381	0.850427	1.0583	1.21475	1.79819	1.37536	1.07764	0	7.162	8	4	4	4	7.84	0
FALSE	High	Master Protein	O14950	Myosin regulatory light chain 12B [OS=Homo sapiens]	1.05457	0.728611	0.848869	0.751407	0.892226	0.744822	0.714163	0.906744	0.670534	0.807249	0.689744	0.777578	0.920492	1.16652	0.968962	1.02152	0	3.268	17	2	2	2	5.32	0
FALSE	High	Master Protein	P84098	60S ribosomal protein L19 [OS=Homo sapiens]	1.05605	0.784729	0.957466	0.765478	0.791519	0.793703	0.758798	0.737719	0.726991	0.729819	0.842735	0.762332	0.817213	0.808145	0.924345	0.82507	0	7.157	13	2	3	2	5.99	0
FALSE	High	Master Protein	P12235	ADP/ATP translocase 1 [OS=Homo sapiens]	1.06195	1.10672	1.15385	1.08912	1.09806	1.10191	1.12704	1.23314	1.05568	1.07743	1.09487	1.10135	1.68115	1.09412	1.06693	0.946679	0	7.498	15	5	5	1	11.61	0
FALSE	High	Master Protein	Q14157-1	Isoform 2 of Ubiquitin-associated protein 2-like [OS=Homo sapiens]	1.06195	1.03864	1.48688	0.953096	1.05389	0.937862	0.841202	1.28643	0.813612	0.933278	0.939316	1.19641	1.24672	2.11403	1.07662	1.23667	0	1.589	1	1	1	1	2.53	0
FALSE	High	Master Protein	Q7Z569	BRCA1-associated protein [OS=Homo sapiens]	1.0649	0.706532	3.90588	0.745779	0.899293	0.818558	0.896137	0.649459	0.91338	0.814662	0.655556	0.66009	0.756557	0.776471	0.804074	0.736202	0	1.641	3	1	3	1	6.27	0
FALSE	High	Master Protein	P22626	heterogeneous nuclear ribonucleoproteins A2/B1 [OS=Homo sapiens]	1.0649	0.898804	0.861538	0.868668	0.818021	0.996686	0.793991	1.66611	1.14385	1.08072	0.663248	0.843049	1.21148	1.44344	1.06693	1.17774	0	4.153	7	2	2	2	6.2	0
FALSE	High	Master Protein	O95373	Importin-7 [OS=Homo sapiens]	1.06785	0.897884	0.841629	0.858349	1.01678	0.913836	0.943348	0.980017	0.951276	0.995058	0.969231	0.869955	0.980328	0.895928	0.937924	0.910196	0	5.214	3	2	2	2	5.85	0
FALSE	Medium	Master Protein	Q9NQY0-1	Bridging integrator 3 [OS=Homo sapiens]	1.06785	0.949402	1.06516	1.00938	1.09187	0.835128	0.798283	0.963364	0.837587	0.792422	0.876923	0.884305	1.13525	1.03167	2.02522	0.858746	0.027	0.819	4	1	1	1	2.46	0
FALSE	Medium	Master Protein	Q13905-1	Rap guanine nucleotide exchange factor 1 [OS=Homo sapiens]	1.06785	0.814167	0.81267	0.948405	1.03357	0.926263	0.770815	0.855121	0.765661	0.705931	0.705983	1.04753	0.996721	0.946606	0.967022	0.943873	0.047	0.755	1	1	1	1	0	0
FALSE	Medium	Master Protein	P49207	60S ribosomal protein L34 [OS=Homo sapiens]	1.0708	0.935603	1.04163	0.858349	1.00265	0.814416	0.783691	1.02748	0.692189	0.776771	0.81453	0.779372	1.1	1.03801	1.16586	1.02339	0.047	0.735	7	1	1	1	0	0
FALSE	High	Master Protein	Q92974	Rho guanine nucleotide exchange factor 2 [OS=Homo sapiens]	1.07375	0.99172	1.12579	1.01032	1.03799	0.91715	0.891845	0.989176	0.876257	0.879736	0.982906	0.986547	1.03443	0.974661	1.00097	0.926099	0	4.426	3	2	2	2	6.65	0
FALSE	High	Master Protein	Q12905	Interleukin enhancer-binding factor 2 [OS=Homo sapiens]	1.07522	0.907084	0.925792	0.734522	0.9947	0.824358	0.860944	1.11157	0.888631	0.906919	0.797436	0.81704	1.02623	0.895928	0.947624	0.88681	0	1.901	4	1	1	1	3.09	0
FALSE	High	Master Protein	P27348	14-3-3 protein theta [OS=Homo sapiens]	1.07965	0.796688	0.912217	0.79925	0.939929	0.897266	0.844635	0.872606	0.966744	0.808072	0.818803	0.940807	1.56885	0.914932	0.936954	0.85594	0	7.999	18	3	4	2	8.42	1
FALSE	High	Master Protein	P27487	Dipeptidyl peptidase 4 [OS=Homo sapiens]	1.08112	0.816007	0.809955	0.770169	0.785336	0.818558	0.896996	0.904246	0.923434	0.897858	0.797436	1.01076	0.87377	0.929412	0.8613	1.0449	0	2.757	2	2	2	2	5.04	0
FALSE	High	Master Protein	P55209	Nucleosome assembly protein 1-like 1 [OS=Homo sapiens]	1.08555	0.76081	0.847059	0.796435	0.818905	0.735708	0.817167	0.856786	0.834493	0.792422	0.796581	0.860987	0.832787	0.870588	0.958293	0.76333	0	8.525	14	4	5	4	14.04	0
FALSE	Medium	Master Protein	O60762	Dolichol-phosphate mannosyltransferase subunit 1 [OS=Homo sapiens]	1.08702	1.15547	1.16833	0.947467	1.20053	1.03148	0.935622	1.12157	0.906419	0.89374	1.01453	1.14978	1.1041	1.01176	0.938894	0.88681	0.022	0.907	3	1	1	1	2.13	0
FALSE	High	Master Protein	P62750	60S ribosomal protein L23a [OS=Homo sapiens]	1.08997	1.01472	1.14208	1.06848	0.981449	0.872411	0.980258	0.988343	0.857695	0.827842	0.917949	0.901345	1.10656	1.30588	2.18914	1.15903	0	2.38	19	3	3	3	6.53	0
FALSE	High	Master Protein	Q13428-1	Treacle protein [OS=Homo sapiens]	1.09145	1.15363	1.06063	1.01501	1.09541	0.898094	0.903004	0.900083	0.693735	0.772652	0.915385	0.936323	0.892623	1.019	1.258	1.1637	0	2.188	1	1	1	1	2.41	0
FALSE	Medium	Master Protein	Q86UX7	Fermitin family homolog 3 [OS=Homo sapiens]	1.09145	0.920883	0.904072	0.761726	1.02032	0.904722	0.869528	0.934221	0.881671	0.883855	0.839316	0.918386	1.02295	1.0552	0.981571	0.972872	0.028	0.825	2	1	1	1	2.19	0
FALSE	High	Master Protein	Q6P3W7	SCY1-like protein 2 [OS=Homo sapiens]	1.0944	0.836247	0.671493	0.733583	0.79682	0.809445	0.865236	0.834305	0.762568	0.832784	0.848718	1.14798	0.884426	1.00271	1.02716	1.16932	0	1.507	2	1	3	1	4.34	0
FALSE	High	Master Protein	P31151	Protein S100-A7 [OS=Homo sapiens]	1.09735	0.822447	0.914027	0.874296	0.949647	0.807788	0.791416	0.824313	1.30317	0.915157	1.38803	0.605381	13.673	1.13937	1.07759	0.8971	0	4.356	34	3	4	3	6.41	0
FALSE	High	Master Protein	P11142-1	Heat shock cognate 71 kDa protein [OS=Homo sapiens]	1.09882	1.00092	1.14299	0.908068	1.04505	0.987572	0.93133	1.2448	0.928074	0.967875	0.947863	1.0852	1.10738	1.0905	1.01552	1.13471	0	17.147	18	10	11	9	24.71	2
FALSE	High	Master Protein	P26368	Splicing factor U2AF 65 kDa subunit [OS=Homo sapiens]	1.10177	0.909844	1.06516	0.910882	0.949647	0.876553	0.885837	1.10491	0.850735	0.889621	0.858974	0.921973	0.971311	0.938462	1.10475	0.976614	0	4.683	6	2	2	2	6.52	0
FALSE	High	Master Protein	P46940	Ras GTPase-activating-like protein IQGAP1 [OS=Homo sapiens]	1.10619	0.866605	0.951131	0.871482	0.90371	1.00249	0.823176	0.865945	0.843001	0.813015	0.877778	0.893274	1.12705	0.900452	0.987391	0.873714	0	8.006	4	4	4	4	10.99	0
FALSE	High	Master Protein	P63244	Receptor of activated protein C kinase 1 [OS=Homo sapiens]	1.10914	1.02944	1.2552	1.12101	1.06625	1.08119	0.996567	1.25729	0.969064	1.00247	1.06838	1.01345	1.10492	1.04796	1.04656	1.08138	0	3.438	6	2	3	2	7.65	0
FALSE	High	Master Protein	P62826	GTP-binding nuclear protein RAN [OS=Homo sapiens]	1.11062	1.17387	1.36923	1.03752	1.28622	1.03728	1.07296	1.27644	1.03944	1.03048	1.0812	1.05022	1.11066	1.06697	1.38118	1.12629	0	5.018	15	3	3	3	7.8	0
FALSE	High	Master Protein	Q92841-1	Isoform 2 of Probable ATP-dependent RNA helicase DDX17 [OS=Homo sapiens]	1.11209	1.02852	1.25611	1.01032	1.0159	0.981773	0.862661	1.03747	0.949729	0.962109	0.888034	0.878027	0.960656	1.03982	0.920466	0.975678	0	14.115	12	7	7	3	19.53	0
FALSE	Medium	Master Protein	P42695	condensin-2 complex subunit D3 [OS=Homo sapiens]	1.11209	1.15731	0.885973	0.9606	0.900177	0.953604	0.812876	1.00749	2.11833	0.960461	1.06752	0.93722	1.09016	0.825339	0.86421	0.923293	0.027	0.816	1	1	1	1	0	0
FALSE	High	Master Protein	P07195	L-lactate dehydrogenase B chain [OS=Homo sapiens]	1.11209	0.851886	1.02896	0.789869	1.09806	1.09196	0.865236	1.40383	1.00773	0.976112	0.796581	1.01704	1.51393	1.35204	0.913676	1.47802	0	1.784	4	1	1	1	2.04	0
FALSE	High	Master Protein	Q9UHB9	Signal recognition particle subunit SRP68 [OS=Homo sapiens]	1.11357	1.07912	1.05249	0.967167	1.20318	0.913007	0.91073	1.89509	1.13612	1.05107	0.88547	1.28161	2.78525	3.07059	1.20272	1.1029	0	5.366	4	1	2	1	2.92	0
FALSE	High	Master Protein	Q00610-1	Clathrin heavy chain 1 [OS=Homo sapiens]	1.11947	0.901564	0.958371	0.815197	0.928445	0.887324	0.841202	0.923397	0.887858	0.853377	0.859829	0.863677	0.984426	0.893213	0.922405	0.922357	0	19.984	8	8	9	8	25.81	0
FALSE	Medium	Master Protein	O75643-1	U5 small nuclear ribonucleoprotein 200 kDa helicase [OS=Homo sapiens]	1.12094	0.850966	3.22896	0.962477	1.04329	0.837614	0.825751	0.900916	0.816705	0.889621	0.847009	0.884305	0.89918	0.974661	1	0.924228	0.023	0.871	1	1	1	1	0	0
FALSE	Medium	Master Protein	P51659-1	peroxisomal multifunctional enzyme type 2 [OS=Homo sapiens]	1.12242	0.712052	1.01629	0.800188	0.940813	0.771334	0.880687	0.910908	0.79041	0.785832	0.768376	0.855605	1.1377	1.16923	0.914646	1.03461	0.047	0.763	4	1	1	1	2.1	0
FALSE	High	Master Protein	O43278	Kunitz-type protease inhibitor 1 [OS=Homo sapiens]	1.12684	0.948482	0.829864	0.717636	1.42933	1.50207	1.39657	1.06994	0.692189	0.783361	1.28376	5.85381	16.25	7.08959	1.08632	1.09542	0.007	1.038	3	1	1	1	2.9	0
FALSE	High	Master Protein	P46783	40S ribosomal protein S10 [OS=Homo sapiens]	1.12832	1.09476	1.14932	1.05816	1.01855	0.990058	0.972532	1.20733	0.945089	0.948105	0.918803	1.0852	1.29344	1.82624	1.10087	1.32928	0	8.702	28	5	5	5	13.93	0
FALSE	High	Master Protein	P32969	60S ribosomal protein L9 [OS=Homo sapiens]	1.13127	1.24471	1.33213	1.03471	1.07951	1.00994	0.96824	1.16986	0.890178	0.912685	0.903419	0.930942	1.1	1.3638	1.37633	1.30309	0	9.491	19	3	4	3	12.69	0
FALSE	High	Master Protein	Q13557-4	Isoform Delta 4 of Calcium/calmodulin-dependent protein kinase type II subunit delta [OS=Homo sapiens]	1.13127	0.839926	0.824434	0.82364	0.84364	0.833471	0.871245	0.881765	0.757927	0.865733	0.949573	0.824215	0.990984	0.948416	0.981571	0.930776	0.004	1.225	4	2	2	2	2.43	0
FALSE	High	Master Protein	P84095	Rho-related GTP-binding protein RhoG [OS=Homo sapiens]	1.13127	0.966881	1.27783	0.938086	0.986749	0.953604	0.962232	1.04163	1.01083	0.968699	0.935897	0.943498	1.01557	0.912217	1.01843	1.01403	0	2.436	9	1	1	1	3.31	0
FALSE	High	Master Protein	P62847-1	40S ribosomal protein S24 [OS=Homo sapiens]	1.13274	1.06808	0.881448	0.787992	0.948763	0.8285	0.7897	0.979184	0.808198	0.791598	0.842735	0.844843	1.03934	0.993665	1.12221	0.935454	0	2.968	17	2	2	2	4.42	0
FALSE	High	Master Protein	P09651-1	Heterogeneous nuclear ribonucleoprotein A1 [OS=Homo sapiens]	1.14012	0.940202	0.959276	0.825516	0.907244	1.02071	0.817167	1.33139	0.740139	0.991763	0.639316	0.842152	0.87541	1.86787	0.960233	1.25444	0	14.354	16	5	5	4	17.88	1
FALSE	High	Master Protein	Q99623	Prohibitin-2 [OS=Homo sapiens]	1.14454	1.01748	1.11946	0.95122	0.9947	0.960232	0.969957	1.20316	0.904872	0.973641	0.983761	1.12018	1.37049	1.03439	1.08923	1.05239	0	5.297	13	3	3	3	8.49	0
FALSE	High	Master Protein	Q99735	microsomal glutathione S-transferase 2 [OS=Homo sapiens]	1.14454	1.02852	1.32217	1.13977	1.03357	0.979287	0.950215	1.19484	0.91106	0.866557	0.977778	1.1139	1.16885	0.99276	1.12027	1.02152	0	2.654	10	1	1	1	3.76	0
FALSE	High	Master Protein	P35579-1	Myosin-9 [OS=Homo sapiens]	1.14602	1.14351	1.35747	0.826454	1.13869	0.978459	0.863519	1.20316	0.854602	0.988468	0.801709	0.833184	1.2123	1.29502	1.35984	1.26193	0	10.574	3	4	4	4	10.94	0
FALSE	High	Master Protein	Q9NYL4	Peptidyl-prolyl cis-trans isomerase FKBP11 [OS=Homo sapiens]	1.14749	0.726771	1.08326	0.713884	0.850707	0.823529	0.887554	0.876769	0.822119	0.845964	0.790598	0.781166	0.818033	0.880543	1.12318	0.921422	0	2.994	14	2	2	2	5.13	0
FALSE	High	Master Protein	P62753	40S RIBOSOMAL PROTEIN S6 [OS=Homo sapiens]	1.15044	0.99356	0.955656	0.862101	0.937279	0.898923	0.900429	0.870108	0.813612	0.7743	0.821368	0.835874	0.964754	1.0371	1.08341	1.03555	0	4.537	14	3	3	3	7.18	0
FALSE	High	Master Protein	P27824	Calnexin [OS=Homo sapiens]	1.15339	0.931003	0.928507	1.07598	0.985866	0.883181	0.866953	1.06078	0.931168	0.982702	1.00598	0.931839	1.33852	0.853394	1.01552	0.884004	0	4.915	6	3	3	3	8.17	0
FALSE	High	Master Protein	P08238	Heat shock protein HSP 90-beta [OS=Homo sapiens]	1.15487	1.00368	1.11131	1.08349	1.05565	0.981773	0.946781	1.194	0.947409	0.906096	0.899145	0.939013	0.946721	1.0009	1.04462	1.02806	0	16.866	13	8	9	3	25.8	5
FALSE	High	Master Protein	P25205	DNA replication licensing factor mcm3 [OS=Homo sapiens]	1.15487	0.809568	0.98371	0.893058	0.880742	0.80116	0.837768	0.901749	0.910286	0.911038	0.874359	0.962332	0.967213	0.870588	0.929195	0.827877	0	6.277	6	4	4	4	9.67	0
FALSE	High	Master Protein	Q01813	ATP-dependent 6-phosphofructokinase, platelet type [OS=Homo sapiens]	1.15487	1.22263	1.42081	1.19137	1.22968	1.19884	1.16996	1.7244	1.15855	1.1425	1.20598	1.16323	1.08689	1.08416	1.19108	1.06361	0	2.778	4	2	2	2	5.02	0
FALSE	High	Master Protein	Q9BPX3	Condensin complex subunit 3 [OS=Homo sapiens]	1.15487	1.04784	1.07602	1.08724	1.07244	1.0232	1.07296	1.05995	1.01237	1.00494	1.1265	1.0565	1.11639	0.905882	0.891368	0.965388	0	2.188	1	1	1	1	3.49	0
FALSE	High	Master Protein	P67809	Nuclease-sensitive element-binding protein 1 [OS=Homo sapiens]	1.15782	0.794848	0.918552	0.844278	0.984982	0.86164	0.884979	1.09492	0.605568	0.845964	0.742735	0.885202	1.1377	2.44253	0.955383	1.2479	0	1.654	7	1	1	1	2.7	0
FALSE	High	Master Protein	Q8TA86	retinitis pigmentosa 9 protein [OS=Homo sapiens]	1.15929	0.851886	0.942081	2.22233	0.872792	0.846727	0.804292	0.871774	0.824439	0.830313	0.896581	1.27444	0.915574	1.00724	1.14355	1.0131	0	1.946	11	3	3	3	3.79	0
FALSE	High	Master Protein	Q9NYJ8-1	TGF-beta-activated kinase 1 and MAP3K7-binding protein 2 [OS=Homo sapiens]	1.15929	0.709292	0.743891	0.646341	0.750883	0.706711	0.767382	0.764363	0.731632	0.788303	0.805128	1.06278	0.983607	1.15747	1.08729	1.01403	0.001	1.284	2	1	2	1	0	0
FALSE	High	Master Protein	Q04695	Keratin, type I cytoskeletal 17 [OS=Homo sapiens]	1.16077	0.902484	1.04344	0.927767	0.983216	1.06959	1.80172	0.993339	1.0495	0.982702	0.865812	2.93274	1.23361	2.2181	0.964113	1.00561	0	12.639	17	9	10	2	22.59	0
FALSE	Medium	Master Protein	Q9Y6C9	Mitochondrial carrier homolog 2 [OS=Homo sapiens]	1.16077	1.18215	1.16833	1.18949	1.053	0.967688	0.914163	1.14738	0.935035	1.05437	1.12906	1.01614	1.07377	0.971041	0.949564	0.865295	0.047	0.734	3	1	1	1	1.76	0
FALSE	High	Master Protein	P61224-1	Ras-related protein Rap-1b [OS=Homo sapiens]	1.16224	0.952162	1.17466	0.967167	1.12633	1.06877	1.05837	1.23897	1.08353	0.983526	1.01453	1.06009	1.08033	1.13122	1.12997	1.15809	0	4.978	13	2	2	2	6.1	0
FALSE	High	Master Protein	P05109	Protein S100-A8 [OS=Homo sapiens]	1.16519	0.851886	0.775566	0.935272	0.962898	0.76802	0.777682	0.954205	1.12529	0.942339	1.14444	0.642152	11.6828	1.05249	1.05529	0.903648	0	2.132	12	1	1	1	3.13	0
FALSE	High	Master Protein	Q8N9Q2	protein SREK1IP1 [OS=Homo sapiens]	1.16962	1.14167	0.99819	0.827392	0.812721	0.811102	0.745064	1.02415	0.777262	0.771829	0.968376	0.84574	0.935246	0.907692	1.04268	0.980355	0	4.513	15	1	2	1	6.02	0
FALSE	High	Master Protein	O75964	ATP synthase subunit g, mitochondrial [OS=Homo sapiens]	1.16962	1.0276	1.11946	0.947467	1.09364	0.915493	0.986266	1.04163	1.05027	0.932455	0.976923	1.01883	1.06639	0.925792	0.947624	0.961646	0	4.131	23	2	2	2	5.43	0
FALSE	High	Master Protein	Q7Z2W4	zinc finger CCCH-type antiviral protein 1 [OS=Homo sapiens]	1.17109	0.879485	1.11493	0.972795	0.975265	0.888981	0.858369	0.852623	0.778809	0.865733	0.917949	1.01614	0.977049	1	1.06402	1.00935	0	2.225	3	2	2	2	3.89	0
FALSE	High	Master Protein	P62266	40S ribosomal protein S23 [OS=Homo sapiens]	1.17699	0.98804	0.894118	0.891182	0.909894	0.838442	0.823176	0.885096	0.840681	0.799012	0.861538	0.941704	1.02131	1.00362	0.980601	0.903648	0	1.561	8	1	1	1	2.35	0
FALSE	High	Master Protein	Q12873-1	Chromodomain-helicase-DNA-binding protein 3 [OS=Homo sapiens]	1.17699	0.935603	1.01086	0.87242	0.852473	0.84507	0.874678	0.847627	0.914153	0.852554	0.895726	0.879821	1.17213	0.838009	1.17362	0.71188	0	1.572	1	1	1	1	2.72	0
FALSE	High	Master Protein	P46776	60S ribosomal protein L27a [OS=Homo sapiens]	1.17847	0.99448	1.37285	0.93621	1.01237	0.919635	0.767382	0.956703	0.685228	0.747941	0.82735	0.832287	0.942623	1.08235	1.10184	1.04584	0	1.782	7	1	1	1	3.06	0
FALSE	High	Master Protein	Q9P2J5	Leucine--tRNA ligase, cytoplasmic [OS=Homo sapiens]	1.18289	0.99356	1.16923	0.927767	1.0212	0.875725	0.92103	0.991674	0.931941	0.918451	0.907692	0.901345	0.959016	0.944796	1.14161	0.984097	0	11.288	6	5	6	5	16.67	0
FALSE	Medium	Master Protein	P84103	Serine/arginine-rich splicing factor 3 [OS=Homo sapiens]	1.18289	1.00276	1.10136	1.1379	1.20406	0.969345	1.09013	1.1657	0.938128	0.92257	1.11197	1	1.09426	1.0371	0.940834	1.04022	0.022	0.907	5	1	1	1	2.15	0
FALSE	High	Master Protein	P62851	40S ribosomal protein S25 [OS=Homo sapiens]	1.18437	1.18583	1.29774	1.15291	1.197	1.0464	1.07983	1.33972	0.99536	1.14909	1.06667	1.07803	0.981967	1.14118	1.31426	1.16277	0	5.473	28	4	4	4	10.3	0
FALSE	High	Master Protein	P07900	Heat shock protein HSP 90-alpha [OS=Homo sapiens]	1.19617	0.856486	0.997285	0.928705	0.862191	0.887324	0.827468	1.3164	0.947409	0.901153	0.84188	0.883408	1.03852	0.923077	0.925315	0.932647	0	16.843	13	8	9	3	25.19	0
FALSE	Medium	Master Protein	B5MCY1	Tudor domain-containing protein 15 [OS=Homo sapiens]	1.19617	0.986201	1.02715	0.920263	0.810954	0.832643	0.851502	0.962531	0.860015	0.981054	0.982906	1.16502	0.95	1.09412	1.07662	1.10571	0.049	0.7	0	1	2	1	0	0
FALSE	Medium	Master Protein	P57088	Transmembrane protein 33 [OS=Homo sapiens]	1.19764	1.14535	1.10769	1.07317	1.02915	0.946976	0.941631	1.08576	1.08971	0.967875	0.95812	1.29955	1.1	0.993665	0.989331	0.921422	0.028	0.831	3	1	1	1	2.27	0
FALSE	High	Master Protein	P02538	Keratin, type II cytoskeletal 6A [OS=Homo sapiens]	1.19912	0.911684	1.18281	1.08537	1.53622	1.74814	3.03004	1.11157	1.02243	1.2603	1.08205	16.8278	2.28115	3.17376	1.02813	1.25538	0	43.088	30	18	23	1	59.71	13
FALSE	High	Master Protein	P62701	40S ribosomal protein S4, X isoform [OS=Homo sapiens]	1.19912	1.06072	1.17104	0.959662	1.05565	0.902237	0.916738	1.07827	0.901779	0.917628	0.844444	0.935426	0.986066	1.42624	1.09408	1.02713	0	14.501	27	6	6	6	15.09	0
FALSE	High	Master Protein	Q9Y5A9-1	YTH domain-containing family protein 2 [OS=Homo sapiens]	1.19912	0.963201	1.24796	0.947467	0.977032	0.922949	0.880687	1.09908	0.908739	0.896211	0.946154	1.09596	1.22623	1.34299	1.02231	0.997194	0	1.466	3	2	2	2	5.01	0
FALSE	Medium	Master Protein	P22102-1	trifunctional purine biosynthetic protein adenosine-3 [OS=Homo sapiens]	1.19912	1.04508	1.08778	1.33114	1.08922	0.965203	0.947639	1.02082	0.878577	0.947282	0.998291	1.05291	1.03443	1.23529	1.03492	1.06735	0.037	0.795	1	1	1	1	1.89	0
FALSE	High	Master Protein	P14866	Heterogeneous nuclear ribonucleoprotein L [OS=Homo sapiens]	1.19912	0.908004	1.19819	0.850844	1.00265	0.881524	0.896137	1.05246	0.95669	0.892916	0.902564	1.03229	1.08689	1.24163	1.05335	1.01964	0.001	1.399	2	1	1	1	1.8	0
FALSE	High	Master Protein	P63173	60s ribosomal protein l38 [OS=Homo sapiens]	1.20354	1.0276	1.10136	0.954972	0.952297	0.909693	1.01717	0.982515	0.996906	0.925865	0.91453	0.965022	1.04016	1.05792	1.42968	1.2638	0	4.591	39	3	3	3	7.06	0
FALSE	High	Master Protein	Q5TZA2	Rootletin [OS=Homo sapiens]	1.20354	0.820607	0.951131	0.768293	0.899293	0.739851	0.79485	0.83597	0.880897	0.741351	1.01026	0.8	1.00574	0.923077	0.838991	0.976614	0.001	1.273	0	1	1	1	2.39	0
FALSE	High	Master Protein	Q9Y383	Putative RNA-binding protein Luc7-like 2 [OS=Homo sapiens]	1.20501	0.877645	0.890498	0.899625	0.85689	0.90058	0.895279	0.86428	0.832173	0.846787	0.946154	1.08969	0.92541	0.961086	1.04947	1.05145	0	13.301	11	4	5	4	17.47	0
FALSE	High	Master Protein	O60711-1	Leupaxin [OS=Homo sapiens]	1.20649	0.968721	1.19095	0.970919	1.07067	1.029	1.03433	0.996669	1.0232	0.943163	0.935897	0.967713	1.24098	1.02443	1.11833	0.942002	0	3.468	9	2	2	2	5.39	0
FALSE	High	Master Protein	Q8ND56	protein LSM14 homolog A [OS=Homo sapiens]	1.20649	0.904324	1.14661	1.09475	1.03445	1.20464	0.834335	1.34638	0.947409	0.940692	0.960684	1.07803	1.11803	1.36109	1.02328	1.13564	0.001	1.374	3	1	1	1	0	0
FALSE	High	Master Protein	P00450	Ceruloplasmin [OS=Homo sapiens]	1.21091	0.813247	0.790045	0.839587	0.862191	0.827672	0.883262	0.84846	0.828306	0.866557	0.84188	0.868161	0.877049	0.984615	0.976722	1.06548	0	17.326	8	8	14	8	36.72	0
FALSE	High	Master Protein	Q86V81	THO complex subunit 4 [OS=Homo sapiens]	1.21386	0.952162	1.00633	0.991557	0.805654	0.80116	0.758798	1.38052	0.805878	0.781713	0.657265	0.871749	0.809016	2.97285	0.876819	1.1478	0	9.741	15	2	3	2	11.35	0
FALSE	High	Master Protein	O95232-1	Luc7-like protein 3 [OS=Homo sapiens]	1.21534	0.9908	0.888688	0.950281	0.909011	0.946147	0.812876	0.865112	0.760247	0.776771	0.973504	0.958744	0.988525	0.965611	1.06305	0.889616	0	4.423	4	1	3	1	5.62	0
FALSE	High	Master Protein	Q9Y295	developmentally-regulated GTP-binding protein 1 [OS=Homo sapiens]	1.21976	1.02576	1.05158	0.946529	0.927562	0.816073	0.787124	0.949209	0.942769	0.813015	0.911111	0.808969	1.01311	0.8181	1.81765	0.819457	0	1.792	4	1	1	1	2.08	0
FALSE	High	Master Protein	P17844	probable ATP-dependent RNA helicase DDX5 [OS=Homo sapiens]	1.22124	1.05888	1.23348	0.970919	1.053	0.981773	0.915021	1.08077	0.887084	0.910214	0.9	1.01256	1.1582	1.24344	1.03492	1.03929	0	24.355	18	10	11	6	31.68	4
FALSE	High	Master Protein	P36542-1	ATP synthase subunit gamma, mitochondrial [OS=Homo sapiens]	1.22124	1.069	1.22081	0.934334	1.02208	0.91135	0.92618	0.929226	0.852282	0.906096	1.07863	1.07892	1.15164	0.942986	1.05238	0.997194	0	2.067	8	2	2	2	1.63	0
FALSE	High	Master Protein	Q01844	RNA-binding protein EWS [OS=Homo sapiens]	1.22271	1.22447	1.3457	1.31426	1.09364	1.18061	1.01116	1.30558	0.972931	1.02801	0.878632	1.48789	1.09672	6.52579	1.10572	1.42937	0	3.179	4	2	2	2	4.79	0
FALSE	High	Master Protein	Q8IZP0	abl interactor 1 [OS=Homo sapiens]	1.22566	1.01564	1.06244	0.933396	1.00883	0.959403	0.919313	0.979184	0.951276	0.912685	0.936752	0.979372	1.04344	0.956561	1.02037	0.999065	0.004	1.236	2	1	1	1	2.91	0
FALSE	Medium	Master Protein	P48047	ATP synthase subunit O, mitochondrial [OS=Homo sapiens]	1.22861	0.942962	1.07421	1.01126	0.877208	0.951947	0.865236	0.903414	0.946636	0.975288	0.866667	1.02511	1.06721	0.871493	0.848691	1.00561	0.01	1.012	10	1	1	1	2.24	0
FALSE	High	Master Protein	Q01081	Splicing factor U2AF 35 kDa subunit [OS=Homo sapiens]	1.23894	0.99356	1.14027	1.17448	1.09099	0.967688	1.04206	1.18235	1.02475	0.915157	0.850427	1.18117	1.31148	2.34751	1.13288	1.21703	0	2.48	5	1	1	1	3.14	0
FALSE	High	Master Protein	P21291	Cysteine and glycine-rich protein 1 [OS=Homo sapiens]	1.24041	0.581417	17.4443	0.996248	2.9788	0.927092	1.41459	0.950042	0.955143	0.927512	0.916239	0.84574	1.06148	1.19095	1.09311	0.960711	0	2.129	8	1	1	1	2.18	0
FALSE	High	Master Protein	Q9NVI7	ATPase family AAA domain-containing protein 3A [OS=Homo sapiens]	1.24189	1.12236	1.23258	1.20732	1.08216	0.995857	0.941631	1.08743	0.95901	1.014	1.02222	0.95157	1.14508	0.962896	1.00485	0.941066	0	5.185	6	4	4	4	8.98	0
FALSE	High	Master Protein	P02774	vitamin D-binding protein [OS=Homo sapiens]	1.24336	0.957682	0.786425	0.842402	0.916078	0.793703	0.839485	0.905912	0.829853	0.842669	0.891453	0.881614	0.936066	0.940271	1.01843	1.01684	0	8.755	10	3	4	3	13.61	0
FALSE	High	Master Protein	Q04637	eukaryotic translation initiation factor 4 gamma 1 [OS=Homo sapiens]	1.24336	1.0414	1.09774	0.996248	1.13869	0.971831	1.18541	1.06744	1.11524	0.967875	0.971795	1.07623	1.20246	0.978281	0.941804	0.939196	0	2.583	2	2	2	2	2.35	0
FALSE	Medium	Master Protein	Q14683	structural maintenance of chromosomes protein 1a [OS=Homo sapiens]	1.24631	1.33211	1.34751	1.25985	1.21555	1.19967	1.21202	1.09742	1.16009	1.25041	1.32735	0.952466	1.20164	1.11946	1.1581	1.12161	0.047	0.737	0	1	1	1	2.75	0
FALSE	High	Master Protein	P62861	40S ribosomal protein S30 [OS=Homo sapiens]	1.24631	0.98896	1.11131	0.954034	1.01855	0.88401	0.988841	1.1249	0.905646	0.995058	0.933333	1.0296	1.09426	1.23982	1.15519	1.14312	0	3.014	19	2	2	2	4.58	0
FALSE	Medium	Master Protein	Q92499	ATP-dependent RNA helicase DDX1 [OS=Homo sapiens]	1.24631	0.797608	0.939367	0.82833	1.03445	0.898094	0.839485	0.962531	0.859242	0.718287	0.864957	0.864574	1.09098	0.926697	0.924345	0.86623	0.023	0.856	1	1	1	1	2.03	0
FALSE	High	Master Protein	Q9HCC0-1	Methylcrotonoyl-CoA carboxylase beta chain, mitochondrial [OS=Homo sapiens]	1.24779	1.17939	1.88235	0.896811	0.939929	0.810273	0.849785	0.935887	0.928074	0.85832	0.881197	0.970404	1.04098	0.99095	0.941804	0.947615	0	6.194	7	3	3	3	7.97	0
FALSE	Medium	Master Protein	P24539	ATP synthase F(0) complex subunit B1, mitochondrial [OS=Homo sapiens]	1.24926	1.50046	1.33122	1.14822	1.40989	1.14582	1.15193	1.21815	1.08817	1.07166	1.17009	1.62601	1.23607	1.16109	1.05626	1.04022	0.036	0.784	3	1	1	1	2.3	0
FALSE	Medium	Master Protein	Q5T2E6-1	UPF0668 protein C10orf76 [OS=Homo sapiens]	1.25074	0.474701	3.08235	0.914634	1.05565	0.848384	0.943348	0.904246	0.823666	0.905272	0.948718	0.928251	0.988525	1.02172	1.07468	1.05706	0.046	0.745	1	1	1	1	2.5	0
FALSE	High	Master Protein	P61254	60S ribosomal protein L26 [OS=Homo sapiens]	1.25074	1.04416	1.09774	1.1379	1.04064	0.940348	0.969957	1.11074	0.924207	0.939868	0.990598	1.0583	1.06475	1.18009	1.21629	1.11132	0.006	1.067	6	1	1	1	2.16	0
FALSE	High	Master Protein	P61009	Signal peptidase complex subunit 3 [OS=Homo sapiens]	1.25074	0.931923	1.30226	1.08349	1.29064	1.05634	1.01631	1.02914	1.06265	1.0486	1.04701	0.987444	1.12951	1.02715	1.06014	1.00094	0	1.694	7	1	1	1	2.03	0
FALSE	High	Master Protein	P39019	40S ribosomal protein S19 [OS=Homo sapiens]	1.25221	1.40662	1.55928	1.21951	1.16254	1.10191	1.10386	1.58285	1.02398	1.10297	0.94188	1.1435	1.20984	2.02624	1.2289	1.52105	0	14.485	47	8	8	8	23.54	0
FALSE	High	Master Protein	P41223	Protein BUD31 homolog [OS=Homo sapiens]	1.25221	1.10396	1.08778	1.1848	0.998233	0.967688	0.981974	1.18734	0.969838	0.974465	0.946154	1.05202	1.36967	1.51041	1.2386	1.26099	0	3.446	27	3	3	3	9.93	0
FALSE	High	Master Protein	Q5D862	Filaggrin-2 [OS=Homo sapiens]	1.27286	1.16559	0.891403	1.36585	2.28799	0.823529	0.819742	1.03664	0.754834	0.810544	1.05214	1.56323	4.3377	1.95747	0.972842	1.0159	0	3.27	1	2	2	2	5.09	0
FALSE	High	Master Protein	P08779	Keratin, type I cytoskeletal 16 [OS=Homo sapiens]	1.27581	1.03312	1.00905	1.03471	1.00088	1.07871	1.42146	0.950042	0.832173	1	1.02308	5.61345	1.14508	1.3638	1.02716	1.07577	0	46.274	43	17	23	8	61.15	0
FALSE	High	Master Protein	P35268	60S ribosomal protein L22 [OS=Homo sapiens]	1.27581	0.985281	1.26244	1.15385	1.06802	0.896437	1.03262	1.05162	0.906419	0.883855	0.861538	0.940807	1.0582	1.00995	1.74588	1.1899	0	4.436	30	3	3	3	8.93	0
FALSE	High	Master Protein	P35637-1	RNA-binding protein FUS [OS=Homo sapiens]	1.27876	1.12144	1.40452	1.39962	1.00883	1.12179	0.885837	1.1965	0.903326	1	0.917949	1.1722	1.11311	4.35113	1.15034	1.25912	0.001	1.36	2	1	1	1	2.67	0
FALSE	High	Master Protein	P23528	Cofilin-1 [OS=Homo sapiens]	1.27876	1.12236	1.45611	1.10131	1.23057	1.09196	1.03262	1.27644	0.899459	0.963756	0.902564	1.02691	1.17951	1.21267	1.18332	1.77081	0	4.414	17	2	3	2	7.89	0
FALSE	High	Master Protein	P02533	Keratin, type I cytoskeletal 14 [OS=Homo sapiens]	1.28319	0.859246	0.993665	0.944653	1.18198	1.45319	1.69185	1.00416	0.933488	1.10214	1.05299	9.08161	2.63115	1.79276	1.00097	1.31244	0	48.831	46	18	25	7	66.59	8
FALSE	High	Master Protein	P13647	keratin, type II cytoskeletal 5 [OS=Homo sapiens]	1.28319	0.807728	1.00271	0.922139	1.18375	1.6396	1.25579	0.919234	0.781903	0.852554	0.982906	4.95336	5.04918	1.50769	0.925315	1.43218	0	31.177	24	14	17	7	45.49	0
FALSE	High	Master Protein	P08708	40S ribosomal protein S17 [OS=Homo sapiens]	1.28614	0.943882	1.04706	0.959662	0.965548	0.882353	0.958798	0.999167	0.914153	0.924217	0.859829	0.880717	0.941803	0.997285	1.17071	1.00748	0	22.397	50	6	7	6	26.79	0
FALSE	Medium	Master Protein	Q8WXA9-2	Isoform 2 of Splicing regulatory glutamine/lysine-rich protein 1 [OS=Homo sapiens]	1.29056	0.928243	1.10588	0.999062	1.08392	1.01408	0.937339	0.977519	0.96365	0.869852	0.955556	0.909417	1.45902	1.00543	1.07953	0.900842	0.015	0.953	2	1	1	1	1.63	0
FALSE	High	Master Protein	P42766	60S ribosomal protein L35 [OS=Homo sapiens]	1.29499	1.02852	1.02805	1.01126	1.01237	0.934548	0.962232	1.00999	1.157	0.916804	0.904274	0.999103	1.01475	1.21176	1.32105	1.1637	0	4.443	20	3	3	3	7.88	0
FALSE	High	Master Protein	P07477	Trypsin-1 [OS=Homo sapiens]	1.29499	0.862925	0.973756	0.93152	0.966431	0.92792	0.951931	0.886761	0.826759	0.894563	0.945299	0.963229	1.01803	1.04796	1.0194	1.00187	0	8.456	12	2	6	2	12.35	0
FALSE	High	Master Protein	P23246-1	splicing factor, proline- and glutamine-rich [OS=Homo sapiens]	1.30383	1.23919	1.37738	1.43246	1.04152	1.08451	0.92103	1.22648	0.914927	1.00906	1.03248	1.06188	1.0582	1.86335	1.03395	1.15341	0	4.402	4	3	3	2	7.63	0
FALSE	High	Master Protein	Q96IZ7-1	Serine/Arginine-related protein 53 [OS=Homo sapiens]	1.31711	0.870285	1.08959	0.806754	1.01148	0.937862	0.854077	1.00916	0.945862	0.884679	0.817094	0.819731	0.901639	0.910407	0.959263	1.39757	0	1.642	4	1	1	1	2.68	0
FALSE	High	Master Protein	Q9NWB6	Arginine and glutamate-rich protein 1 [OS=Homo sapiens]	1.32006	0.813247	0.934842	1.02158	0.820671	0.855012	0.830901	0.796836	0.796597	0.781713	0.854701	0.921076	0.891803	0.957466	1.13676	1.12722	0	6.839	14	5	5	5	12.77	0
FALSE	High	Master Protein	P22732-1	Solute carrier family 2, facilitated glucose transporter member 5 [OS=Homo sapiens]	1.32448	1.25943	1.35294	1.10882	1.28092	1.22038	1.1485	1.12323	1.23666	1.14745	1.13846	1.00807	0.971311	0.940271	1.05723	1.06548	0.004	1.187	2	1	1	1	1.94	0
FALSE	High	Master Protein	P04406-1	glyceraldehyde-3-phosphate dehydrogenase [OS=Homo sapiens]	1.33776	0.970561	1.05158	0.944653	1.11484	0.940348	0.935622	1.26311	0.910286	0.982702	0.947009	1.0583	1.11148	1.12579	1.0194	1.11413	0	26.801	30	8	14	8	40.67	0
FALSE	High	Master Protein	P16930	Fumarylacetoacetase [OS=Homo sapiens]	1.34071	0.859246	0.822624	0.82833	0.90636	0.798674	0.842918	0.847627	0.897912	0.812191	0.842735	0.834978	0.967213	0.974661	0.955383	0.946679	0	3.521	5	2	2	2	4.43	0
FALSE	Medium	Master Protein	Q9Y471	Inactive cytidine monophosphate-N-acetylneuraminic acid hydroxylase [OS=Homo sapiens]	1.34071	0.865685	3.87783	1.05441	0.992049	0.929577	0.871245	0.921732	0.927301	0.821252	0.982051	0.899552	0.963115	0.921267	0.924345	0.920486	0.036	0.782	2	1	1	1	0	0
FALSE	High	Master Protein	P60891	ribose-phosphate pyrophosphokinase 1 [OS=Homo sapiens]	1.34218	0.99356	0.919457	1.01032	1.01767	0.91715	0.897854	1.03247	0.868523	0.948105	0.997436	0.960538	1.08279	1.00905	0.988361	0.918616	0	3.159	3	1	2	1	0	0
FALSE	High	Master Protein	P08865	40S ribosomal protein SA [OS=Homo sapiens]	1.35693	0.793008	0.944796	0.821764	0.880742	0.792875	0.853219	1.03331	0.886311	0.818781	0.823077	0.909417	0.908197	1.02172	1.04171	0.898971	0	6.414	13	3	3	3	8.08	0
FALSE	High	Master Protein	Q8NE71-1	ATP-binding cassette sub-family F member 1 [OS=Homo sapiens]	1.37168	1.34683	0.903167	0.987805	0.821555	0.879039	0.779399	1.43214	0.883217	0.974465	1.04701	0.949776	1.03443	0.885068	1.53928	0.882133	0.006	1.079	1	1	2	1	2.04	0
FALSE	High	Master Protein	P02768-1	Serum albumin [OS=Homo sapiens]	1.37316	0.887764	1.03982	0.878049	0.931095	0.858326	0.886695	0.926728	0.865429	0.883855	0.913675	0.944395	0.963934	1.019	1.0805	1.09167	0	24.02	15	10	41	10	99.06	0
FALSE	High	Master Protein	Q9Y646	Carboxypeptidase Q [OS=Homo sapiens]	1.37906	0.924563	0.947511	0.869606	0.982332	0.881524	0.938197	0.890924	0.919567	0.924217	0.884615	0.907623	0.990164	0.933032	1.02522	1.03461	0	9.841	10	4	4	4	11.98	0
FALSE	High	Master Protein	P26641	elongation factor 1-gamma [OS=Homo sapiens]	1.38348	0.799448	0.920362	0.882739	0.913428	0.835128	0.895279	1.05329	0.779582	0.841845	0.85812	0.95157	0.97623	0.984615	0.990301	1.03181	0	7.569	11	4	4	4	11.42	0
FALSE	High	Master Protein	P29692	Elongation factor 1-delta [OS=Homo sapiens]	1.38348	1.18859	0.961086	0.861163	0.855124	0.80116	0.707296	1.08993	0.788863	0.875618	0.871795	0.836771	0.718033	0.855204	1.00097	0.85594	0	2.538	4	1	2	1	4.43	0
FALSE	Medium	Master Protein	Q8NF91	Nesprin-1 [OS=Homo sapiens]	1.38791	0.881325	0.895928	0.863039	0.912544	0.853355	0.896996	0.828476	0.854602	0.817133	0.82906	0.92287	0.917213	0.99819	1.04462	1.14687	0.036	0.783	0	1	1	1	0	0
FALSE	High	Master Protein	Q14103	heterogeneous nuclear ribonucleoprotein D0 [OS=Homo sapiens]	1.39086	0.864765	1.15294	0.904315	0.921378	0.835957	0.839485	1.01915	0.876257	0.932455	0.837607	0.914798	0.931967	1.01086	0.946654	0.955098	0	5.543	11	3	3	3	5.97	0
FALSE	Medium	Master Protein	O75078-1	Disintegrin and metalloproteinase domain-containing protein 11 [OS=Homo sapiens]	1.39528	0.875805	0.78914	3.06473	1.28357	0.968517	0.783691	0.666112	1.35654	0.735585	1.82735	3.16861	1.17869	1.4009	1.37827	2.20486	0.015	0.938	2	1	1	1	0	0
FALSE	High	Master Protein	Q15084-1	Protein disulfide-isomerase A6 [OS=Homo sapiens]	1.39823	0.655934	0.700452	0.718574	0.699647	0.69594	0.725322	0.771857	0.952823	0.674629	0.778632	0.756951	0.97377	0.791855	0.879728	0.741815	0	11.256	10	3	3	3	11.06	0
FALSE	Medium	Master Protein	P21796	voltage-dependent anion-selective channel protein 1 [OS=Homo sapiens]	1.39971	0.919043	1.26878	1.01126	1.05565	1.11185	1.01116	1.43464	0.979892	1.17381	0.996581	1.08072	1.60656	1.12579	1.14452	1.35267	0.023	0.873	5	1	1	1	1.99	0
FALSE	High	Master Protein	P62269	40S ribosomal protein S18 [OS=Homo sapiens]	1.40118	1.08832	1.1095	0.998124	1.05742	0.938691	0.990558	1.1199	0.953596	0.946458	0.986325	1.01256	1.00984	1.26968	1.13967	1.07671	0	10.291	32	5	7	5	18.22	0
FALSE	High	Master Protein	P05387	60S acidic ribosomal protein P2 [OS=Homo sapiens]	1.4174	0.823367	0.979186	0.854597	0.901943	0.85087	0.900429	0.935054	1.01005	0.911038	0.902564	1.00538	1.08443	0.937557	1.03783	0.939196	0	4.621	22	2	2	2	6.33	0
FALSE	High	Master Protein	Q99729-1	Heterogeneous nuclear ribonucleoprotein A/B [OS=Homo sapiens]	1.42035	0.961362	1.49412	1.04315	0.982332	0.96686	0.885837	1.10575	1.02088	1.19028	0.92906	0.946188	1.00738	1.08507	1.05141	1.05051	0	1.907	3	1	2	1	4.36	0
FALSE	Medium	Master Protein	Q15717	ELAV-like protein 1 [OS=Homo sapiens]	1.44395	0.920883	0.9819	0.775797	0.873675	0.842585	0.802575	1.02998	0.889404	0.763591	0.896581	0.840359	0.959016	0.906787	0.99418	0.912067	0.028	0.829	2	1	1	1	1.76	0
FALSE	High	Master Protein	P12956	X-ray repair cross-complementing protein 6 [OS=Homo sapiens]	1.46165	0.76173	0.824434	0.860225	0.90106	0.772991	0.8103	0.843464	0.755607	0.768534	0.759829	0.854709	0.914754	0.871493	0.928225	0.878391	0	17.708	16	8	9	8	22	0
FALSE	High	Master Protein	Q96EY1-1	DnaJ homolog subfamily A member 3, mitochondrial [OS=Homo sapiens]	1.46608	1.26771	1.10588	0.881801	0.885159	0.91135	1.21288	1.50375	1.07425	0.938221	1.04615	0.896861	0.977049	1.31222	1.1678	1.00094	0	1.873	3	1	1	1	2.76	0
FALSE	High	Master Protein	P19013	Keratin, type II cytoskeletal 4 [OS=Homo sapiens]	1.46755	0.662374	0.845249	0.688555	1.31184	1.03563	1.0927	0.733555	0.643465	0.700165	0.905128	3.65112	3.64426	1.21538	0.822502	1.17306	0	4.975	4	2	4	1	11.76	0
FALSE	High	Master Protein	Q93070	Ecto-ADP-ribosyltransferase 4 [OS=Homo sapiens]	1.46903	0.916283	0.917647	0.901501	0.90371	0.862469	0.88927	0.852623	0.834493	0.864909	0.88547	0.920179	0.892623	1.00452	1.04947	1.10851	0	1.81	2	1	7	1	15.3	0
FALSE	High	Master Protein	P35908	Keratin, type II cytoskeletal 2 epidermal [OS=Homo sapiens]	1.47345	0.712052	0.986425	0.677298	1.7924	1.39437	1.41459	1.28893	0.705336	0.770181	0.950427	1.82601	6.37869	2.75566	0.891368	1.22451	0	73.393	42	25	31	17	95.79	6
FALSE	High	Master Protein	O43451	Maltase-glucoamylase, intestinal [OS=Homo sapiens]	1.4764	0.945722	0.966516	0.891182	0.944346	0.901408	0.888412	1.04829	1.12374	0.884679	0.898291	0.931839	1.03852	0.962896	1.03395	0.983162	0	3.886	2	3	3	3	4.18	0
FALSE	High	Master Protein	Q16629	serine/arginine-rich splicing factor 7 [OS=Homo sapiens]	1.4764	1.05336	1.15656	1.16886	1.06979	0.951118	0.990558	0.985012	0.980665	0.916804	1.00427	0.972197	1.17705	1.13846	1.06402	1.04116	0.004	1.24	4	1	1	1	2.24	0
FALSE	High	Master Protein	P13010	X-ray repair cross-complementing protein 5 [OS=Homo sapiens]	1.47788	0.773689	0.826244	0.933396	0.89311	0.81773	0.892704	0.854288	0.821346	0.828666	0.819658	0.952466	1.13525	0.901357	0.922405	0.862488	0	8.663	8	5	6	5	15.51	0
FALSE	Medium	Master Protein	Q9NYF8-1	Bcl-2-associated transcription factor 1 [OS=Homo sapiens]	1.48673	0.962282	1.12398	0.925891	1.25442	0.980116	1.11073	1.42048	1.05646	1.01647	1.00427	2.41345	2.24836	3.70498	1.08923	1.27783	0.022	0.917	1	1	1	1	0	0
FALSE	High	Master Protein	O95498-1	Vascular non-inflammatory molecule 2 [OS=Homo sapiens]	1.49115	0.907084	0.919457	0.878049	1.00442	0.851698	0.904721	0.907577	0.955916	0.90939	0.862393	0.885202	1.02295	0.974661	1.03298	0.929841	0	5.055	3	1	4	1	9.79	0
FALSE	Medium	Master Protein	P25054-1	Adenomatous polyposis coli protein [OS=Homo sapiens]	1.49115	0.976081	1.00905	1.18762	0.980565	0.896437	0.987124	0.993339	0.910286	0.897035	0.946154	0.863677	0.972951	1.05158	1.05432	1.0608	0.023	0.88	0	1	1	1	0	0
FALSE	High	Master Protein	P06702	Protein S100-A9 [OS=Homo sapiens]	1.49263	0.823367	0.532127	1.9531	0.978799	0.739022	0.745064	1.46295	0.730085	0.826194	2.17179	0.00896861	34.2057	1.51403	1.1969	0.796071	0	1.886	19	2	2	2	3.89	0
FALSE	Medium	Master Protein	Q03181	Peroxisome proliferator-activated receptor delta [OS=Homo sapiens]	1.50295	1.13707	1.09864	1.27674	1.34187	1.0522	0.996567	1.14821	0.83372	0.889621	1.28291	1.3157	1.16148	1.34299	1.41125	1.50327	0.047	0.756	2	1	1	1	1.9	0
FALSE	High	Master Protein	P02766	Transthyretin [OS=Homo sapiens]	1.55457	1.00092	0.819005	1.02814	0.913428	0.984258	0.913305	1.07077	0.928848	1.01895	1.1094	0.892377	1.14016	1.01086	1.24733	1.07764	0.006	1.088	8	2	2	2	4.23	0
FALSE	High	Master Protein	P35527	Keratin, type I cytoskeletal 9 [OS=Homo sapiens]	1.66372	0.608096	0.968326	0.663227	1.98763	1.32063	1.52704	0.789342	0.982212	0.750412	0.802564	7.12825	1.50902	2.56652	1.09796	1.63704	0	81.661	50	21	34	20	107.99	0
FALSE	Medium	Master Protein	Q8IVU3-1	Probable E3 ubiquitin-protein ligase HERC6 [OS=Homo sapiens]	1.66814	1.02392	1.08416	1.11538	1.06979	0.971831	0.909871	1.03164	0.784996	0.878913	1.04615	1.04036	1.01803	1.24977	1.28613	1.37044	0.048	0.709	2	1	1	1	1.61	0
FALSE	High	Master Protein	Q15758-1	Neutral amino acid transporter B(0) [OS=Homo sapiens]	1.74189	1.12879	1.13937	1.00563	1.14576	1.10273	0.992275	1.0458	0.967517	0.948929	1.08034	1.12735	1.25656	1.10045	1.01552	0.936389	0.007	1.055	2	1	1	1	1.62	0
FALSE	High	Master Protein	P81605	Dermcidin [OS=Homo sapiens]	1.88643	0.777369	0.845249	0.858349	1.43198	0.782933	0.866953	2.62531	1.20959	0.856672	0.888889	1.27803	1.7541	3.13394	0.913676	0.86623	0	4.056	25	3	3	3	5.35	0
FALSE	High	Master Protein	Q15233	Non-POU domain-containing octamer-binding protein [OS=Homo sapiens]	1.90855	1.27139	1.23258	1.29456	1.19611	1.04722	1.02318	1.09242	0.976798	0.990115	1.08205	1.19013	1.1	1.61629	1.19399	1.30776	0	7.421	11	4	4	3	11.56	1
FALSE	High	Master Protein	Q14331	Protein FRG1 [OS=Homo sapiens]	1.92478	1.0552	1.11041	1.09944	1.0318	0.889809	0.969957	1.06495	1.01701	0.920099	0.926496	1.0278	1.12787	1.2	1.20369	1.09822	0	3.526	5	1	1	1	3.8	0
FALSE	High	Master Protein	P04264	Keratin, type II cytoskeletal 1 [OS=Homo sapiens]	2.12832	0.701012	1.03348	0.690432	1.55919	1.32891	1.36567	0.901749	0.786543	0.791598	1.02991	4.48789	5.67787	2.75656	1.01552	1.36015	0	70.104	41	26	43	21	112.6	5
FALSE	High	Master Protein	P49589-1	Cysteine--tRNA ligase, cytoplasmic [OS=Homo sapiens]	2.19912	2.17387	0.990045	1.04128	1.03269	0.860812	0.915021	1.00666	0.900232	0.836903	1.08974	1.4009	1.05246	1.07511	1.06887	0.940131	0.001	1.386	2	1	1	1	2.71	0
FALSE	High	Master Protein	P13645	Keratin, type I cytoskeletal 10 [OS=Homo sapiens]	2.34956	0.735051	1.09231	0.688555	1.52032	1.3024	1.27124	1.0025	0.682135	0.747941	1.09744	2.5722	9.6459	1.79819	0.932105	1.0898	0	115.328	58	26	47	22	154.02	5
FALSE	High	Master Protein	Q6A555-2	Isoform 2 of Thioredoxin domain-containing protein 8 [OS=Homo sapiens]	2.43658	1.42226	1.28235	1.74672	1.58127	1.19221	1.17167	1.11324	0.96365	1.04283	1.54615	1.887	1.07541	1.49683	1.53346	1.913	0	2.206	18	2	2	2	2.62	0
FALSE	High	Master Protein	Q8WUM4	Programmed cell death 6-interacting protein [OS=Homo sapiens]	2.98525	0.74149	1.00633	0.661351	0.913428	0.896437	0.887554	1.00167	0.839907	0.864086	0.734188	0.796413	0.868852	1.06697	0.893307	0.945744	0	2.498	2	1	1	1	2.96	0
FALSE	Medium	Master Protein	Q9H2G4	testis-specific Y-encoded-like protein 2 [OS=Homo sapiens]	3.95723	0.956762	1.15747	0.918386	1.09806	0.84507	0.887554	0.909242	0.793503	0.888797	0.969231	1.09148	0.948361	1.00633	1.00097	0.974743	0.014	0.981	1	1	1	1	2	0
