# Supplementary material for: COOKIE-Pro: covalent inhibitor binding kinetics profiling on the proteome scale
Source: Nat Commun. 2025 Sep 30;16:8373. doi: 10.1038/s41467-025-63491-2 (PMC12484723; doi:10.1038/s41467-025-63491-2)
Supplement: Supplementary file 4 — Supplementary Data 2 [file 41467_2025_63491_MOESM4_ESM.xlsx]

## Sheet: Proteins (normalized to AC1)
			Supplementary Data 2. Ibrutinib COOKIE-Pro abundance ratio double normalized with 5 uM saturation control sample and ACC1.
			Group description: (1) 5uM IB 60 min (2_X) 12.5 nM IB (3_X) 25 nM IB (4_X) 50 nM IB (5_X) 100 nM IB (6_X) 200 nM IB (7) DMSO control.
			X=1, 2 min; X=2, 4 min; X=3, 6 min
Checked	Protein FDR Confidence: Combined	Master	Accession	Description	Abundance Ratio: (1) / (7)	Abundance Ratio: (2_1) / (7)	Abundance Ratio: (2_2) / (7)	Abundance Ratio: (2_3) / (7)	Abundance Ratio: (3_1) / (7)	Abundance Ratio: (3_2) / (7)	Abundance Ratio: (3_3) / (7)	Abundance Ratio: (4_1) / (7)	Abundance Ratio: (4_2) / (7)	Abundance Ratio: (4_3) / (7)	Abundance Ratio: (5_1) / (7)	Abundance Ratio: (5_2) / (7)	Abundance Ratio: (5_3) / (7)	Abundance Ratio: (6_1) / (7)	Abundance Ratio: (6_2) / (7)	Abundance Ratio: (6_3) / (7)	Exp. q-value: Combined	Sum PEP Score	Coverage [%]	# Peptides	# PSMs	# Unique Peptides	Score Sequest HT: Sequest HT	# Razor Peptides
FALSE	Medium	Master Protein	Q06187	Tyrosine-protein kinase BTK [OS=Homo sapiens]	0.109306	0.576485	0.557432	0.367981	0.505531	0.324524	0.221382	0.295271	0.160323	0.114604	0.1375	0.102868	0.107356	0.0989433	0.101905	0.0967742	0	197.741	68	39	135	39	288.97	0
FALSE	High	Master Protein	P05204	Non-histone chromosomal protein HMG-17 [OS=Homo sapiens]	0.171344	0.481669	0.345721	1.33572	3.59071	0.268499	0.178186	1.39677	0.217993	0.192698	0.238462	0.16815	0.23161	0.224784	0.148571	0.154006	0	6.626	29	3	6	3	9.29	0
FALSE	High	Master Protein	P51451	Tyrosine-protein kinase Blk [OS=Homo sapiens]	0.190547	0.289507	0.252252	0.193548	0.301991	0.201903	0.179266	0.257209	0.199539	0.127789	0.201923	0.149357	0.183897	0.168108	0.146667	0.145682	0	25.592	23	11	22	11	25.1	0
FALSE	High	Master Protein	Q16777	Histone H2A type 2-C [OS=Homo sapiens]	0.248154	0.343869	0.40991	0.839904	0.932522	0.433404	0.421166	0.43714	0.192618	0.20284	0.314423	0.216617	0.374751	0.463016	0.551429	0.494277	0	16.494	33	4	13	2	26.51	0
FALSE	High	Master Protein	P42680	Tyrosine-protein kinase Tec [OS=Homo sapiens]	0.268833	0.776233	0.698198	0.557945	0.644912	0.465116	0.360691	0.416378	0.3391	0.250507	0.290385	0.222552	0.252485	0.239193	0.240952	0.219563	0	21.661	23	11	14	11	30.48	0
FALSE	High	Master Protein	Q16695	histone H3.1t [OS=Homo sapiens]	0.32644	0.385588	0.531532	0.759857	0.793142	0.520085	0.50432	0.352941	0.288351	0.25355	0.377885	0.287834	0.384692	0.448607	0.540952	0.511967	0	5.507	24	4	6	4	13.48	0
FALSE	High	Master Protein	Q9NS69	Mitochondrial import receptor subunit TOM22 homolog [OS=Homo sapiens]	0.360414	0.556258	0.983108	0.578256	0.752212	1.00317	0.890929	0.889273	0.847751	0.863083	0.570192	0.647873	0.817097	0.621518	0.952381	0.670135	0.023	1.498	18	1	1	1	2.22	0
FALSE	High	Master Protein	P19338	Nucleolin [OS=Homo sapiens]	0.37223	0.515803	0.400901	0.777778	2.02323	0.340381	0.303456	0.726644	0.750865	0.321501	0.796154	0.326409	0.437376	0.32757	0.424762	0.279917	0.005	2.334	3	3	4	3	1.65	0
FALSE	High	Master Protein	P62805	histone H4 [OS=Homo sapiens]	0.379616	0.42225	0.52027	0.775388	0.840708	0.52537	0.525918	0.417532	0.326413	0.340771	0.402885	0.318497	0.392644	0.479347	0.547619	0.523413	0	31.228	50	5	17	5	52.89	0
FALSE	High	Master Protein	Q99880	Histone H2B type 1-L [OS=Homo sapiens]	0.38257	0.461441	0.621622	0.855436	0.894912	0.551797	0.545356	0.452134	0.366782	0.339757	0.489423	0.338279	0.511928	0.558117	0.668571	0.556712	0	32.485	57	8	31	2	58.33	9
FALSE	High	Master Protein	P84101-1	Small EDRK-rich factor 2 [OS=Homo sapiens]	0.385524	0.4311	0.463964	1.06093	1.8031	0.386892	0.340173	0.697809	0.367935	0.248479	0.465385	0.341246	0.568588	0.305476	0.30381	0.328824	0	4.769	29	2	5	2	8.16	0
FALSE	High	Master Protein	P50914	60S ribosomal protein L14 [OS=Homo sapiens]	0.397341	0.629583	0.808559	0.557945	0.732301	0.885835	0.865011	0.78316	0.66782	0.653144	0.6125	0.592483	0.705765	0.645533	0.771429	0.633715	0	13.943	24	5	11	5	24.51	0
FALSE	High	Master Protein	P16401	Histone H1.5 [OS=Homo sapiens]	0.423929	0.518331	0.739865	0.814815	0.949115	0.818182	0.842333	0.643599	0.445213	0.482759	0.615385	0.48368	0.837972	0.881844	1.14476	0.862643	0	29.242	31	8	28	4	55.97	4
FALSE	High	Master Protein	Q99666	RANBP2-like and GRIP domain-containing protein 5/6 [OS=Homo sapiens]	0.435746	1.067	1.40315	0.725209	1.13385	1.28224	1.38985	0.926182	1.11534	0.897566	1.28462	1.06231	0.986083	0.874159	1.33524	0.818939	0	18.959	6	9	14	1	21.15	0
FALSE	High	Master Protein	P62854	40S ribosomal protein S26 [OS=Homo sapiens]	0.443131	0.624526	0.963964	0.55914	0.797566	0.894292	0.939525	0.760092	0.775087	0.574037	0.633654	0.645895	0.749503	0.684918	0.849524	0.659729	0	9.444	34	3	5	3	14.2	0
FALSE	High	Master Protein	Q9Y2S6	Translation machinery-associated protein 7 [OS=Homo sapiens]	0.446086	0.482933	0.415541	0.618877	1.37611	0.327696	0.382289	0.644752	0.3391	0.208925	0.318269	0.361029	0.404573	0.389049	0.328571	0.407908	0.022	1.57	11	1	1	1	2.33	0
FALSE	High	Master Protein	P26583	High mobility group protein B2 [OS=Homo sapiens]	0.450517	0.62579	0.463964	3.60215	3.74779	0.613108	0.488121	1.36909	0.454441	0.404665	0.471154	0.368942	0.522863	0.534102	0.401905	0.385016	0	5.651	15	3	3	3	4.93	0
FALSE	High	Master Protein	P62891	60S ribosomal protein L39 [OS=Homo sapiens]	0.462334	0.675095	0.752252	0.60454	0.630531	0.724101	0.827214	0.655133	0.723183	0.670385	0.521154	0.650841	0.706759	0.716619	0.924762	0.701353	0.017	1.715	20	1	3	1	7.44	0
FALSE	High	Master Protein	P62753	40S RIBOSOMAL PROTEIN S6 [OS=Homo sapiens]	0.466765	0.63464	1.02365	0.57945	0.771018	0.92389	0.88013	0.785467	0.862745	0.662272	0.617308	0.600396	0.782306	0.6878	0.894286	0.654527	0	26.078	25	6	16	6	33.02	0
FALSE	High	Master Protein	O00160	Unconventional myosin-If [OS=Homo sapiens]	0.468242	0.606827	0.688063	0.548387	0.676991	0.640592	0.544276	0.565167	0.525952	0.412779	0.467308	0.538081	0.506958	0.481268	0.578095	0.469303	0	8.671	4	4	5	1	11.33	0
FALSE	High	Master Protein	P10412	Histone H1.4 [OS=Homo sapiens]	0.472674	0.566372	0.813063	0.761051	0.926991	0.876321	0.88013	0.668973	0.464821	0.513185	0.645192	0.51731	0.821074	0.833814	1.09333	0.817898	0	18.615	32	8	21	1	40.54	3
FALSE	High	Master Protein	P83731	60S ribosomal protein L24 [OS=Homo sapiens]	0.474151	0.615676	0.960586	0.55914	0.69469	0.877378	0.860691	0.734717	0.860438	0.59432	0.613462	0.546983	0.706759	0.603266	0.731429	0.595213	0	21.718	35	6	12	6	30.03	0
FALSE	High	Master Protein	O60869-1	Endothelial differentiation-related factor 1 [OS=Homo sapiens]	0.477105	0.608091	0.463964	0.945042	1.76549	0.505285	0.404968	1.09919	0.480969	0.44929	0.524038	0.420376	0.507952	0.424592	0.47619	0.40999	0.007	1.965	10	1	1	1	2.13	0
FALSE	High	Master Protein	P62750	60S ribosomal protein L23a [OS=Homo sapiens]	0.483013	0.648546	1.55631	0.60454	0.871681	1.12156	0.931965	0.836217	1.07728	0.581136	0.615385	0.578635	0.791252	0.73487	0.819048	0.710718	0	18.844	37	7	13	7	32.49	0
FALSE	High	Master Protein	Q12965	unconventional myosin-Ie [OS=Homo sapiens]	0.48449	0.632111	0.761261	0.590203	0.715708	0.684989	0.633909	0.637832	0.56286	0.51927	0.540385	0.512364	0.585487	0.537944	0.6	0.484912	0	56.67	23	21	40	18	46.22	3
FALSE	High	Master Protein	P62906	60S ribosomal protein L10A [OS=Homo sapiens]	0.48449	0.681416	0.855856	0.591398	0.771018	0.884778	0.835853	0.83391	0.705882	0.660243	0.664423	0.631058	0.821074	0.695485	0.793333	0.644121	0	31.981	42	9	18	9	37.13	0
FALSE	High	Master Protein	P15880	40S ribosomal protein S2 [OS=Homo sapiens]	0.487445	0.697851	0.788288	0.622461	0.972345	0.77167	0.87905	0.863899	0.637832	0.622718	0.633654	0.63996	0.819085	0.668588	0.814286	0.600416	0	22.322	31	8	16	8	29.81	0
FALSE	High	Master Protein	P09429	High mobility group protein B1 [OS=Homo sapiens]	0.488922	0.731985	0.488739	0.812425	3.18031	0.434461	0.437365	1.42215	0.402537	0.446247	0.468269	0.350148	0.473161	0.516811	0.429524	0.425598	0	5.395	13	2	3	2	11.85	0
FALSE	High	Master Protein	Q16666-1	gamma-interferon-inducible protein 16 [OS=Homo sapiens]	0.490399	0.566372	0.797297	0.585424	0.755531	0.786469	0.75486	0.649366	0.622837	0.595335	0.657692	0.597428	0.817097	0.965418	1.25619	0.667014	0	34.563	16	10	19	10	35.86	0
FALSE	High	Master Protein	P08238	Heat shock protein HSP 90-beta [OS=Homo sapiens]	0.499261	0.596713	0.826577	0.617682	0.642699	0.794926	0.736501	0.679354	0.727797	0.706897	0.609615	0.583581	0.798211	0.754083	0.888571	0.611863	0	100.505	43	25	53	15	110.79	12
FALSE	High	Master Protein	P62847-1	40S ribosomal protein S24 [OS=Homo sapiens]	0.500739	0.629583	0.96509	0.529271	0.735619	0.894292	0.862851	0.786621	0.762399	0.656187	0.653846	0.609298	0.754473	0.689721	0.8	0.648283	0	10.404	34	4	8	4	12.15	0
FALSE	High	Master Protein	Q02878	60S ribosomal protein L6 [OS=Homo sapiens]	0.50517	0.685209	0.900901	0.590203	0.793142	0.910148	0.924406	0.84083	0.711649	0.626775	0.653846	0.634026	0.791252	0.725264	0.791429	0.652445	0	24.711	35	10	22	10	37.88	0
FALSE	Medium	Master Protein	P61927	60S ribosomal protein L37 [OS=Homo sapiens]	0.506647	0.623262	1.86374	0.622461	0.830752	1.22093	1.07343	0.77278	1.56401	0.781947	0.652885	0.62908	0.712724	0.608069	1.13143	0.628512	0.029	1.387	6	1	2	1	4.91	0
FALSE	High	Master Protein	P07948-1	Tyrosine-protein kinase Lyn [OS=Homo sapiens]	0.511078	0.595449	0.702703	0.641577	0.654867	0.521142	0.616631	0.690888	0.607843	0.546653	0.5625	0.624135	0.62326	0.518732	0.7	0.94589	0.006	2.23	2	1	1	1	2.05	0
FALSE	High	Master Protein	P36578	60S ribosomal protein L4 [OS=Homo sapiens]	0.527326	0.69153	1.16441	0.690562	0.751106	1.05603	0.936285	0.740484	0.955017	0.760649	0.600962	0.573689	0.717694	0.64073	0.868571	0.584807	0	42.057	34	16	45	16	79.45	0
FALSE	High	Master Protein	Q9Y285	Phenylalanine--tRNA ligase alpha subunit [OS=Homo sapiens]	0.527326	0.624526	0.841216	0.837515	0.904867	0.754757	1.11447	0.793541	0.898501	0.441176	0.630769	0.488625	0.851889	0.873199	0.779048	0.885536	0.029	1.376	3	1	1	1	1.74	0
FALSE	High	Master Protein	P46779	60S ribosomal protein L28 [OS=Homo sapiens]	0.528804	0.844501	0.967342	0.811231	0.904867	0.957717	1.00648	0.94579	0.799308	0.730223	0.671154	0.643917	0.800199	0.678194	0.814286	0.656608	0	15.709	40	6	11	6	26.52	0
FALSE	High	Master Protein	P47914	60S ribosomal protein L29 [OS=Homo sapiens]	0.534712	0.710493	0.988739	0.718041	0.75	0.854123	0.902808	0.831603	0.630911	0.554767	0.625962	0.556874	0.675944	0.643612	0.559048	0.506764	0	7.805	9	1	4	1	2.21	0
FALSE	High	Master Protein	P62826	GTP-binding nuclear protein RAN [OS=Homo sapiens]	0.536189	0.579014	0.804054	0.628435	0.973451	0.823467	0.7473	0.747405	0.685121	0.670385	0.627885	0.614243	0.735586	0.639769	0.746667	0.545265	0	15.439	25	5	9	5	22.12	0
FALSE	High	Master Protein	P62888	60S ribosomal protein L30 [OS=Homo sapiens]	0.536189	0.690265	0.872748	0.771804	0.891593	0.932347	0.949244	0.84083	0.750865	0.720081	0.726923	0.680514	0.853877	0.73391	0.804762	0.69615	0	17.491	38	4	8	4	15.33	0
FALSE	High	Master Protein	Q9P258	Protein RCC2 [OS=Homo sapiens]	0.536189	0.762326	0.78491	0.986858	1.46239	0.936575	0.840173	1.02307	0.702422	0.548682	0.642308	0.619189	0.785288	0.731028	0.820952	0.67846	0	9.501	10	5	5	5	9.36	0
FALSE	High	Master Protein	Q9UG63	ATP-binding cassette sub-family F member 2 [OS=Homo sapiens]	0.537666	0.725664	0.963964	0.645161	0.88385	0.911205	0.832613	0.906574	0.709343	0.647059	0.702885	0.680514	0.88171	0.732949	0.853333	0.652445	0	11.515	6	4	6	4	15.04	0
FALSE	High	Master Protein	P26599	Polypyrimidine tract-binding protein 1 [OS=Homo sapiens]	0.542097	0.843236	1.01464	0.85902	0.920354	0.997886	0.886609	0.844291	0.60323	0.672414	0.604808	0.64095	0.975149	0.804995	0.781905	0.608741	0	6.917	12	4	4	4	4.31	0
FALSE	High	Master Protein	P09874	Poly [ADP-ribose] polymerase 1 [OS=Homo sapiens]	0.548006	0.710493	0.886261	0.666667	1.17478	0.921776	0.961123	0.820069	0.626298	0.656187	0.758654	0.64095	0.748509	0.874159	0.847619	0.773153	0	122.907	40	34	71	34	166.29	0
FALSE	High	Master Protein	Q9NWB6	Arginine and glutamate-rich protein 1 [OS=Homo sapiens]	0.549483	0.795196	0.916667	1.16607	0.878319	0.668076	0.705184	0.595156	0.755479	0.622718	0.618269	0.609298	0.71173	0.819404	0.788571	0.539022	0	9.297	14	5	8	5	19.77	0
FALSE	High	Master Protein	P46776	60S ribosomal protein L27a [OS=Homo sapiens]	0.553914	0.782554	1.12838	0.72282	0.835177	1.06237	0.974082	0.899654	0.860438	0.719067	0.672115	0.641939	0.802187	0.673391	0.85619	0.703434	0	7.975	22	3	6	3	14.6	0
FALSE	High	Master Protein	P41091	eukaryotic translation initiation factor 2 subunit 3 [OS=Homo sapiens]	0.556869	0.701643	0.890766	0.57945	0.714602	0.863636	0.817495	0.735871	0.769319	0.796146	0.660577	0.672601	0.794235	0.679155	0.779048	0.573361	0	12.013	18	6	11	6	15.07	0
FALSE	High	Master Protein	P83881	60S ribosomal protein L36a [OS=Homo sapiens]	0.559823	0.750948	1.37162	0.72282	0.903761	1.08879	1.05508	0.874279	1.21569	0.853955	0.746154	0.742829	0.850895	0.755043	1.00286	0.711759	0	6.336	27	3	6	3	11.89	0
FALSE	High	Master Protein	Q71U36	tubulin alpha-1A chain [OS=Homo sapiens]	0.5613	0.683944	0.897523	0.731183	0.834071	0.913319	0.86933	0.853518	0.802768	0.729209	0.723077	0.692384	0.879722	0.801153	0.89619	0.665973	0	126.451	58	18	65	6	170.02	24
FALSE	High	Master Protein	Q00325-1	Phosphate carrier protein, mitochondrial [OS=Homo sapiens]	0.562777	0.721871	0.842342	0.670251	0.825221	0.881607	0.912527	0.860438	0.828143	0.749493	0.721154	0.702275	0.782306	0.64073	0.820952	0.724246	0	3.894	8	3	3	3	5.15	0
FALSE	High	Master Protein	P18124	60S ribosomal protein L7 [OS=Homo sapiens]	0.564254	0.758534	1.0473	0.663082	0.868363	0.996829	0.949244	0.850058	0.921569	0.773834	0.697115	0.703264	0.753479	0.751201	0.80381	0.694069	0	34.755	50	13	23	13	39.61	0
FALSE	High	Master Protein	Q14739	Lamin-B receptor [OS=Homo sapiens]	0.564254	0.656131	0.796171	0.718041	0.806416	0.82981	0.737581	0.764706	0.695502	0.654158	0.659615	0.622156	0.691849	0.617675	0.754286	0.581686	0	6.383	4	2	4	2	3.22	0
FALSE	High	Master Protein	P05388	60S acidic ribosomal protein P0 [OS=Homo sapiens]	0.567208	0.663717	0.988739	0.634409	0.754425	0.939746	0.883369	0.873126	0.820069	0.843813	0.890385	0.844708	0.979125	0.874159	0.959048	0.836629	0	32.507	44	10	20	10	37.89	0
FALSE	High	Master Protein	P62266	40S ribosomal protein S23 [OS=Homo sapiens]	0.567208	0.63464	0.953829	0.654719	0.777655	0.886892	0.898488	0.7797	0.790081	0.716024	0.645192	0.612265	0.774354	0.73487	0.815238	0.598335	0	11.904	40	4	7	4	18.76	0
FALSE	Medium	Master Protein	Q02543	60S ribosomal protein L18a [OS=Homo sapiens]	0.568685	0.782554	0.932432	0.714456	0.872788	0.991543	0.976242	0.843137	0.870819	0.802231	0.704808	0.692384	0.826044	0.727185	0.898095	0.698231	0	18.023	34	6	16	6	36.99	0
FALSE	High	Master Protein	Q14498-1	RNA-binding protein 39 [OS=Homo sapiens]	0.57164	0.83818	0.962838	0.829152	1.01327	0.927061	0.852052	0.843137	0.88812	0.775862	0.771154	0.742829	0.872763	0.869356	0.928571	0.704475	0	30.686	22	8	19	8	35.99	0
FALSE	High	Master Protein	P62701	40S ribosomal protein S4, X isoform [OS=Homo sapiens]	0.573117	0.815424	0.884009	0.841099	1.03319	0.924947	0.902808	0.99308	0.726644	0.69574	0.694231	0.66271	0.83499	0.714697	0.79619	0.655567	0	44.128	49	13	31	13	62.4	0
FALSE	Medium	Master Protein	P22087	rRNA 2'-O-methyltransferase fibrillarin [OS=Homo sapiens]	0.573117	0.734513	0.905405	0.689367	0.81969	0.767442	0.820734	0.835063	0.732411	0.61359	0.674038	0.635015	0.730616	0.699328	0.800952	0.636837	0	6.393	10	3	4	3	9.51	0
FALSE	High	Master Protein	Q16778	Histone H2B type 2-E [OS=Homo sapiens]	0.574594	0.652339	0.742117	0.998805	0.99115	0.690275	0.731102	0.637832	0.560554	0.597363	0.621154	0.43818	0.691849	0.720461	0.701905	0.762747	0	30.436	52	7	31	1	57.53	0
FALSE	High	Master Protein	Q7Z406-1	myosin-14 [OS=Homo sapiens]	0.576071	0.495575	0.717342	0.328554	1.17478	1.34144	1.43629	1.21453	1.31373	1.41886	0.902885	0.871414	0.988072	1.47646	2.00857	1.15193	0	49.133	5	11	32	1	60.35	0
FALSE	High	Master Protein	Q9HB71	Calcyclin-binding protein [OS=Homo sapiens]	0.577548	0.654867	0.834459	0.758662	0.886062	0.810782	0.74406	0.818916	0.89504	0.644016	0.661538	0.56182	0.796223	0.73487	0.885714	0.655567	0.006	2.108	12	2	2	2	2.33	0
FALSE	High	Master Protein	P68104	Elongation factor 1-alpha 1 [OS=Homo sapiens]	0.580502	0.726928	0.811937	0.752688	0.984513	0.84778	0.807775	0.890427	0.659746	0.641988	0.652885	0.579624	0.710736	0.748319	0.840952	0.672216	0	64	46	17	43	17	117.05	0
FALSE	High	Master Protein	P60842	Eukaryotic initiation factor 4A-I [OS=Homo sapiens]	0.580502	0.687737	0.849099	0.688172	0.734513	0.780127	0.760259	0.716263	0.697809	0.666329	0.581731	0.583581	0.698807	0.606148	0.715238	0.574402	0	25.338	29	10	19	8	30.81	2
FALSE	High	Master Protein	P42677	40S ribosomal protein S27 [OS=Homo sapiens]	0.580502	0.747155	0.881757	0.704898	0.872788	0.954545	0.853132	0.84083	0.704729	0.692698	0.694231	0.650841	0.766402	0.798271	0.83619	0.69615	0	5.126	23	2	4	2	8.61	0
FALSE	High	Master Protein	P63244	Receptor of activated protein C kinase 1 [OS=Homo sapiens]	0.581979	0.747155	0.867117	0.669056	0.830752	0.846723	0.839093	0.778547	0.731257	0.69574	0.672115	0.69634	0.76839	0.699328	0.760952	0.638918	0	32.648	42	12	24	12	46.46	0
FALSE	High	Master Protein	Q9Y5B9	FACT complex subunit SPT16 [OS=Homo sapiens]	0.581979	0.749684	0.931306	0.728793	0.846239	0.835095	0.833693	0.853518	0.686275	0.673428	0.721154	0.650841	0.789264	0.762728	0.789524	0.66077	0	19.055	9	10	16	10	29.22	0
FALSE	High	Master Protein	P61313-1	60S ribosomal protein L15 [OS=Homo sapiens]	0.581979	0.730721	0.942568	0.670251	0.831858	0.926004	0.928726	0.863899	0.852364	0.798174	0.702885	0.714144	0.803181	0.767531	0.919048	0.716961	0	19.61	34	8	15	8	36.84	0
FALSE	High	Master Protein	Q13442	28 kDa heat- and acid-stable phosphoprotein [OS=Homo sapiens]	0.583456	0.811631	0.666667	1.42413	2.7677	0.671247	0.609071	1.31719	0.619377	0.583164	0.551923	0.541048	0.653082	0.633045	0.624762	0.659729	0	5.034	26	4	4	4	4.41	0
FALSE	High	Master Protein	P18077	60S ribosomal protein L35a [OS=Homo sapiens]	0.584934	0.783818	0.962838	0.832736	0.932522	1.00846	1.02916	0.929642	0.768166	0.868154	0.7875	0.802176	0.871769	0.865514	0.852381	0.699272	0	6.576	32	4	7	4	12.31	0
FALSE	High	Master Protein	P52272	Heterogeneous nuclear ribonucleoprotein M [OS=Homo sapiens]	0.584934	0.825537	0.997748	0.762246	0.807522	0.815011	0.767819	0.931949	0.928489	0.752535	0.624038	0.702275	0.898608	0.926993	0.989524	0.819979	0	4.541	5	3	3	3	4.01	0
FALSE	High	Master Protein	P39023	60S ribosomal protein L3 [OS=Homo sapiens]	0.587888	0.673831	0.89527	0.64994	0.821903	0.935518	0.898488	0.84083	0.765859	0.72211	0.699038	0.684471	0.816103	0.731028	0.864762	0.700312	0	46.077	35	13	31	13	48.59	0
FALSE	High	Master Protein	P46013	Proliferation marker protein Ki-67 [OS=Homo sapiens]	0.590842	0.723135	0.947072	0.810036	0.900442	0.920719	0.961123	0.871972	0.773933	0.719067	0.756731	0.663699	0.871769	0.846302	0.932381	0.800208	0	57.601	12	24	35	24	53.99	0
FALSE	High	Master Protein	Q00839-2	Isoform Short of Heterogeneous nuclear ribonucleoprotein U [OS=Homo sapiens]	0.592319	0.764855	0.942568	0.820789	0.81969	0.926004	0.902808	0.871972	0.712803	0.657201	0.697115	0.646884	0.83002	0.735831	0.84381	0.688866	0	80.402	28	17	50	17	99.65	0
FALSE	High	Master Protein	Q99623	Prohibitin-2 [OS=Homo sapiens]	0.592319	0.614412	1.05518	0.655914	1.14491	1.18393	0.904968	0.657439	1.08881	0.8357	0.785577	0.773492	1.12028	0.865514	1.13333	1.59001	0	4.411	13	3	3	3	4.9	0
FALSE	High	Master Protein	P62269	40S ribosomal protein S18 [OS=Homo sapiens]	0.593796	0.869785	0.888514	0.781362	1.24004	0.90592	0.958963	1.06574	0.705882	0.706897	0.700962	0.694362	0.884692	0.778098	0.854286	0.735692	0	15.426	47	8	13	8	20.81	0
FALSE	High	Master Protein	P49207	60S ribosomal protein L34 [OS=Homo sapiens]	0.593796	0.782554	1.13851	0.793309	0.88385	1.11522	1.18035	0.994233	1.02422	0.893509	0.651923	0.657765	0.819085	0.698367	0.890476	0.722164	0	10.272	26	4	10	4	19.72	0
FALSE	High	Master Protein	P62913	60S ribosomal protein L11 [OS=Homo sapiens]	0.593796	0.752212	0.868243	0.770609	0.853982	0.774841	0.790497	0.756632	0.716263	0.656187	0.719231	0.592483	0.770378	0.744476	0.769524	0.671176	0	12.481	17	3	6	3	10.68	0
FALSE	High	Master Protein	P46777	60S ribosomal protein L5 [OS=Homo sapiens]	0.595273	0.676359	1.05518	0.692951	0.784292	0.947146	0.913607	0.814302	0.892734	0.76572	0.673077	0.67458	0.804175	0.700288	0.838095	0.673257	0	23.356	31	9	14	9	37.07	0
FALSE	High	Master Protein	Q04837	Single-stranded DNA-binding protein, mitochondrial [OS=Homo sapiens]	0.595273	0.833123	0.838964	0.876941	0.915929	0.82981	0.949244	0.687428	0.861592	0.56998	0.9125	0.70821	0.835984	1.04419	1.39429	0.805411	0	13.907	14	2	6	2	16.22	0
FALSE	High	Master Protein	O00148	ATP-dependent RNA helicase DDX39A [OS=Homo sapiens]	0.595273	0.809102	0.798423	0.923536	1.86947	0.673362	0.681425	1.05998	0.630911	0.587221	0.638462	0.525223	0.700795	0.696446	0.671429	0.608741	0	6.133	10	4	6	4	11.52	0
FALSE	High	Master Protein	P36542-1	ATP synthase subunit gamma, mitochondrial [OS=Homo sapiens]	0.601182	0.859671	1.01689	0.671446	0.966814	0.951374	0.785097	0.899654	0.635525	1.03043	0.764423	0.722057	1.12922	0.726225	0.957143	0.709677	0	8.166	16	4	4	4	4.46	0
FALSE	High	Master Protein	Q86UP2-1	Kinectin [OS=Homo sapiens]	0.601182	0.671302	1.06081	0.767025	0.861726	0.794926	0.807775	1	0.852364	0.63286	0.693269	0.498516	0.800199	0.939481	0.960952	0.828304	0.005	2.354	1	1	1	1	0	0
FALSE	High	Master Protein	Q08211	Atp-dependent rna helicase a [OS=Homo sapiens]	0.602659	0.766119	0.867117	0.751493	0.841814	0.845666	0.844492	0.84083	0.785467	0.693712	0.75	0.712166	0.833996	0.807877	1.00286	0.721124	0	35.602	14	15	24	15	46.17	0
FALSE	High	Master Protein	P62241	40S ribosomal protein S8 [OS=Homo sapiens]	0.611521	0.740834	0.906532	0.684588	0.838496	0.961945	0.919006	0.854671	0.821223	0.710953	0.695192	0.695351	0.83996	0.752161	0.833333	0.74922	0	38.207	46	8	19	8	53.49	0
FALSE	High	Master Protein	Q13509	tubulin beta-3 chain [OS=Homo sapiens]	0.614476	0.728192	0.88964	1.0227	0.841814	0.887949	0.835853	0.925029	0.707036	0.759635	0.767308	0.655786	1.01889	0.853987	1.03905	0.809573	0	62.717	33	11	50	1	71.06	1
FALSE	Medium	Master Protein	Q9BUQ8	Probable ATP-dependent RNA helicase DDX23 [OS=Homo sapiens]	0.614476	0.685209	1.01126	0.69773	0.946903	0.911205	0.87905	0.970012	0.777393	0.698783	0.717308	0.553907	0.916501	0.724304	0.90381	0.73257	0.005	2.472	3	2	2	2	1.81	0
FALSE	High	Master Protein	P62263	40S ribosomal protein S14 [OS=Homo sapiens]	0.615953	0.718078	0.976351	0.751493	1.01327	0.969345	0.950324	0.957324	0.848904	0.737323	0.645192	0.668645	0.814115	0.746398	0.831429	0.622268	0	9.372	29	3	6	3	19.75	0
FALSE	High	Master Protein	P40429	60S ribosomal protein L13a [OS=Homo sapiens]	0.61743	0.778761	0.913288	0.769415	0.884956	0.976744	0.943844	0.930796	0.793541	0.635903	0.683654	0.677547	0.777336	0.720461	0.812381	0.683663	0	13.766	25	6	12	6	22.12	0
FALSE	High	Master Protein	Q71UI9-1	Histone H2A.V [OS=Homo sapiens]	0.61743	0.616941	0.621622	0.930705	1	0.616279	0.62743	0.703576	0.485582	0.56288	0.519231	0.456973	0.553678	0.698367	0.67619	0.59001	0	8.784	31	4	8	2	18.17	2
FALSE	High	Master Protein	P53985	Monocarboxylate transporter 1 [OS=Homo sapiens]	0.61743	0.705436	0.949324	0.578256	0.859513	0.832981	0.820734	0.832757	0.802768	0.692698	0.799038	0.718101	0.877734	0.794428	0.981905	0.605619	0	6.733	5	2	4	2	9.64	0
FALSE	High	Master Protein	P62081	40S ribosomal protein S7 [OS=Homo sapiens]	0.620384	0.915297	1.01464	0.896057	1.13606	1.01691	1.06156	1.05998	0.83737	0.660243	0.694231	0.654797	0.863817	0.732949	0.852381	0.69615	0	37.184	56	8	23	8	63.15	0
FALSE	High	Master Protein	P62424	60S ribosomal protein L7a [OS=Homo sapiens]	0.620384	0.728192	1.0045	0.698925	0.834071	0.954545	0.895248	0.867359	0.865052	0.676471	0.673077	0.656775	0.827038	0.740634	0.878095	0.679501	0	34.284	33	9	18	9	42.94	0
FALSE	High	Master Protein	P48444	Coatomer subunit delta [OS=Homo sapiens]	0.620384	0.816688	0.945946	0.724014	0.912611	0.840381	0.944924	0.94579	0.877739	0.737323	0.734615	0.69634	0.866799	0.720461	0.870476	0.686785	0	3.842	9	4	4	4	2.1	0
FALSE	High	Master Protein	P23396-1	40S ribosomal protein S3 [OS=Homo sapiens]	0.621861	0.777497	0.846847	0.764636	0.912611	0.903805	0.897408	0.843137	0.775087	0.808316	0.749038	0.730959	0.817097	0.78194	0.83619	0.710718	0	23.644	49	11	19	11	43.34	0
FALSE	High	Master Protein	P11388-1	DNA topoisomerase 2-alpha [OS=Homo sapiens]	0.623338	0.767383	0.943694	0.714456	0.865044	0.904863	0.901728	0.83045	0.770473	0.787018	0.773077	0.715134	0.841948	0.813641	0.94	0.76795	0	84.765	25	35	61	26	97.04	11
FALSE	High	Master Protein	P32969	60S ribosomal protein L9 [OS=Homo sapiens]	0.626292	0.828066	1.01914	0.795699	0.93031	0.917548	0.898488	0.836217	0.782007	0.766734	0.763462	0.723046	0.840954	0.770413	0.864762	0.699272	0	43.212	51	7	16	7	46.36	0
FALSE	High	Master Protein	Q9H9B4	Sideroflexin-1 [OS=Homo sapiens]	0.62777	0.78129	0.995495	0.943847	0.826327	0.839323	1.02376	0.8812	1.85582	0.852941	1.82019	0.818991	0.870775	0.836695	0.993333	0.843913	0	3.715	7	2	2	2	4.66	0
FALSE	High	Master Protein	P05141	ADP/ATP translocase 2 [OS=Homo sapiens]	0.629247	0.791403	0.933559	0.74552	0.88385	0.909091	0.902808	0.838524	0.793541	0.776876	0.740385	0.72997	0.776342	0.775216	0.84	0.684703	0	30.171	32	10	21	3	44.03	7
FALSE	High	Master Protein	P62917	60S ribosomal protein L8 [OS=Homo sapiens]	0.630724	0.762326	1.09685	0.72043	0.920354	1.03171	1.12959	0.900807	1.02537	0.779919	0.6875	0.682493	0.871769	0.763689	1.10952	0.722164	0	24.54	41	8	13	8	33.61	0
FALSE	High	Master Protein	P49411	elongation factor Tu, mitochondrial [OS=Homo sapiens]	0.635155	0.752212	0.92455	0.739546	0.818584	0.872093	0.912527	0.848904	0.835063	0.660243	0.682692	0.669634	0.846918	0.730067	0.811429	0.694069	0	40.879	41	15	22	15	51.89	0
FALSE	High	Master Protein	Q8ND56	protein LSM14 homolog A [OS=Homo sapiens]	0.635155	1.2402	0.673423	1.01314	3.82522	0.639535	0.683585	3.12111	0.655133	0.673428	0.674038	0.526212	0.746521	0.816523	0.666667	0.71488	0	4.085	9	4	6	4	8.13	0
FALSE	High	Master Protein	P49368-1	T-complex protein 1 subunit gamma [OS=Homo sapiens]	0.641064	0.797724	0.907658	0.780167	0.762168	0.887949	0.830454	0.694348	0.680507	0.712982	0.674038	0.677547	0.838966	0.770413	0.821905	0.602497	0.004	2.576	4	2	2	2	1.69	0
FALSE	High	Master Protein	P62277	40S ribosomal protein S13 [OS=Homo sapiens]	0.642541	1.01643	0.865991	1.00239	1.19137	0.881607	0.889849	1.10727	0.726644	0.681542	0.686538	0.661721	0.87674	0.712776	0.84	0.712799	0	13.901	50	8	14	8	20.32	0
FALSE	High	Master Protein	O60884	DnaJ homolog subfamily A member 2 [OS=Homo sapiens]	0.644018	0.7067	1.02928	0.842294	0.918142	0.929175	0.966523	0.882353	0.797001	0.801217	0.756731	0.631058	0.815109	0.741595	0.875238	0.67846	0	11.917	16	4	7	4	11.35	0
FALSE	High	Master Protein	Q8NC51-3	Isoform 3 of Plasminogen activator inhibitor 1 RNA-binding protein [OS=Homo sapiens]	0.645495	1.04046	0.963964	1.35006	2.73341	0.865751	0.858531	1.53057	0.768166	0.68357	0.716346	0.634026	0.842942	0.888569	0.83619	0.742976	0	17.56	19	4	7	4	17.33	0
FALSE	High	Master Protein	O15371	Eukaryotic translation initiation factor 3 subunit D [OS=Homo sapiens]	0.645495	0.858407	0.779279	0.78853	0.725664	0.824524	0.817495	0.733564	0.773933	0.710953	0.678846	0.669634	0.715706	0.64073	0.771429	0.623309	0	9.21	8	3	5	3	9.06	0
FALSE	High	Master Protein	P23284	peptidyl-prolyl cis-trans isomerase B [OS=Homo sapiens]	0.645495	0.836915	0.773649	0.882915	1.34403	0.642706	0.786177	0.786621	0.731257	0.606491	0.611538	0.599407	0.761431	0.879923	0.74	0.711759	0	5.593	10	2	3	2	6.12	0
FALSE	Medium	Master Protein	P04844-1	Dolichyl-diphosphooligosaccharide--protein glycosyltransferase subunit 2 [OS=Homo sapiens]	0.645495	0.793932	0.779279	0.691756	0.778761	0.714588	0.887689	0.873126	0.7797	0.48073	0.868269	0.692384	0.732604	0.84438	0.694286	0.73257	0.006	2.101	3	2	2	2	3.52	0
FALSE	High	Master Protein	P62244	40S ribosomal protein S15a [OS=Homo sapiens]	0.646972	0.810367	0.855856	0.763441	0.922566	0.911205	0.900648	0.897347	0.739331	0.774848	0.763462	0.800198	0.823062	0.791547	0.838095	0.700312	0	15.391	35	5	10	5	22.7	0
FALSE	High	Master Protein	P16403	Histone H1.2 [OS=Homo sapiens]	0.648449	0.594185	0.703829	0.894863	0.918142	0.80444	0.808855	0.621684	0.515571	0.633874	0.760577	0.65183	0.908549	0.819404	0.960952	0.797086	0	17.678	33	8	20	1	41.05	0
FALSE	High	Master Protein	Q9NX58	Cell growth-regulating nucleolar protein [OS=Homo sapiens]	0.648449	0.864728	1.1295	0.798088	0.742257	0.671247	0.87581	0.866205	0.851211	0.758621	0.872115	0.568744	0.854871	0.714697	0.901905	0.653486	0.001	2.869	4	1	2	1	2.22	0
FALSE	Medium	Master Protein	P07437	tubulin beta chain [OS=Homo sapiens]	0.654357	0.795196	1.0259	0.823178	0.862832	1.00634	0.950324	0.946943	0.936563	0.837728	0.792308	0.760633	0.980119	0.929875	1.02476	0.819979	0	100.839	61	18	70	4	127.01	26
FALSE	High	Master Protein	P18621	60S ribosomal protein L17 [OS=Homo sapiens]	0.654357	0.93426	1.25225	1.02389	0.920354	1.07505	1.00648	0.889273	1.11649	0.703854	0.626923	0.636993	0.837972	0.678194	0.880952	0.613944	0	23.268	43	8	21	8	46.72	0
FALSE	High	Master Protein	P13639	Elongation factor 2 [OS=Homo sapiens]	0.657312	0.768647	0.940315	0.76822	0.908186	0.896406	0.842333	0.862745	0.780854	0.70284	0.739423	0.707221	0.811133	0.754083	0.885714	0.702393	0	121.375	40	30	67	29	125.12	1
FALSE	High	Master Protein	P11836	B-lymphocyte antigen CD20 [OS=Homo sapiens]	0.657312	0.747155	0.822072	0.654719	0.600664	0.887949	0.915767	0.657439	0.732411	0.636917	0.660577	0.731949	0.833002	0.930836	1.14571	0.824142	0	4.095	4	1	2	1	4.15	0
FALSE	High	Master Protein	P22695	Cytochrome b-c1 complex subunit 2, mitochondrial [OS=Homo sapiens]	0.661743	0.817952	0.957207	0.807646	1.01106	0.885835	1.02376	0.967705	0.763552	0.818458	0.758654	0.737883	0.757455	0.768492	0.84	0.733611	0	7.918	11	4	4	4	5.71	0
FALSE	Medium	Master Protein	Q9NVP1	ATP-dependent RNA helicase DDX18 [OS=Homo sapiens]	0.66322	0.841972	1.15203	0.886499	0.84292	0.942918	1.00432	0.928489	0.850058	0.744422	0.829808	0.589515	0.870775	0.804995	0.84	0.780437	0	5.103	7	4	4	4	1.97	0
FALSE	High	Master Protein	P61247	40S ribosomal protein S3a [OS=Homo sapiens]	0.664697	0.867257	0.921171	0.863799	1.10398	0.932347	0.973002	1.01961	0.800461	0.729209	0.731731	0.695351	0.872763	0.763689	0.814286	0.742976	0	47.512	42	11	28	11	73.55	0
FALSE	High	Master Protein	P08243-1	Asparagine synthetase [glutamine-hydrolyzing] [OS=Homo sapiens]	0.664697	0.791403	0.954955	0.778973	0.900442	0.914376	0.87149	0.856978	0.7797	0.717039	0.695192	0.689416	0.810139	0.715658	0.853333	0.671176	0	41.971	28	13	25	13	55.24	0
FALSE	High	Master Protein	P15153	Ras-related C3 botulinum toxin substrate 2 [OS=Homo sapiens]	0.664697	0.731985	0.864865	0.761051	0.86615	0.812896	0.801296	0.798155	0.743945	0.681542	0.6625	0.666667	0.816103	0.7195	0.839048	0.64308	0	6.826	21	4	5	4	10.27	0
FALSE	High	Master Protein	Q15233	Non-POU domain-containing octamer-binding protein [OS=Homo sapiens]	0.666174	0.834387	0.906532	0.943847	1.05199	0.881607	0.964363	1.07612	0.790081	0.743408	0.756731	0.707221	0.932406	0.943324	1.00095	0.780437	0	21.069	24	9	15	8	26.93	1
FALSE	High	Master Protein	P60660	Myosin light polypeptide 6 [OS=Homo sapiens]	0.666174	0.458913	0.969595	0.695341	0.816372	1.10571	0.989201	0.83737	0.793541	1.40365	1.21346	0.893175	1.3002	1.96542	2.00952	1.18939	0.049	1.192	9	1	1	1	2.07	0
FALSE	High	Master Protein	P35579-1	Myosin-9 [OS=Homo sapiens]	0.672083	0.604298	0.791667	0.492234	1.08407	1.27061	1.31533	1.20992	1.24567	1.02535	0.855769	0.847676	1.01292	1.28818	1.76667	1.10614	0	727.119	59	112	464	95	1185.42	24
FALSE	High	Master Protein	P18085	ADP-ribosylation factor 4 [OS=Homo sapiens]	0.67356	1.05563	1.16667	0.939068	1.02987	0.946089	0.931965	0.911188	0.88812	0.842799	0.799038	0.714144	0.966203	0.9683	1.07143	0.914672	0	6.813	30	4	4	2	4.86	0
FALSE	High	Master Protein	P43490	nicotinamide phosphoribosyltransferase [OS=Homo sapiens]	0.67356	0.824273	0.851351	0.79092	0.880531	0.812896	0.846652	0.911188	0.689735	0.62069	0.673077	0.754698	0.945328	0.746398	0.884762	0.836629	0	5.846	3	1	4	1	8.95	0
FALSE	High	Master Protein	P26358-1	DNA (cytosine-5)-methyltransferase 1 [OS=Homo sapiens]	0.675037	0.898862	1.05068	0.800478	0.960177	1.02326	0.985961	1.00807	0.860438	0.8286	0.831731	0.801187	0.950298	0.850144	0.973333	0.817898	0	26.52	13	15	20	15	24.74	0
FALSE	High	Master Protein	Q14676	Mediator of DNA damage checkpoint protein 1 [OS=Homo sapiens]	0.675037	0.821745	1.03604	0.800478	0.785398	0.85518	0.87257	0.886967	0.920415	0.76572	0.825962	0.743818	0.818091	0.825168	0.909524	0.671176	0.01	1.857	1	1	2	1	2.45	0
FALSE	High	Master Protein	P06748	Nucleophosmin [OS=Homo sapiens]	0.677991	0.738306	1.01126	0.857826	0.932522	0.908034	0.849892	0.946943	1.00692	0.912779	0.766346	0.711177	0.984095	0.854947	0.995238	0.781478	0	29.22	33	7	12	7	31.13	0
FALSE	High	Master Protein	P07900	Heat shock protein HSP 90-alpha [OS=Homo sapiens]	0.6839	0.80531	0.996622	0.843489	0.85177	0.924947	0.892009	0.916955	0.903114	0.831643	0.824038	0.771513	0.961233	0.866475	0.975238	0.754422	0	64.624	27	18	35	8	77.82	0
FALSE	High	Master Protein	P35637-1	RNA-binding protein FUS [OS=Homo sapiens]	0.6839	1.14918	0.733108	1.15532	4.00221	0.622622	0.570194	2.2722	0.644752	0.482759	0.690385	0.435213	1.18688	0.598463	0.545714	0.507804	0	6.889	13	5	7	5	8.57	0
FALSE	High	Master Protein	P61978	Heterogeneous nuclear ribonucleoprotein K [OS=Homo sapiens]	0.685377	0.795196	0.921171	0.886499	1.45243	0.788584	0.772138	1.05306	0.707036	0.647059	0.593269	0.540059	0.750497	0.822286	0.884762	0.679501	0	16.414	20	9	13	9	20.31	0
FALSE	Medium	Master Protein	Q5T3U5	Multidrug resistance-associated protein 7 [OS=Homo sapiens]	0.685377	0.653603	0.855856	0.74313	0.790929	0.843552	0.844492	0.761246	0.747405	0.481744	0.813462	0.904055	0.863817	0.56292	0.886667	0.654527	0.041	1.267	0	1	1	1	2.21	0
FALSE	High	Master Protein	P30050-1	60S ribosomal protein L12 [OS=Homo sapiens]	0.686854	0.80531	0.925676	0.800478	0.931416	0.969345	0.961123	0.94233	0.825836	0.75355	0.811538	0.75272	0.951292	0.822286	0.895238	0.83975	0	33.123	53	6	12	6	35.35	0
FALSE	High	Master Protein	Q9H2U1	ATP-dependent RNA helicase DHX36 [OS=Homo sapiens]	0.686854	0.769912	1.06081	1.00836	1.05199	0.791755	0.99568	0.944637	0.821223	0.713996	0.858654	0.810089	0.973161	0.850144	0.95619	0.967742	0.017	1.721	1	1	1	1	0	0
FALSE	High	Master Protein	P35658-1	Nuclear pore complex protein Nup214 [OS=Homo sapiens]	0.688331	0.758534	1.14752	0.746714	0.917035	0.943975	0.915767	0.95271	0.995386	0.744422	0.780769	0.799209	0.863817	0.802113	0.921905	0.701353	0	45.786	12	19	35	19	44.33	0
FALSE	High	Master Protein	Q92974	Rho guanine nucleotide exchange factor 2 [OS=Homo sapiens]	0.688331	0.734513	0.85473	0.787336	0.772124	0.876321	0.808855	0.873126	0.921569	0.710953	0.830769	0.688427	0.921471	0.741595	0.968571	0.730489	0	7.081	3	3	4	3	4	0
FALSE	High	Master Protein	P14618	Pyruvate kinase PKM [OS=Homo sapiens]	0.689808	0.845765	0.942568	0.814815	0.962389	0.969345	0.897408	0.970012	0.828143	0.747465	0.775962	0.711177	0.875746	0.793468	0.872381	0.698231	0	95.765	53	22	53	22	105.05	0
FALSE	High	Master Protein	P20042	Eukaryotic translation initiation factor 2 subunit 2 [OS=Homo sapiens]	0.689808	0.783818	0.915541	0.782557	0.865044	0.90592	0.87257	0.846597	0.802768	0.698783	0.763462	0.653808	0.786282	0.79635	0.884762	0.745057	0	13.938	29	8	10	8	15.35	0
FALSE	Medium	Master Protein	P12956	X-ray repair cross-complementing protein 6 [OS=Homo sapiens]	0.694239	0.786346	0.960586	0.739546	0.896018	0.910148	0.930886	0.825836	0.802768	0.760649	0.745192	0.700297	0.888668	0.847262	0.945714	0.880333	0	55.517	32	14	32	14	55.84	0
FALSE	High	Master Protein	Q07020	60S ribosomal protein L18 [OS=Homo sapiens]	0.694239	0.783818	1.16216	0.833931	0.886062	1.01057	0.953564	0.875433	1.0669	0.843813	0.752885	0.746785	0.899602	0.74928	0.935238	0.792924	0	21.578	42	7	15	7	34.33	0
FALSE	High	Master Protein	P46782	40S ribosomal protein S5 [OS=Homo sapiens]	0.694239	0.844501	0.913288	1.0454	1.04425	0.910148	0.865011	0.880046	0.730104	0.700811	0.751923	0.738872	0.865805	0.873199	0.908571	0.834547	0	11.958	12	2	4	2	9.52	0
FALSE	High	Master Protein	Q9NTJ3-1	Structural maintenance of chromosomes protein 4 [OS=Homo sapiens]	0.695716	0.791403	0.882883	0.733572	0.849558	0.826638	0.834773	0.816609	0.693195	0.611562	0.747115	0.702275	0.796223	0.764649	0.814286	0.709677	0	8.514	4	5	7	5	10.44	0
FALSE	Medium	Master Protein	Q01844	RNA-binding protein EWS [OS=Homo sapiens]	0.695716	1.02402	0.97973	1.25926	2.50442	0.875264	0.838013	1.72664	0.88812	0.8286	0.968269	0.654797	1.7008	0.856868	0.839048	0.813736	0	5.581	6	3	5	3	7.1	0
FALSE	High	Master Protein	P04406-1	glyceraldehyde-3-phosphate dehydrogenase [OS=Homo sapiens]	0.697194	0.773704	0.881757	0.880526	1.00664	0.866808	0.923326	0.8812	0.742791	0.71501	0.7	0.677547	0.838966	0.867435	0.935238	0.784599	0	70.408	51	15	45	15	101.45	0
FALSE	High	Master Protein	P61353	60S ribosomal protein L27 [OS=Homo sapiens]	0.697194	0.932996	1.16104	0.9319	0.954646	1.01903	1.17387	1.04614	1.02999	1.01116	0.746154	0.791296	0.857853	0.778098	0.961905	0.721124	0	12.784	43	5	10	5	25.96	0
FALSE	High	Master Protein	Q9NR30-1	Nucleolar RNA helicase 2 [OS=Homo sapiens]	0.698671	0.776233	0.974099	0.786141	0.79646	0.911205	0.933045	0.863899	0.805075	0.747465	0.747115	0.733927	0.846918	0.802113	0.9	0.747138	0	42.384	24	17	32	17	40.79	0
FALSE	Medium	Master Protein	P46781	40S ribosomal protein S9 [OS=Homo sapiens]	0.700148	1.00379	0.962838	1.05615	1.07743	1.03805	1.11987	1.01384	0.856978	0.780933	0.754808	0.759644	0.879722	0.724304	0.92	0.74922	0	18.905	39	10	19	10	44.24	0
FALSE	High	Master Protein	Q9UII2-1	ATPase inhibitor, mitochondrial [OS=Homo sapiens]	0.701625	0.778761	0.707207	0.990442	2.46018	0.678647	0.693305	1.609	0.643599	0.60142	0.641346	0.538081	0.62326	0.599424	0.617143	0.603538	0	4.17	24	3	5	3	9.2	0
FALSE	High	Master Protein	P49792	E3 SUMO-protein ligase RanBP2 [OS=Homo sapiens]	0.703102	0.792668	1.15541	0.740741	0.955752	1.09514	0.952484	1.0173	1.15802	0.868154	0.900962	0.914936	0.979125	0.853987	1.03524	0.760666	0	103.395	21	46	76	38	128.88	10
FALSE	High	Master Protein	P60709	Actin, cytoplasmic 1 [OS=Homo sapiens]	0.703102	0.618205	0.836712	0.794504	0.667035	0.748414	0.695464	0.72203	0.698962	0.640974	0.613462	0.558853	0.756461	0.761768	1.07905	0.623309	0	78.564	43	12	42	4	105.03	14
FALSE	High	Master Protein	P23528	Cofilin-1 [OS=Homo sapiens]	0.703102	0.743363	0.88964	0.869773	1.3385	0.85518	0.823974	0.934256	0.752018	0.643002	0.640385	0.608309	0.791252	0.849183	0.933333	0.679501	0	25.96	48	7	13	7	25.52	0
FALSE	High	Master Protein	P61254	60S ribosomal protein L26 [OS=Homo sapiens]	0.704579	0.811631	1.02703	0.814815	0.994469	0.92389	1.054	0.889273	0.869666	0.767748	0.756731	0.789318	0.813121	0.787704	0.889524	0.816857	0	4.651	17	3	3	3	7.99	0
FALSE	High	Master Protein	P27707	deoxycytidine kinase [OS=Homo sapiens]	0.706056	0.815424	0.791667	0.893668	0.844027	0.924947	0.893089	0.873126	0.824683	0.873225	0.733654	0.676558	0.865805	0.806916	0.807619	0.781478	0	5.036	21	3	5	3	4.2	0
FALSE	High	Master Protein	Q02241-1	Kinesin-like protein KIF23 [OS=Homo sapiens]	0.706056	0.767383	0.822072	0.630824	0.814159	0.88055	0.658747	0.862745	0.943483	0.592292	0.806731	0.666667	0.950298	1.05668	1.52476	0.958377	0.003	2.629	2	1	2	1	0	0
FALSE	High	Master Protein	P25705-1	ATP synthase subunit alpha, mitochondrial [OS=Homo sapiens]	0.707533	0.767383	0.97973	0.786141	0.858407	0.867865	0.865011	0.88466	0.768166	0.720081	0.756731	0.692384	0.852883	0.787704	0.9	0.690947	0	55.235	34	15	28	15	62.65	0
FALSE	Medium	Master Protein	P62829	60S ribosomal protein L23 [OS=Homo sapiens]	0.707533	0.80531	0.940315	0.842294	0.893805	0.878436	0.933045	0.921569	0.809689	0.794118	0.739423	0.720079	0.837972	0.867435	0.898095	0.689906	0	20.252	57	6	16	6	30.04	0
FALSE	High	Master Protein	Q1KMD3	heterogeneous nuclear ribonucleoprotein U-like protein 2 [OS=Homo sapiens]	0.707533	0.872314	0.864865	0.807646	0.81969	0.861522	0.854212	0.856978	0.813149	0.761663	0.641346	0.578635	0.810139	0.700288	0.769524	0.573361	0.005	2.061	5	2	2	2	2.24	0
FALSE	High	Master Protein	O60264	SWI/SNF-related matrix-associated actin-dependent regulator of chromatin subfamily A member 5 [OS=Homo sapiens]	0.711965	0.890013	0.958333	0.879331	0.940265	0.922833	0.87581	0.937716	0.870819	0.783976	0.830769	0.742829	0.970179	0.904899	0.988571	0.810614	0	7.826	4	3	5	3	8.83	0
FALSE	Medium	Master Protein	P68366	Tubulin alpha-4A chain [OS=Homo sapiens]	0.713442	0.847029	0.974099	0.78853	0.834071	0.95666	0.943844	0.877739	0.922722	0.798174	0.807692	0.799209	0.87674	0.87512	1.01143	0.819979	0	111.833	55	17	59	5	155.96	0
FALSE	High	Master Protein	O60506	Heterogeneous nuclear ribonucleoprotein Q [OS=Homo sapiens]	0.713442	0.666245	0.836712	0.892473	0.902655	0.766385	0.726782	0.795848	0.652826	0.629817	0.673077	0.594461	0.764414	0.85879	0.958095	0.80437	0	5.099	6	3	4	3	3.94	0
FALSE	High	Master Protein	Q12905	Interleukin enhancer-binding factor 2 [OS=Homo sapiens]	0.713442	0.907712	1.06419	1.00597	1.00664	1.07611	0.982721	1.12918	0.982699	0.875254	0.966346	0.77547	1.12823	0.991354	1.17333	0.848075	0.001	3.097	4	1	2	1	3.11	0
FALSE	Medium	Master Protein	Q14157-1	Isoform 2 of Ubiquitin-associated protein 2-like [OS=Homo sapiens]	0.713442	1.53856	1.11824	0.726404	3.33407	0.790698	0.951404	2.20992	0.701269	0.779919	0.746154	0.649852	0.82008	0.819404	0.865714	0.712799	0.04	1.311	2	1	1	1	0	0
FALSE	High	Master Protein	Q99873	protein arginine N-methyltransferase 1 [OS=Homo sapiens]	0.716396	0.867257	0.934685	0.88172	1.03208	0.993658	0.973002	0.963091	0.957324	0.957404	0.909615	0.828882	0.992048	0.916427	0.982857	0.873049	0	6.515	6	2	4	2	9.41	0
FALSE	High	Master Protein	P61221	ATP-binding cassette sub-family E member 1 [OS=Homo sapiens]	0.720827	0.85335	0.95045	0.795699	0.92146	0.910148	0.940605	0.908881	0.915802	0.772819	0.836538	0.74184	0.897614	0.800192	0.91619	0.734651	0	10.06	12	6	8	6	9.45	0
FALSE	High	Master Protein	Q92614-1	Unconventional myosin-XVIIIa [OS=Homo sapiens]	0.722304	0.683944	0.820946	0.602151	0.936947	1.14693	1.12203	1.08074	1.13495	0.920892	0.840385	0.774481	0.961233	1.14121	1.45333	0.976067	0	185.027	26	45	96	45	220.42	0
FALSE	High	Master Protein	P08708	40S ribosomal protein S17 [OS=Homo sapiens]	0.726736	0.932996	0.92455	0.857826	1.18805	0.821353	0.982721	0.997693	0.861592	0.806288	0.863462	0.79723	1.03976	0.897214	1.00762	0.840791	0	19.33	41	3	9	3	26.76	0
FALSE	Medium	Master Protein	Q8NE71-1	ATP-binding cassette sub-family F member 1 [OS=Homo sapiens]	0.726736	0.872314	1.09572	0.894863	0.888274	0.88055	0.985961	1.02537	0.94925	0.769777	0.835577	0.737883	1.04175	0.799232	0.827619	0.903226	0	13.931	14	6	8	6	4.71	0
FALSE	High	Master Protein	O43684	Mitotic checkpoint protein BUB3 [OS=Homo sapiens]	0.726736	0.900126	0.942568	1.00836	1.25553	0.872093	0.896328	1.11188	0.83391	0.636917	0.625962	0.564787	0.999006	0.854947	0.857143	0.651405	0.013	1.788	3	1	1	1	0	0
FALSE	High	Master Protein	P84098	60S ribosomal protein L19 [OS=Homo sapiens]	0.72969	1.01896	1.05405	0.887694	1.01106	1.40803	1.23866	1.10611	0.868512	0.882353	0.670192	0.635015	0.643141	0.691643	0.769524	0.628512	0	21.279	24	5	20	5	28.92	0
FALSE	High	Master Protein	P62280	40S ribosomal protein S11 [OS=Homo sapiens]	0.72969	0.908976	0.916667	0.902031	0.986726	0.896406	0.947084	0.928489	0.817762	0.821501	0.756731	0.749753	0.789264	0.75024	0.807619	0.611863	0	16.193	42	7	12	7	26.44	0
FALSE	High	Master Protein	Q09028	Histone-binding protein RBBP4 [OS=Homo sapiens]	0.72969	0.876106	0.933559	0.725209	0.744469	0.971459	0.907127	1.01961	0.876586	0.89858	0.920192	0.7636	1.14314	1.0586	1.00571	0.823101	0	6.398	17	5	5	5	6.08	0
FALSE	High	Master Protein	Q9NVI7-2	Isoform 2 of ATPase family AAA domain-containing protein 3A [OS=Homo sapiens]	0.734121	0.88622	0.995495	0.893668	1.00442	0.989429	1.07775	0.974625	0.832757	0.717039	0.785577	0.783383	0.945328	0.829011	0.924762	0.770031	0	16.885	15	8	10	8	21.48	0
FALSE	High	Master Protein	P62899	60S ribosomal protein L31 [OS=Homo sapiens]	0.735598	0.981037	1.21284	0.916368	1.04757	1.02326	1.11339	1.03114	1.00692	0.776876	0.749038	0.760633	0.892644	0.794428	0.988571	0.854318	0	11.114	41	5	7	5	18.84	0
FALSE	High	Master Protein	Q15555	Microtubule-associated protein RP/EB family member 2 [OS=Homo sapiens]	0.74003	0.94311	1.07545	0.913978	0.961283	0.908034	0.811015	1.06113	0.853518	0.813387	0.906731	0.787339	1.13022	0.874159	0.98381	0.849116	0	5.843	11	2	4	2	4.71	0
FALSE	High	Master Protein	P49327	Fatty acid synthase [OS=Homo sapiens]	0.741507	0.814159	1.01464	0.81362	0.926991	0.96723	0.963283	0.940023	0.928489	0.885396	0.867308	0.854599	0.936382	0.866475	0.967619	0.776275	0	108.532	20	38	66	38	124.8	0
FALSE	High	Master Protein	Q15365	Poly(RC)-binding protein 1 [OS=Homo sapiens]	0.742984	0.731985	1.01014	0.867384	1.08186	0.87315	0.87149	0.860438	0.78316	0.856998	0.829808	0.737883	0.813121	0.847262	0.817143	0.719043	0	10.415	21	7	8	7	8.52	0
FALSE	High	Master Protein	P33992	DNA replication licensing factor mcm5 [OS=Homo sapiens]	0.744461	0.916561	0.958333	0.919952	1.08075	0.955603	0.937365	1.00923	0.866205	0.844828	0.813462	0.691395	0.918489	0.85975	1.00857	0.771072	0	9.999	13	7	8	7	11.86	0
FALSE	Medium	Master Protein	P35580	Myosin-10 [OS=Homo sapiens]	0.745938	0.690265	0.831081	0.651135	0.97677	1.09197	1.12311	1.0496	1.05536	0.872211	0.85	0.799209	0.971173	1.16523	1.53905	1.03538	0	279.953	42	68	153	55	374.14	0
FALSE	High	Master Protein	Q14152	Eukaryotic translation initiation factor 3 subunit A [OS=Homo sapiens]	0.745938	0.954488	0.994369	0.839904	0.929204	0.973573	0.928726	0.873126	0.811995	0.760649	0.841346	0.773492	1.02286	0.829971	0.905714	0.991675	0	3.899	2	3	3	3	3.92	0
FALSE	High	Master Protein	P49736	DNA replication licensing factor mcm2 [OS=Homo sapiens]	0.747415	0.790139	0.980856	0.835125	0.882743	0.856237	0.832613	0.83391	0.925029	0.779919	0.894231	0.78635	0.833996	0.740634	0.867619	0.733611	0.017	1.732	3	2	2	2	1.95	0
FALSE	High	Master Protein	P09651-1	Heterogeneous nuclear ribonucleoprotein A1 [OS=Homo sapiens]	0.748892	0.882427	0.938063	1.22342	1.54646	0.879493	1.00432	1.10265	0.959631	0.868154	0.669231	0.617211	0.897614	0.809798	0.928571	0.703434	0	17.195	24	7	14	6	20.84	1
FALSE	High	Master Protein	Q96HS1-1	Serine/threonine-protein phosphatase Pgam5, mitochondrial [OS=Homo sapiens]	0.748892	0.903919	0.899775	0.74313	0.966814	0.938689	0.963283	0.860438	0.823529	0.802231	0.846154	0.834817	0.979125	0.963497	0.924762	0.78564	0.041	1.274	3	1	1	1	0	0
FALSE	High	Master Protein	P26373-1	60S ribosomal protein L13 [OS=Homo sapiens]	0.750369	1.17699	1.01802	1.24134	1.19801	1.18076	1.31857	1.58131	0.925029	0.89858	0.766346	0.743818	0.807157	0.78194	0.83619	0.78564	0	38.886	38	8	22	8	57.01	0
FALSE	High	Master Protein	Q13155	aminoacyl tRNA synthase complex-interacting multifunctional protein 2 [OS=Homo sapiens]	0.754801	0.860936	1.08108	0.862605	1.02765	0.988372	1.06048	1.17416	1.03922	0.81643	1.02885	0.988131	1.04076	0.888569	0.972381	0.778356	0	24.502	43	9	14	9	27.73	0
FALSE	High	Master Protein	Q9P2J5	Leucine--tRNA ligase, cytoplasmic [OS=Homo sapiens]	0.756278	0.936789	1.0777	1.03106	1.06748	0.936575	1.04644	0.911188	0.853518	0.799189	0.901923	0.86548	0.966203	0.873199	0.931429	0.787721	0	63.087	23	21	39	21	64.02	0
FALSE	High	Master Protein	P12236	ADP/ATP translocase 3 [OS=Homo sapiens]	0.756278	0.930468	1.05743	0.900836	0.880531	1.00951	1.01728	0.921569	0.950404	0.907708	0.795192	0.603363	1.00099	0.791547	0.973333	0.752341	0	16.816	23	8	14	1	36.13	0
FALSE	High	Master Protein	P46783	40S ribosomal protein S10 [OS=Homo sapiens]	0.757755	1.28571	0.838964	0.994026	3.59292	0.79704	0.786177	2.36909	0.800461	0.748479	0.705769	0.72997	0.7833	0.744476	0.66381	0.724246	0	6.357	18	3	6	3	9.3	0
FALSE	High	Master Protein	P78371-1	T-complex protein 1 subunit beta [OS=Homo sapiens]	0.757755	0.792668	1.03266	0.898447	0.988938	0.988372	1.02916	0.875433	0.883506	0.836714	0.725	0.755687	0.860835	0.912584	0.941905	0.74922	0.007	1.954	2	1	1	1	2.47	0
FALSE	High	Master Protein	Q5T4S7-1	e3 ubiquitin-protein ligase UBR4 [OS=Homo sapiens]	0.759232	0.810367	0.995495	0.794504	0.934735	0.976744	0.897408	0.957324	0.870819	0.781947	0.854808	0.84273	0.904573	0.853026	0.914286	0.793965	0	158.131	16	61	109	61	180.65	0
FALSE	High	Master Protein	P35251-1	Replication factor C subunit 1 [OS=Homo sapiens]	0.760709	0.87737	0.967342	0.752688	0.778761	1.04757	0.910367	0.863899	0.831603	0.891481	0.932692	0.717112	1.0169	1.05764	1.1181	0.83975	0	9.213	6	5	7	5	6.77	0
FALSE	High	Master Protein	P63173	60s ribosomal protein l38 [OS=Homo sapiens]	0.762186	0.887484	0.872748	0.801673	1.76438	0.799154	0.771058	1.22376	0.756632	0.720081	0.664423	0.590504	0.71173	0.626321	0.679048	0.587929	0	5.376	39	3	9	3	9.12	0
FALSE	High	Master Protein	P55060-1	Exportin-2 [OS=Homo sapiens]	0.763663	0.897598	0.94482	0.908005	0.915929	0.893235	0.99676	0.922722	0.853518	0.744422	0.785577	0.746785	0.819085	0.809798	0.986667	0.890739	0	3.404	3	2	3	2	4.37	0
FALSE	High	Master Protein	P27635	60S ribosomal protein L10 [OS=Homo sapiens]	0.76514	1.01391	1.04617	0.994026	1.02102	1.074	1.09287	1.10265	0.934256	0.764706	0.792308	0.742829	0.89165	0.804035	0.919048	0.763788	0	47.171	45	8	24	8	52.25	0
FALSE	High	Master Protein	O95433	activator of 90 kDa heat shock protein ATPase homolog 1 [OS=Homo sapiens]	0.76514	0.8622	0.988739	0.758662	0.848451	0.908034	0.88013	0.818916	0.863899	0.710953	0.680769	0.671612	0.847913	0.861671	0.845714	0.707596	0	14.815	13	3	6	3	19.33	0
FALSE	High	Master Protein	P07910-1	Heterogeneous nuclear ribonucleoproteins C1/C2 [OS=Homo sapiens]	0.76514	0.97598	1.0991	1.25926	0.872788	1.0814	0.940605	0.912341	1.21799	0.940162	0.945192	0.807122	0.985089	0.986551	1.08667	0.908429	0	5.37	11	3	4	3	1.96	0
FALSE	Medium	Master Protein	Q9Y3U8	60S ribosomal protein L36 [OS=Homo sapiens]	0.766617	0.97598	0.967342	0.9092	1.04757	1.04757	1.0432	1.02884	0.979239	0.803245	0.666346	0.711177	0.763419	0.715658	0.808571	0.708637	0	16.889	35	4	15	4	29.9	0
FALSE	High	Master Protein	P06331	immunoglobulin heavy variable 4-34 [OS=Homo sapiens]	0.766617	0.898862	0.974099	0.702509	1.18805	1.12896	1.22354	1.3391	0.972318	1.03347	1.04615	0.792285	0.982107	0.946206	0.98381	0.956296	0	9.443	24	2	5	2	8.77	0
FALSE	High	Master Protein	P11142-1	Heat shock cognate 71 kDa protein [OS=Homo sapiens]	0.768095	0.815424	0.98536	0.845878	0.891593	0.957717	0.929806	0.989619	0.893887	0.745436	0.747115	0.693373	0.900596	0.85975	0.999048	0.775234	0	65.092	38	23	39	22	77.78	1
FALSE	Medium	Master Protein	Q13547	histone deacetylase 1 [OS=Homo sapiens]	0.768095	0.95196	1.18919	0.998805	1.02655	1.03911	0.988121	0.944637	0.959631	0.812373	0.871154	0.874382	1.00099	0.845341	1.08762	0.900104	0.005	1.999	4	2	2	2	1.6	0
FALSE	High	Master Protein	P62857	40S ribosomal protein S28 [OS=Homo sapiens]	0.769572	0.994943	0.800676	1.98447	2.4292	0.77167	0.766739	1.86967	0.801615	0.6714	0.848077	0.686449	0.977137	0.840538	0.773333	0.836629	0	5.879	17	1	2	1	7.04	0
FALSE	High	Master Protein	P05198	Eukaryotic translation initiation factor 2 subunit 1 [OS=Homo sapiens]	0.774003	0.850822	1.01014	0.850657	0.845133	0.966173	0.954644	0.944637	0.948097	0.798174	0.871154	0.807122	0.93837	0.861671	0.927619	0.779396	0	20.86	24	6	10	6	19.39	0
FALSE	High	Master Protein	P62987	Ubiquitin-60S ribosomal protein L40 [OS=Homo sapiens]	0.774003	1.00379	0.941441	1.19833	1.30642	0.959831	0.796976	1.02884	0.793541	0.923935	0.923077	0.722057	1.0328	0.873199	0.979048	0.908429	0	5.775	39	5	5	5	1.95	0
FALSE	High	Master Protein	P14868	Aspartate--tRNA ligase, cytoplasmic [OS=Homo sapiens]	0.77548	0.868521	1.08108	0.904421	1.07522	0.9926	1.05292	0.987313	0.870819	0.885396	0.976923	0.978239	0.987078	0.90682	0.986667	0.802289	0	52.051	44	19	38	19	74.09	0
FALSE	High	Master Protein	Q02880	DNA topoisomerase 2-beta [OS=Homo sapiens]	0.778434	1.01391	0.970721	0.845878	1.10619	0.861522	0.981641	0.870819	0.979239	0.864097	1.08077	0.992087	1.03777	1.05091	1.03905	0.925078	0	28.821	9	12	22	3	33.25	0
FALSE	High	Master Protein	Q14980-1	nuclear mitotic apparatus protein 1 [OS=Homo sapiens]	0.778434	0.917826	0.977477	0.860215	0.929204	1.00106	0.921166	0.905421	1.03576	0.809331	0.853846	0.872404	0.984095	0.899135	0.927619	0.810614	0	17.152	8	11	12	11	5.72	0
FALSE	High	Master Protein	P62841	40S ribosomal protein S15 [OS=Homo sapiens]	0.779911	1.08344	0.894144	1.19355	1.37721	1.10254	0.955724	1.08766	0.950404	0.848884	0.856731	0.79822	0.931412	0.914505	0.971429	0.867846	0	23.842	41	4	17	4	21.19	0
FALSE	High	Master Protein	O94915-1	protein furry homolog-like [OS=Homo sapiens]	0.779911	0.865992	0.974099	0.841099	0.904867	0.894292	0.87149	0.821223	0.914648	0.701826	0.8	0.770524	0.947316	0.829011	0.935238	0.836629	0	8.79	2	4	4	4	6.32	0
FALSE	Medium	Master Protein	Q9NSD9	Phenylalanine--tRNA ligase beta subunit [OS=Homo sapiens]	0.781388	0.830594	1.00901	0.74552	0.920354	0.864693	0.957883	0.905421	0.960784	0.748479	0.753846	0.739862	0.887674	0.754083	0.941905	0.819979	0	3.741	4	2	2	2	0	0
FALSE	Medium	Master Protein	P62249	40S ribosomal protein S16 [OS=Homo sapiens]	0.782866	1.06953	0.914414	1.16726	1.51881	0.971459	1.08639	1.18916	0.784314	0.844828	0.863462	0.877349	0.930417	0.821326	0.948571	0.773153	0	12.32	48	8	14	8	28.86	0
FALSE	Medium	Master Protein	Q99832	T-complex protein 1 subunit eta [OS=Homo sapiens]	0.782866	0.876106	0.994369	0.83871	0.875	0.948203	0.904968	0.94579	0.768166	0.769777	0.845192	0.835806	0.987078	0.807877	0.981905	0.791883	0	9.458	8	3	5	3	14.42	0
FALSE	High	Master Protein	O43143	Pre-mRNA-splicing factor ATP-dependent RNA helicase DHX15 [OS=Homo sapiens]	0.784343	0.85335	0.984234	0.927121	0.969027	0.924947	0.87581	0.929642	0.874279	0.744422	0.901923	0.832839	0.992048	0.84438	0.920952	0.828304	0	8.903	7	6	8	6	12.59	0
FALSE	High	Master Protein	P12004	proliferating cell nuclear antigen [OS=Homo sapiens]	0.788774	0.839444	1.11712	0.856631	0.940265	0.936575	0.970842	0.94233	0.971165	1.00101	0.857692	0.837784	0.984095	0.948127	0.991429	0.82206	0	24.751	23	4	9	4	23.85	0
FALSE	High	Master Protein	P46940	Ras GTPase-activating-like protein IQGAP1 [OS=Homo sapiens]	0.790251	0.944374	0.971847	0.86141	0.992257	0.972516	0.971922	0.960784	0.832757	0.796146	0.888462	0.783383	0.960239	0.808838	0.993333	0.778356	0	36.082	14	15	23	15	42.21	0
FALSE	High	Master Protein	P53396-1	ATP-citrate synthase [OS=Homo sapiens]	0.790251	0.892541	0.986486	0.771804	0.891593	0.910148	0.87365	0.889273	0.817762	0.763692	0.835577	0.710188	0.885686	0.783862	0.945714	0.762747	0	10.57	6	6	8	6	8.8	0
FALSE	High	Master Protein	P17844	probable ATP-dependent RNA helicase DDX5 [OS=Homo sapiens]	0.791728	1	0.990991	1.05496	1.06858	1.00634	0.988121	1.07958	0.83045	0.79716	0.836538	0.756677	1.00497	0.863593	0.962857	0.812695	0	59.238	42	23	39	16	84.8	8
FALSE	Medium	Master Protein	Q14839	Chromodomain-helicase-DNA-binding protein 4 [OS=Homo sapiens]	0.793205	0.863464	1.09797	0.835125	0.855088	0.963002	0.887689	0.94579	0.854671	0.875254	0.829808	0.765579	1.02684	0.833814	1.05048	0.877211	0	16.005	7	10	12	10	9.11	0
FALSE	High	Master Protein	P52597	Heterogeneous nuclear ribonucleoprotein F [OS=Homo sapiens]	0.79616	0.699115	0.917793	1.00836	0.808628	0.830867	0.808855	0.875433	0.795848	0.598377	0.670192	0.579624	0.759443	0.777137	0.927619	0.718002	0	7.599	9	3	6	1	9.35	2
FALSE	High	Master Protein	P01871	immunoglobulin heavy constant mu [OS=Homo sapiens]	0.797637	0.914033	1.02703	0.747909	1.13717	1.14165	1.16739	1.33679	0.968858	0.927992	0.909615	0.827893	0.946322	0.967339	0.987619	1.11134	0	43.506	37	15	41	15	55	0
FALSE	Medium	Master Protein	P52701	DNA mismatch repair protein MSH6 [OS=Homo sapiens]	0.797637	0.893805	0.956081	0.984468	1.0542	0.885835	1.00972	0.944637	0.850058	0.688641	0.917308	0.753709	0.907555	0.842459	0.877143	0.924037	0	3.594	1	2	2	2	1.86	0
FALSE	High	Master Protein	P55160	Nck-associated protein 1-like [OS=Homo sapiens]	0.797637	0.91909	0.851351	0.757467	1.00111	0.87315	0.953564	0.970012	0.823529	0.929006	0.963462	0.823937	1.04871	0.867435	1.27333	0.886576	0.049	1.214	1	1	1	1	0	0
FALSE	High	Master Protein	Q8WWM7-1	ataxin-2-like protein [OS=Homo sapiens]	0.797637	1.18837	1.18581	0.892473	1.37168	0.986258	0.828294	1.49135	1.02307	0.925963	0.929808	0.784372	1.23956	0.934678	0.673333	0.845994	0.028	1.402	2	1	1	1	0	0
FALSE	High	Master Protein	P17987	T-complex protein 1 subunit alpha [OS=Homo sapiens]	0.799114	0.852086	0.918919	0.808841	0.841814	0.911205	0.900648	0.898501	0.855825	0.815416	0.800962	0.753709	0.88668	0.801153	0.878095	0.707596	0	27.547	24	11	18	11	33.9	0
FALSE	High	Master Protein	O43175	D-3-phosphoglycerate dehydrogenase [OS=Homo sapiens]	0.799114	0.839444	0.913288	1.04301	0.880531	0.928118	0.766739	0.926182	0.760092	0.732252	0.806731	0.688427	1.01392	0.880884	1.02	0.849116	0	12.396	11	5	8	5	10.41	0
FALSE	High	Master Protein	P68371	Tubulin beta-4B chain [OS=Homo sapiens]	0.800591	0.882427	1.05968	0.857826	0.847345	1.04863	1.04104	1.02653	1.04844	0.935091	0.875962	0.85361	1.02684	0.913545	1.08	0.845994	0	101.245	55	17	69	3	124.39	4
FALSE	High	Master Protein	P61204	ADP-ribosylation factor 3 [OS=Homo sapiens]	0.800591	0.936789	0.954955	0.831541	1.02102	0.948203	0.930886	0.844291	0.897347	0.864097	0.916346	0.840752	0.905567	0.852065	0.865714	0.817898	0	15.754	38	5	11	3	21.09	2
FALSE	High	Master Protein	Q8WXA9	Splicing regulatory glutamine/lysine-rich protein 1 [OS=Homo sapiens]	0.800591	0.91024	1.18806	0.95221	0.992257	0.817125	0.802376	0.929642	1.00461	0.890467	0.872115	0.765579	0.942346	0.810759	1.00857	0.878252	0.023	1.607	5	2	2	2	2.7	0
FALSE	High	Master Protein	Q92616	eIF-2-alpha kinase activator GCN1 [OS=Homo sapiens]	0.802068	0.91024	1.03153	0.942652	0.873894	0.921776	0.925486	0.935409	0.926182	0.790061	0.855769	0.777448	0.911531	0.854947	0.951429	0.771072	0	31.23	6	11	19	11	37.04	0
FALSE	Medium	Master Protein	P55209	Nucleosome assembly protein 1-like 1 [OS=Homo sapiens]	0.805022	0.798989	1.20495	0.749104	0.877212	1.07188	0.965443	1.03345	1.1707	1.07302	0.975	0.870425	1.24354	1.07397	1.12952	1.01457	0	23.099	17	5	15	4	36.29	1
FALSE	High	Master Protein	Q9UHI6	Probable ATP-dependent RNA helicase DDX20 [OS=Homo sapiens]	0.805022	0.88622	1.18356	0.968937	1.48009	0.966173	1.03348	1.06574	1.02307	0.954361	0.8375	0.902077	0.99006	0.941402	1.0619	0.969823	0.006	2.231	1	1	2	1	5.05	0
FALSE	High	Master Protein	P38919	Eukaryotic initiation factor 4A-III [OS=Homo sapiens]	0.806499	1.20733	1.1982	1.00836	1.26438	0.948203	0.758099	1.17878	1.09573	0.918864	1.04423	0.781405	1.07753	0.886647	0.958095	0.817898	0	13.442	17	6	8	4	10.4	0
FALSE	High	Master Protein	P62633-1	Cellular nucleic acid-binding protein [OS=Homo sapiens]	0.806499	1.09102	0.625	1.06452	2.90487	0.627907	0.658747	1.75779	0.626298	0.636917	0.766346	0.551929	0.777336	0.581172	0.512381	0.55359	0	11.024	34	5	6	5	9.54	0
FALSE	Medium	Master Protein	O94776	Metastasis-associated protein MTA2 [OS=Homo sapiens]	0.806499	0.927939	1.00676	0.923536	1.09403	0.939746	1.0324	1.0496	1.06574	0.895538	1.04231	0.740851	0.996024	0.872238	0.932381	0.765869	0	3.419	3	2	2	2	0	0
FALSE	Medium	Master Protein	P42167	Lamina-associated polypeptide 2, isoforms beta/gamma [OS=Homo sapiens]	0.807976	0.831858	0.914414	1.04779	1.34956	0.911205	1.0378	0.976932	0.792388	0.681542	0.752885	0.682493	0.970179	1.3804	1.38952	1.15401	0	5.666	4	1	3	1	5.61	0
FALSE	High	Master Protein	P11387	DNA topoisomerase 1 [OS=Homo sapiens]	0.809453	0.811631	1.00113	0.735962	0.862832	0.948203	0.917927	0.907728	0.847751	0.757606	0.766346	0.716123	0.914513	0.788665	0.902857	0.763788	0	38.888	27	19	30	19	45.28	0
FALSE	High	Master Protein	O60841	Eukaryotic translation initiation factor 5B [OS=Homo sapiens]	0.809453	0.997472	0.962838	0.90681	0.911504	0.799154	0.935205	0.912341	0.973472	0.737323	0.843269	0.713155	0.913519	1.04323	0.925714	0.841831	0	9.011	5	5	7	5	0	0
FALSE	High	Master Protein	O00571	ATP-dependent RNA helicase DDX3X [OS=Homo sapiens]	0.810931	0.891277	1.01239	0.940263	0.981195	0.96723	0.971922	0.964245	0.914648	0.823529	0.828846	0.766568	0.897614	0.85975	0.912381	0.784599	0	33.3	24	13	23	12	35.66	0
FALSE	High	Master Protein	P22626	heterogeneous nuclear ribonucleoproteins A2/B1 [OS=Homo sapiens]	0.810931	1.00759	1.00563	1.06691	1.11173	0.886892	0.953564	0.937716	0.973472	0.776876	0.697115	0.642928	0.88171	0.867435	1	0.774194	0	13.473	25	6	9	6	15.56	0
FALSE	High	Master Protein	P16885	1-phosphatidylinositol 4,5-bisphosphate phosphodiesterase gamma-2 [OS=Homo sapiens]	0.812408	0.860936	0.936937	0.927121	1.00885	0.990486	0.968683	0.953864	0.880046	0.801217	0.856731	0.768546	0.917495	0.885687	0.902857	0.796046	0	19.831	9	8	12	8	16.41	0
FALSE	High	Master Protein	P48643	T-complex protein 1 subunit epsilon [OS=Homo sapiens]	0.815362	1.03666	0.945946	0.961768	1.57633	0.910148	0.947084	1.23645	0.874279	0.938134	0.807692	0.855589	0.894632	0.840538	0.958095	0.811655	0	8.382	13	4	5	4	7.38	0
FALSE	High	Master Protein	P27708	CAD protein [OS=Homo sapiens]	0.818316	0.826802	1.00225	0.799283	0.960177	0.930233	0.904968	0.913495	0.866205	0.840771	0.845192	0.791296	0.880716	0.825168	0.906667	0.799168	0	57.106	14	22	38	22	59.71	0
FALSE	High	Master Protein	P47813	Eukaryotic translation initiation factor 1A, X-chromosomal [OS=Homo sapiens]	0.818316	1.0708	1.17342	0.857826	2.13717	1.04757	0.934125	1.50519	1.00577	0.733266	0.764423	0.63996	0.892644	0.802113	0.831429	0.701353	0.005	2.325	7	1	2	1	4.28	0
FALSE	High	Master Protein	P41252	isoleucine--tRNA ligase, cytoplasmic [OS=Homo sapiens]	0.82127	0.912769	1.19144	0.917563	1.1073	1.09831	1.14687	1.13841	0.985006	0.87931	1.02404	1.10682	1.06262	0.927954	1.01143	0.83975	0	137.006	36	37	84	37	175.17	0
FALSE	High	Master Protein	Q14103	heterogeneous nuclear ribonucleoprotein D0 [OS=Homo sapiens]	0.82127	1.067	0.978604	1.12903	1.13164	0.930233	1.06911	1.04729	0.99308	0.931034	0.897115	0.92186	0.929423	0.822286	1.11524	0.880333	0.004	2.529	8	2	2	2	2.13	0
FALSE	High	Master Protein	P35268	60S ribosomal protein L22 [OS=Homo sapiens]	0.822747	1.01517	1.54279	1.00597	1.48119	1.14271	1.28834	1.09343	1.4233	0.973631	0.779808	0.777448	0.917495	0.826129	1.08952	0.885536	0	19.044	55	5	10	5	25.42	0
FALSE	High	Master Protein	P56192	Methionine--tRNA ligase, cytoplasmic [OS=Homo sapiens]	0.824225	0.888748	1.11374	0.943847	1.08075	0.979915	1.07343	0.981546	0.855825	0.814402	1.00288	1.01682	0.998012	0.917387	0.967619	0.831426	0	79.051	29	19	42	19	95.65	0
FALSE	High	Master Protein	O00410	Importin-5 [OS=Homo sapiens]	0.824225	0.914033	1.01126	0.9092	0.952434	0.933404	0.947084	0.88812	0.926182	0.805274	0.776923	0.832839	0.854871	0.848223	0.904762	0.792924	0	17.575	8	6	8	6	15.86	0
FALSE	High	Master Protein	Q8TEM1-1	Nuclear pore membrane glycoprotein 210 [OS=Homo sapiens]	0.825702	0.979772	1.17568	0.892473	0.931416	1.06025	1.00432	1.17532	0.988466	0.848884	0.972115	0.829871	0.919483	0.830932	0.880952	0.864724	0	20.877	5	8	15	8	20.73	0
FALSE	High	Master Protein	P31939	bifunctional purine biosynthesis protein purH [OS=Homo sapiens]	0.825702	0.844501	1.0045	0.915173	0.845133	0.891121	0.834773	0.852364	0.817762	0.89858	0.790385	0.813056	0.848907	0.981748	0.902857	0.723205	0	9.21	11	4	7	4	13.29	0
FALSE	High	Master Protein	P26640	Valine--tRNA ligase [OS=Homo sapiens]	0.825702	0.994943	0.986486	0.916368	0.936947	1.02537	0.968683	0.926182	0.908881	0.822515	0.845192	0.863501	0.914513	0.898175	0.920952	0.962539	0	13.137	4	4	7	4	13.61	0
FALSE	High	Master Protein	Q08945	FACT complex subunit SSRP1 [OS=Homo sapiens]	0.830133	0.96713	1.09122	0.903226	0.957965	1.10782	1.05508	1.05652	1.01961	0.943205	0.917308	0.84273	1.0338	1.04419	1.08095	1.02393	0	12.759	7	3	10	3	5.19	0
FALSE	High	Master Protein	P31943	Heterogeneous nuclear ribonucleoprotein H [OS=Homo sapiens]	0.830133	1.06321	1.12387	1.30705	0.905973	1.02748	0.758099	0.89158	0.841984	0.819473	0.726923	0.732938	1.00099	0.975024	1.34857	0.91155	0	14.954	10	3	8	1	15.5	0
FALSE	High	Master Protein	P07478	Trypsin-2 [OS=Homo sapiens]	0.830133	0.958281	1.00225	1.24612	1.48562	0.900634	0.937365	1.14533	0.89158	0.789047	0.857692	0.81998	1.02883	0.878002	0.926667	0.961498	0	4.963	11	2	5	1	6.15	2
FALSE	High	Master Protein	Q16851	UTP--glucose-1-phosphate uridylyltransferase [OS=Homo sapiens]	0.83161	0.85335	1.03829	0.870968	0.880531	0.984144	0.892009	1.00115	0.900807	0.813387	0.901923	0.873393	0.923459	0.933718	0.912381	0.739854	0	7.492	10	4	7	4	11.45	0
FALSE	High	Master Protein	P53621-1	coatomer subunit alpha [OS=Homo sapiens]	0.834564	0.849558	0.977477	0.875747	0.93031	0.958774	0.922246	0.931949	0.896194	0.890467	0.891346	0.78635	0.861829	0.830932	0.910476	0.811655	0	21.591	9	9	13	9	22.75	0
FALSE	Medium	Master Protein	Q15046	Lysine--tRNA ligase [OS=Homo sapiens]	0.838996	0.834387	1.01802	0.806452	0.917035	0.996829	0.992441	0.946943	1.04037	0.892495	0.895192	0.807122	0.959245	0.82805	0.949524	0.755463	0	16.031	14	6	10	6	17.87	0
FALSE	High	Master Protein	P62861	40S ribosomal protein S30 [OS=Homo sapiens]	0.838996	1.04551	0.804054	1.03943	1.35951	0.798097	0.892009	0.93887	0.885813	0.662272	0.807692	0.72997	0.821074	0.880884	1.11619	0.849116	0.01	1.826	17	1	6	1	3.8	0
FALSE	High	Master Protein	P07814	Bifunctional glutamate/proline--tRNA ligase [OS=Homo sapiens]	0.840473	0.902655	1.18581	0.876941	1.09292	1.074	1.10583	1.09919	0.933103	0.86714	1.04712	1.05341	1.05765	0.909702	0.99619	0.825182	0	181.81	44	54	113	53	241.85	1
FALSE	High	Master Protein	P46778	60S ribosomal protein L21 [OS=Homo sapiens]	0.840473	0.921618	1.0259	0.910394	0.923673	0.940803	0.923326	0.948097	0.871972	0.832657	0.831731	0.843719	0.88668	0.845341	0.89619	0.815817	0	11.279	29	4	10	4	15.52	0
FALSE	High	Master Protein	P12268	inosine-5'-monophosphate dehydrogenase 2 [OS=Homo sapiens]	0.840473	0.756005	0.988739	0.962963	0.949115	0.840381	0.902808	0.889273	0.823529	0.691684	0.721154	0.722057	0.832008	0.833814	0.954286	0.853278	0	6.275	8	3	3	3	7.57	0
FALSE	High	Master Protein	P41250	Glycine--tRNA ligase [OS=Homo sapiens]	0.840473	1.31858	1.57883	1.23895	1.39159	1.06765	1.02268	1.3218	1.26874	0.991886	1.25865	0.905045	1.18588	1.25744	1.36667	1.00937	0.05	1.233	1	1	1	1	0	0
FALSE	High	Master Protein	Q99986	Serine/threonine-protein kinase VRK1 [OS=Homo sapiens]	0.84195	0.948167	1.04392	0.958184	1.20575	1.00211	1.0324	0.915802	0.979239	0.822515	0.866346	0.871414	0.927435	0.821326	0.94381	0.726327	0.021	1.658	4	1	1	1	2.05	0
FALSE	High	Master Protein	P26641	elongation factor 1-gamma [OS=Homo sapiens]	0.843427	0.819216	1.03378	0.789725	0.915929	0.973573	0.988121	0.972318	0.905421	0.891481	0.785577	0.829871	0.851889	0.89049	0.960952	0.801249	0	9.555	13	4	7	4	9	0
FALSE	High	Master Protein	P50990	T-complex protein 1 subunit theta [OS=Homo sapiens]	0.846381	0.936789	0.85473	1.02031	0.849558	0.764271	0.894168	0.914648	0.846597	0.697769	0.766346	0.712166	0.845924	0.863593	0.889524	0.840791	0	4.539	7	3	5	3	6.63	0
FALSE	High	Master Protein	P39019	40S ribosomal protein S19 [OS=Homo sapiens]	0.846381	1.03287	0.765766	0.972521	2.8396	0.871036	0.889849	1.7128	0.874279	0.763692	0.859615	0.726014	1.01093	0.941402	0.851429	0.957336	0	3.769	9	1	3	1	6.03	0
FALSE	Medium	Master Protein	Q07666	KH domain-containing, RNA-binding, signal transduction-associated protein 1 [OS=Homo sapiens]	0.849335	0.997472	1.09122	1.0227	1.28761	0.935518	1.0432	1.27797	0.858131	0.776876	0.732692	0.675569	0.941352	0.901057	0.995238	0.823101	0	10.747	12	5	8	5	14.66	0
FALSE	High	Master Protein	Q9BUF5	Tubulin beta-6 chain [OS=Homo sapiens]	0.850812	0.968394	0.948198	0.845878	0.794248	0.934461	0.929806	1.04729	0.928489	0.950304	0.677885	0.738872	0.84493	0.943324	0.741905	0.695109	0	28.993	17	6	21	1	40.01	0
FALSE	High	Master Protein	Q5VTL8	Pre-mRNA-splicing factor 38B [OS=Homo sapiens]	0.853767	0.955752	1.06869	1.01553	1.05973	0.876321	0.898488	0.850058	1.00807	0.942191	0.951923	0.838773	0.929423	0.807877	0.884762	0.807492	0.017	1.754	2	1	2	1	4.44	0
FALSE	Medium	Master Protein	P16615	Sarcoplasmic/endoplasmic reticulum calcium ATPase 2 [OS=Homo sapiens]	0.855244	0.834387	0.879505	1.04779	0.963496	0.808668	0.849892	0.822376	0.835063	0.800203	0.828846	0.813056	0.94334	0.815562	1.03619	0.711759	0	7.277	5	3	5	3	2.29	0
FALSE	Medium	Master Protein	Q15029	116 kDa U5 small nuclear ribonucleoprotein component [OS=Homo sapiens]	0.859675	0.884956	1.18243	0.984468	0.952434	1.12262	0.949244	1.0346	1.00461	0.901623	1.30288	0.881306	1.1829	0.911623	1.05905	0.906348	0	8.645	5	4	6	3	7.09	0
FALSE	High	Master Protein	Q9UNL2	Translocon-associated protein subunit gamma [OS=Homo sapiens]	0.859675	0.987358	1.05968	0.922342	0.995575	0.972516	1.00756	0.94925	0.929642	0.874239	0.824038	0.778437	1.02386	0.985591	0.96	0.833507	0.029	1.368	8	1	2	1	3.33	0
FALSE	High	Master Protein	Q8WU79-1	Stromal membrane-associated protein 2 [OS=Homo sapiens]	0.862629	0.812895	0.869369	0.850657	1.07412	0.924947	1.03456	1.00692	1.01038	0.795132	0.882692	0.94362	0.984095	0.964457	1.03429	0.831426	0	6.087	6	3	4	3	6.07	0
FALSE	High	Master Protein	P62851	40S ribosomal protein S25 [OS=Homo sapiens]	0.864106	1.33123	0.798423	1.15532	2.89712	0.849894	0.899568	2.21338	0.71857	0.735294	0.770192	0.693373	0.7833	0.759846	0.791429	0.734651	0	12.477	31	4	9	4	18.06	0
FALSE	Medium	Master Protein	P25398	40S ribosomal protein S12 [OS=Homo sapiens]	0.864106	1.13906	1.16104	1.18399	1.33739	1.11311	1.054	1.25606	1.03345	0.883367	1.09135	0.816024	1.14612	1.14313	1.17714	1.01561	0	6.398	25	3	4	3	2.6	0
FALSE	High	Master Protein	Q13151	Heterogeneous nuclear ribonucleoprotein A0 [OS=Homo sapiens]	0.864106	0.953224	1.09009	1.10872	1.24226	1.16279	1.04104	1.06344	0.890427	0.779919	0.968269	0.830861	1.19781	1.03939	1.12762	0.889698	0.028	1.395	5	1	2	1	2.26	0
FALSE	High	Master Protein	Q14204	Cytoplasmic dynein 1 heavy chain 1 [OS=Homo sapiens]	0.865583	0.95196	1.22523	0.935484	1.18584	1.15433	1.19654	1.2203	1.05652	0.946247	1.06538	1.09199	1.11332	1.01153	1.07048	0.904266	0	474.112	39	142	279	142	552.26	0
FALSE	High	Master Protein	Q5W0B1	RING finger protein 219 [OS=Homo sapiens]	0.865583	0.920354	1.03604	0.996416	1.07522	0.89852	1.07991	0.987313	0.893887	0.720081	0.859615	0.679525	0.894632	0.744476	0.944762	0.75026	0	3.882	4	3	3	3	0	0
FALSE	High	Master Protein	P62910	60S ribosomal protein L32 [OS=Homo sapiens]	0.867061	0.979772	1.47973	0.936679	1.06305	1.24313	1.15983	1.02884	1.35409	1.06288	0.769231	0.782394	0.925447	0.836695	1.07429	0.766909	0	22.173	39	5	16	5	28.13	0
FALSE	High	Master Protein	P62937	peptidyl-prolyl cis-trans isomerase A [OS=Homo sapiens]	0.867061	0.738306	0.800676	1.21983	1.1958	0.705074	0.637149	1.03576	0.642445	0.53144	0.525	0.486647	0.722664	0.78098	1.00952	0.708637	0	15.73	45	7	12	7	22.48	0
FALSE	High	Master Protein	P63267-1	actin, gamma-enteric smooth muscle [OS=Homo sapiens]	0.868538	0.537295	0.838964	0.843489	0.693584	0.642706	0.889849	0.686275	0.746251	0.669371	0.540385	0.543027	0.734592	0.822286	1.40667	0.448491	0	41.199	27	8	27	1	59.79	0
FALSE	High	Master Protein	P54886	delta-1-pyrroline-5-carboxylate synthase [OS=Homo sapiens]	0.870015	0.892541	1	0.904421	1.00996	1.00846	1.01728	0.946943	0.957324	0.81643	0.8875	0.845697	0.929423	1.06724	1.11524	0.873049	0	8.899	7	4	6	4	0	0
FALSE	High	Master Protein	O75592-1	E3 ubiquitin-protein ligase MYCBP2 [OS=Homo sapiens]	0.871492	0.96713	0.998874	0.807646	0.892699	0.918605	0.990281	0.923875	0.843137	0.741379	0.897115	0.701286	0.939364	0.830932	0.894286	0.82102	0	3.211	1	2	3	2	0	0
FALSE	High	Master Protein	Q12904-1	aminoacyl tRNA synthase complex-interacting multifunctional protein 1 [OS=Homo sapiens]	0.872969	0.958281	1.15991	1.0681	1.17035	1.01797	1.13067	1.0669	0.845444	0.822515	1.03269	1.08309	1.08648	1.01537	1.08857	0.914672	0	36.422	46	10	19	10	39.26	0
FALSE	High	Master Protein	P31153	S-adenosylmethionine synthase isoform type-2 [OS=Homo sapiens]	0.8774	1.04678	1.12387	1.08841	1.1615	0.98203	1.06695	0.957324	0.934256	0.831643	0.939423	0.818002	0.94334	0.913545	0.934286	0.886576	0	7.331	8	3	4	3	5.34	0
FALSE	High	Master Protein	Q15149-1	plectin [OS=Homo sapiens]	0.881832	1.04172	1.01239	0.849462	1.03982	1.03383	1.0216	0.988466	0.982699	0.850913	0.913462	0.860534	0.966203	0.885687	1.16762	0.791883	0	29.579	5	15	19	15	25.14	0
FALSE	High	Master Protein	Q06830	peroxiredoxin-1 [OS=Homo sapiens]	0.883309	1.01517	0.936937	1.01553	2.15265	0.915433	0.927646	1.80854	0.871972	0.882353	0.846154	0.739862	0.904573	1.02113	0.915238	0.842872	0	29.621	57	10	23	10	41.56	0
FALSE	High	Master Protein	O75643-1	U5 small nuclear ribonucleoprotein 200 kDa helicase [OS=Homo sapiens]	0.883309	1.04551	1.18468	1.17563	0.957965	1.08245	1.04212	0.987313	1.09458	0.963489	1.01346	0.969337	1.01789	0.951969	1.02571	0.922997	0	10.343	4	6	6	6	8.6	0
FALSE	High	Master Protein	P50991	T-complex protein 1 subunit delta [OS=Homo sapiens]	0.884786	0.949431	0.923423	1.1601	0.919248	1.04863	1.08315	1.10496	0.876586	0.929006	0.919231	0.824926	0.912525	0.910663	1.11619	0.873049	0	10.335	10	3	5	3	7.24	0
FALSE	Medium	Master Protein	P61224-1	Ras-related protein Rap-1b [OS=Homo sapiens]	0.884786	0.819216	0.873874	1.00956	0.867257	0.801268	0.814255	0.71511	0.727797	0.745436	0.819231	0.63996	0.874751	0.841499	0.932381	0.71488	0.006	2.16	13	2	3	2	1.63	0
FALSE	High	Master Protein	P62995	transformer-2 protein homolog beta [OS=Homo sapiens]	0.884786	0.816688	0.893018	1.09438	0.923673	0.825581	1.05292	0.846597	1.07497	0.637931	0.932692	0.767557	0.952286	0.814601	0.852381	1.11967	0.007	1.948	5	1	1	1	0	0
FALSE	High	Master Protein	P82912-1	28S ribosomal protein S11, mitochondrial [OS=Homo sapiens]	0.88774	0.881163	0.938063	1.04779	0.982301	1.06765	1.23326	0.930796	0.943483	0.984787	1.28942	0.940653	1.06362	0.840538	1.26476	0.83975	0.005	2.016	6	1	1	1	2.58	0
FALSE	High	Master Protein	Q03113	Guanine nucleotide-binding protein subunit alpha-12 [OS=Homo sapiens]	0.890694	0.998736	1.07883	1.00119	0.960177	0.769556	0.893089	0.885813	0.94925	0.935091	1.05	0.806133	0.89662	0.730067	0.974286	0.795005	0.005	2.287	3	1	1	1	2.45	0
FALSE	High	Master Protein	P54136-1	arginine--tRNA ligase, cytoplasmic [OS=Homo sapiens]	0.892171	0.945638	1.12725	1.01553	1.14602	1.00106	1.10583	1.02076	0.906574	0.899594	1.05096	1.03165	1.05765	1.01537	1.04667	0.865765	0	53.119	36	19	32	19	62.09	0
FALSE	High	Master Protein	P31146	Coronin-1A [OS=Homo sapiens]	0.895126	0.900126	0.939189	0.905615	0.924779	0.963002	0.934125	0.926182	0.88812	0.820487	0.773077	0.703264	0.895626	0.918348	1.02095	0.817898	0	9.63	17	5	8	5	10.52	0
FALSE	Medium	Master Protein	P15311	Ezrin [OS=Homo sapiens]	0.896603	1.11884	1.28378	1.04182	1.1781	1.01586	1.05076	1.03345	0.988466	0.920892	0.857692	0.821958	0.982107	1.11816	1.09048	0.912591	0	3.831	6	3	3	3	1.9	0
FALSE	High	Master Protein	Q00610-1	Clathrin heavy chain 1 [OS=Homo sapiens]	0.89808	0.965866	1.1723	0.990442	1.01991	1.05814	1.08207	1.04498	0.990773	0.884381	0.935577	0.886251	0.996024	0.918348	1.03238	0.836629	0	126.503	34	39	70	39	141.5	0
FALSE	Medium	Master Protein	P31689-1	DnaJ homolog subfamily A member 1 [OS=Homo sapiens]	0.899557	1.05183	1.00676	1	1.08186	0.964059	0.922246	0.998847	0.937716	0.881339	0.968269	0.85361	1.0169	0.931796	1.05714	0.920916	0	12.324	20	5	8	5	7.28	0
FALSE	High	Master Protein	P25205	DNA replication licensing factor mcm3 [OS=Homo sapiens]	0.901034	0.940582	0.887387	0.916368	0.762168	1.03805	1.0108	0.919262	0.785467	0.710953	0.825962	0.694362	0.978131	0.81268	0.922857	0.784599	0	5.711	5	3	4	3	2.23	0
FALSE	Medium	Master Protein	Q9Y2W1	Thyroid hormone receptor-associated protein 3 [OS=Homo sapiens]	0.901034	0.865992	0.916667	0.891278	1.18252	0.743129	0.75378	1.0496	0.668973	0.689655	0.701923	0.668645	0.892644	0.727185	0.815238	0.776275	0.001	3.08	1	1	2	1	2.14	0
FALSE	Medium	Master Protein	P07195	L-lactate dehydrogenase B chain [OS=Homo sapiens]	0.902511	0.932996	1.10923	0.850657	0.994469	1.0444	1.06263	1.15917	1.19262	1.00101	0.899038	0.815035	0.997018	0.90682	0.890476	0.94589	0	17.926	19	5	10	4	22.09	0
FALSE	High	Master Protein	Q12931	heat shock protein 75 kDa, mitochondrial [OS=Homo sapiens]	0.905465	1.04046	1.08671	1.00717	1.18363	1.11839	1.01836	1.12803	0.975779	0.859026	1.13269	0.937685	1.03777	0.941402	1.07905	0.8564	0	5.122	3	2	3	1	7.15	0
FALSE	High	Master Protein	P40227-1	T-complex protein 1 subunit zeta [OS=Homo sapiens]	0.906942	0.987358	1.01689	0.878136	0.956858	0.850951	0.854212	0.89504	0.847751	0.767748	0.729808	0.810089	0.963221	0.866475	0.886667	0.746098	0	7.521	13	5	5	5	2.83	0
FALSE	High	Master Protein	Q12906-1	Interleukin enhancer-binding factor 3 [OS=Homo sapiens]	0.908419	0.850822	1.0473	0.860215	1.01549	0.961945	1.01944	0.970012	0.964245	1.03043	0.983654	0.931751	1.05368	1.02882	1.13143	0.855359	0	14.046	7	5	9	5	4.62	0
FALSE	High	Master Protein	P47897	glutamine--tRNA ligase [OS=Homo sapiens]	0.909897	0.948167	1.13288	1.0454	1.09956	1.04651	1.14255	1.06459	0.925029	0.873225	1.01154	1.03165	1.06461	1.00384	1.05429	0.904266	0	56.535	38	23	34	22	65.39	0
FALSE	High	Master Protein	P51114-1	Fragile X mental retardation syndrome-related protein 1 [OS=Homo sapiens]	0.911374	0.927939	1.0473	0.970131	0.92146	1.01057	1.00864	0.928489	0.990773	0.790061	0.789423	0.781405	0.99006	0.795389	1.03238	0.849116	0	5.914	8	3	3	3	6.07	0
FALSE	High	Master Protein	Q86UX7	Fermitin family homolog 3 [OS=Homo sapiens]	0.914328	0.959545	1.00225	0.86141	1.08407	1.05814	0.990281	0.974625	0.950404	0.875254	0.843269	0.769535	1.04076	0.975024	1.00857	0.824142	0	12.933	14	5	7	5	15.56	0
FALSE	High	Master Protein	O14929	histone acetyltransferase type B catalytic subunit [OS=Homo sapiens]	0.914328	1.10493	0.992117	0.982079	0.81969	0.82981	0.807775	0.867359	0.854671	0.762677	0.775962	0.586548	0.817097	0.704131	0.758095	0.793965	0.005	1.983	4	1	1	1	0	0
FALSE	High	Master Protein	P53597	Succinate--CoA ligase [ADP/GDP-forming] subunit alpha, mitochondrial [OS=Homo sapiens]	0.914328	0.750948	0.842342	0.747909	1.05088	1.05391	1.01512	0.910035	0.811995	0.76572	0.755769	0.646884	0.934394	0.767531	0.898095	0.778356	0.005	2.424	4	1	1	1	2.43	0
FALSE	High	Master Protein	Q13557	Calcium/calmodulin-dependent protein kinase type II subunit delta [OS=Homo sapiens]	0.915805	0.983565	1.20045	0.940263	1.24004	1.18499	1.13283	1.28258	1.08304	0.914807	0.945192	1.0089	1.14612	1.05283	1.14381	0.893861	0	91.516	37	15	53	11	133.5	4
FALSE	High	Master Protein	Q15648	Mediator of RNA polymerase II transcription subunit 1 [OS=Homo sapiens]	0.918759	1.29836	1.21847	1.22939	0.923673	0.968288	1.40173	1.25029	1.09689	0.70284	0.769231	0.755687	1.11332	0.677233	1.18095	0.925078	0.005	2.25	1	1	2	1	2.02	0
FALSE	High	Master Protein	Q9NY12-1	H/ACA ribonucleoprotein complex subunit 1 [OS=Homo sapiens]	0.920236	1.22124	0.881757	1.07646	2.16593	0.813953	0.763499	1.2526	0.791234	0.733266	0.785577	0.660732	1.0825	0.89049	0.695238	0.844953	0.007	1.924	8	1	2	1	0	0
FALSE	High	Master Protein	P39748	Flap endonuclease 1 [OS=Homo sapiens]	0.921713	1.19595	0.947072	1.07168	1.3208	1.00634	1.07559	1.32757	0.821223	0.791075	0.941346	0.856578	0.963221	0.92123	0.880952	0.970864	0	38.123	35	11	27	11	54.63	0
FALSE	Medium	Master Protein	Q8WU90	Zinc finger CCCH domain-containing protein 15 [OS=Homo sapiens]	0.921713	1.01517	1.00901	1.00478	1.1969	0.954545	0.987041	1.16955	0.979239	0.859026	0.881731	0.812067	0.937376	0.927954	0.915238	0.861602	0	12.617	13	4	7	4	16.79	0
FALSE	High	Master Protein	P13010	X-ray repair cross-complementing protein 5 [OS=Homo sapiens]	0.924668	1.07206	1.11937	0.928315	1.11615	1.0074	0.984881	1.02653	0.972318	0.896552	0.886538	0.87636	0.984095	0.979827	1.17048	0.961498	0	17.097	12	6	11	6	14.19	0
FALSE	High	Master Protein	Q7Z591	AT-hook-containing transcription factor [OS=Homo sapiens]	0.924668	0.962073	1.33108	1.03345	1.20022	1.15962	1.13283	1.13033	1.23414	0.843813	0.931731	0.854599	1.04076	1.07109	1.16571	0.914672	0	7.26	5	4	7	4	7.96	0
FALSE	High	Master Protein	P0DOY2	immunoglobulin lambda constant 2 [OS=Homo sapiens]	0.926145	0.970923	1.16329	0.767025	1.34513	1.26216	1.2527	1.85352	1.0692	1.01927	0.975	0.718101	0.999006	0.98463	1.20095	1.47971	0	8.552	38	3	7	3	9.49	0
FALSE	High	Master Protein	Q14974	Importin subunit beta-1 [OS=Homo sapiens]	0.926145	0.868521	1.46284	1.03465	1.32854	1.07294	1.10367	1.0842	1.1015	0.908722	0.932692	0.863501	0.852883	0.896254	0.888571	0.916753	0	7.794	7	4	5	4	4.59	0
FALSE	High	Master Protein	P00338-1	L-lactate dehydrogenase A chain [OS=Homo sapiens]	0.927622	0.959545	1.05743	0.787336	1.00885	1.02643	1.0216	1.13725	1.05998	1.02941	0.844231	0.834817	0.924453	0.864553	0.872381	0.818939	0	33.32	33	10	17	9	38.06	1
FALSE	High	Master Protein	P51991-1	Heterogeneous nuclear ribonucleoprotein A3 [OS=Homo sapiens]	0.930576	0.85335	1.00563	1.03704	1.38385	0.862579	0.900648	1	1.06228	0.840771	0.809615	0.598417	0.922465	1.02017	1.09619	1.02497	0	3.684	9	3	3	2	4.21	0
FALSE	High	Master Protein	P07737	profilin-1 [OS=Homo sapiens]	0.935007	0.872314	0.888514	1.06691	1.08075	0.936575	0.922246	1.06344	0.946943	0.810345	0.773077	0.683482	0.9334	0.862632	1.05905	0.841831	0	6.339	37	4	5	4	10.13	0
FALSE	High	Master Protein	P34897-1	Serine hydroxymethyltransferase, mitochondrial [OS=Homo sapiens]	0.935007	0.939317	1.0518	0.946237	1.08739	0.985201	0.961123	1.01845	1.10035	0.74645	0.875	0.773492	0.930417	0.827089	1.05524	0.898023	0	3.258	4	2	2	2	1.93	0
FALSE	Medium	Master Protein	O95347-1	structural maintenance of chromosomes protein 2 [OS=Homo sapiens]	0.936484	0.932996	0.998874	1.07766	1.1427	0.947146	1.05184	0.907728	0.814302	0.89858	1.10481	0.924827	1.15209	0.931796	1.1419	1.24142	0	15.205	6	6	8	6	9.51	0
FALSE	High	Master Protein	P59998	Actin-related protein 2/3 complex subunit 4 [OS=Homo sapiens]	0.936484	0.983565	1.00676	0.875747	1.0365	1.08351	1.01296	0.923875	0.914648	0.918864	0.806731	0.75272	1.0159	1.03939	1.38095	0.812695	0	4.258	17	3	4	3	4.06	0
FALSE	High	Master Protein	P49588	Alanine--tRNA ligase, cytoplasmic [OS=Homo sapiens]	0.936484	0.847029	1.05631	0.757467	0.905973	0.917548	0.779698	0.823529	0.828143	0.674442	0.745192	0.762611	1.08648	0.81268	0.675238	0.903226	0.006	2.166	3	2	2	2	0	0
FALSE	High	Master Protein	Q6UB35-1	Monofunctional C1-tetrahydrofolate synthase, mitochondrial [OS=Homo sapiens]	0.940916	0.865992	0.947072	1.00836	0.908186	0.961945	0.862851	0.981546	0.847751	0.982759	0.848077	0.854599	0.808151	0.882805	0.967619	0.819979	0.023	1.638	2	2	2	2	0	0
FALSE	High	Master Protein	P26368	Splicing factor U2AF 65 kDa subunit [OS=Homo sapiens]	0.948301	1.31606	0.967342	1.18638	1.85951	0.972516	0.923326	1.24452	0.931949	0.836714	0.857692	0.834817	1.05666	1.17387	1.29905	0.92924	0	15.992	18	5	11	5	20.87	0
FALSE	High	Master Protein	P42766	60S ribosomal protein L35 [OS=Homo sapiens]	0.948301	1.14539	0.923423	1.1362	1.36173	1.06554	0.926566	1.14072	0.769319	0.65213	0.618269	0.59545	0.797217	0.731988	0.838095	0.688866	0	7.492	20	3	7	3	16.18	0
FALSE	High	Master Protein	P04899-1	guanine nucleotide-binding protein G(i) subunit alpha-2 [OS=Homo sapiens]	0.948301	0.89507	1.10586	0.980884	0.858407	1.00423	0.957883	1.20415	0.975779	0.897566	0.736538	0.807122	0.885686	1.05283	0.959048	0.819979	0	4.889	12	3	4	3	6.22	0
FALSE	High	Master Protein	P60866	40S ribosomal protein S20 [OS=Homo sapiens]	0.951256	0.996207	0.925676	1.07049	1.24226	1.04017	1.05832	1.0323	0.865052	0.798174	0.838462	0.748764	0.936382	1.00672	1.04286	0.865765	0	5.794	27	3	4	3	10.25	0
FALSE	Medium	Master Protein	P84103	Serine/arginine-rich splicing factor 3 [OS=Homo sapiens]	0.95421	0.972187	0.976351	0.961768	1.6604	0.917548	0.933045	1.21915	0.841984	0.789047	0.801923	0.739862	0.912525	0.895293	0.952381	0.859521	0	12.364	35	6	9	5	16.09	1
FALSE	High	Master Protein	Q9Y5V3	Melanoma-associated antigen D1 [OS=Homo sapiens]	0.95421	1.2086	1.10135	1.39904	1.28982	2.5518	1.22894	1.01961	1.12111	0.829615	1.56731	1.31157	0.906561	0.976945	1.00476	0.844953	0	3.351	2	1	2	1	2.03	0
FALSE	Medium	Master Protein	Q7Z2W4	zinc finger CCCH-type antiviral protein 1 [OS=Homo sapiens]	0.955687	0.898862	1.0777	0.988053	0.978982	1.01268	1.04104	1.01961	0.929642	0.841785	0.907692	0.823937	0.979125	0.955812	0.918095	0.955255	0	9.456	9	4	6	4	9.32	0
FALSE	High	Master Protein	Q9BQK8-1	Phosphatidate phosphatase LPIN3 [OS=Homo sapiens]	0.955687	1.09987	1.28041	1.16965	1.11615	0.951374	1.12095	0.981546	1.0519	1.06187	1.12981	0.737883	1.01988	1.00384	0.947619	1.09781	0.036	1.331	1	1	2	1	1.72	0
FALSE	Medium	Master Protein	O15042	U2 snRNP-associated SURP motif-containing protein [OS=Homo sapiens]	0.966027	0.941846	1.06982	0.984468	1.02212	0.985201	1.10151	0.943483	1.02999	0.866126	0.985577	0.919881	1.04473	0.963497	1.03333	0.947971	0	12.652	6	4	7	4	11.67	0
FALSE	High	Master Protein	Q13315	Serine-protein kinase ATM [OS=Homo sapiens]	0.967504	0.997472	0.876126	0.939068	1.19137	1.04334	1.0432	1.04037	1.03691	0.96146	1.12019	1.03759	1.01491	1.0048	1.0381	1.0437	0.005	2.4	2	3	3	3	0	0
FALSE	High	Master Protein	O95861-1	3'(2'),5'-bisphosphate nucleotidase 1 [OS=Homo sapiens]	0.970458	1.11757	1.10586	1.19116	1.05642	1.10148	0.940605	1.04383	0.89504	1.02535	0.933654	1.02077	1.03579	1.03939	1.03524	0.799168	0.005	2.062	4	1	1	1	2.02	0
FALSE	High	Master Protein	P51532-1	Transcription activator BRG1 [OS=Homo sapiens]	0.974889	1.05183	1.11261	1.0227	1.125	1.03277	1.00864	1.02307	1.02999	0.976673	1.025	0.879327	0.982107	1.06724	1.17238	0.866805	0	4.415	2	3	3	3	5.85	0
FALSE	Medium	Master Protein	Q96CT7	Coiled-coil domain-containing protein 124 [OS=Homo sapiens]	0.976366	0.879899	0.884009	1.12186	1.69248	0.930233	0.937365	1.19723	0.824683	0.799189	0.854808	0.772502	0.838966	0.802113	0.93619	0.890739	0.027	1.431	14	2	2	2	0	0
FALSE	High	Master Protein	P50993	Sodium/potassium-transporting ATPase subunit alpha-2 [OS=Homo sapiens]	0.979321	1.1909	1.2241	0.937873	1.34403	1.10042	1.26242	1.07958	1.28028	0.984787	1.11827	0.793274	1.25944	0.793468	1.09048	0.73153	0.006	2.079	2	1	1	1	0	0
FALSE	High	Master Protein	Q15424-1	Scaffold attachment factor B1 [OS=Homo sapiens]	0.980798	0.99115	1.07432	1.21386	1.08739	1.10254	1.08639	1.06344	1.06459	0.865112	1.07885	0.860534	1.19185	1.06436	1.27714	0.903226	0	6.792	5	4	6	4	6.35	0
FALSE	High	Master Protein	O43324-1	Eukaryotic translation elongation factor 1 epsilon-1 [OS=Homo sapiens]	0.980798	1.0708	1.08671	1.27001	0.965708	1.0296	1.09287	1.11765	1.00231	0.920892	0.889423	0.908012	1.15706	1.26321	1.28762	1.05723	0.005	2.279	6	1	2	1	2.33	0
FALSE	High	Master Protein	Q96IZ7-1	Serine/Arginine-related protein 53 [OS=Homo sapiens]	0.982275	1.15803	1.07883	1.24851	1.22013	1.18288	1.06587	1.07728	1.02307	0.931034	0.825	0.715134	1.03579	0.92219	1.04762	1.18106	0.001	2.758	5	1	2	1	2.13	0
FALSE	High	Master Protein	Q92841-1	Isoform 2 of Probable ATP-dependent RNA helicase DDX17 [OS=Homo sapiens]	0.988183	1.15929	1.16441	1.09558	1.13053	1.14799	1.11339	1.26528	1.09804	0.882353	0.843269	0.830861	1.14811	0.916427	1.08381	0.853278	0	29.548	21	13	22	6	36.15	0
FALSE	High	Master Protein	Q16629	serine/arginine-rich splicing factor 7 [OS=Homo sapiens]	0.988183	1.08344	1.00563	1.06332	1.20133	0.959831	0.967603	1.12226	0.910035	0.897566	0.815385	0.816024	0.940358	0.993276	0.973333	0.91155	0	7.051	18	4	5	3	11.68	0
FALSE	High	Master Protein	Q9HCC0-1	Methylcrotonoyl-CoA carboxylase beta chain, mitochondrial [OS=Homo sapiens]	0.991137	0.71555	0.779279	0.935484	0.771018	0.663848	0.657667	0.709343	0.791234	0.771805	0.609615	0.634026	0.534791	0.658982	0.698095	0.655567	0.021	1.677	2	1	2	1	4.43	0
FALSE	High	Master Protein	P78527	DNA-dependent protein kinase catalytic subunit [OS=Homo sapiens]	0.994092	0.953224	1.11824	0.927121	1.15708	1.16808	1.1879	1.19262	1.06459	0.990872	1.04904	1.11573	1.11332	1.02209	1.10476	0.94693	0	405.963	37	129	250	129	530.4	0
FALSE	Medium	Master Protein	Q7KZF4	staphylococcal nuclease domain-containing protein 1 [OS=Homo sapiens]	0.997046	1.00126	1.09234	1.07168	1.20354	1.17759	1.08315	1.16378	1.07151	0.973631	1.15769	1.03165	1.12724	0.980788	1.10381	1.00624	0	4.466	8	4	6	4	2.56	0
FALSE	High	Master Protein	Q13085-1	Acetyl-CoA carboxylase 1 [OS=Homo sapiens]	1	1	1	1	1	1	1	1	1	1	1	1	1	1	1	1	0	547.332	54	97	298	84	753.87	19
FALSE	Medium	Master Protein	Q66PJ3-1	ADP-ribosylation factor-like protein 6-interacting protein 4 [OS=Homo sapiens]	1	0.849558	1.04054	0.890084	0.990044	0.837209	0.803456	1.188	0.991926	0.781947	0.8125	0.71909	0.865805	0.81172	0.721905	0.873049	0	6.246	7	2	3	2	4.62	0
FALSE	High	Master Protein	P27348	14-3-3 protein theta [OS=Homo sapiens]	1.00148	0.992415	1.20946	1.19833	0.945796	0.957717	1.01296	0.995386	1.08651	0.932049	1.0625	0.743818	1.09443	1.07493	1.18476	0.969823	0	7.769	22	4	5	4	4.55	0
FALSE	Medium	Master Protein	P05387	60S acidic ribosomal protein P2 [OS=Homo sapiens]	1.00443	0.761062	0.815315	0.842294	0.840708	0.953488	0.792657	0.740484	0.940023	0.88641	0.877885	0.791296	0.889662	0.839577	0.895238	0.74922	0	3.798	22	2	3	2	4.72	0
FALSE	High	Master Protein	Q9H2G4	testis-specific Y-encoded-like protein 2 [OS=Homo sapiens]	1.00886	1.21239	1.2545	1.30227	1.06858	0.955603	1.49568	1.18108	1.11073	0.615619	0.945192	0.919881	1.24751	0.837656	1.42286	1.34339	0.049	1.211	1	1	1	1	2.85	0
FALSE	High	Master Protein	Q6IBS0	Twinfilin-2 [OS=Homo sapiens]	1.01034	0.859671	1.11824	0.998805	1.28761	1.00634	1.25702	1.20877	0.904268	0.923935	0.818269	0.830861	0.998012	0.903939	1.01238	0.765869	0.005	2.263	5	1	1	1	2.33	0
FALSE	Medium	Master Protein	Q86V81	THO complex subunit 4 [OS=Homo sapiens]	1.01182	0.996207	1.08559	1.03704	1.40597	0.908034	1.0594	1.14187	0.964245	0.728195	0.8625	0.765579	0.967197	0.899135	0.925714	0.852237	0	8.223	19	3	5	3	8.39	0
FALSE	High	Master Protein	Q96AG4	Leucine-rich repeat-containing protein 59 [OS=Homo sapiens]	1.01773	1.11757	1.09797	1.30705	1.63606	1.0444	0.980562	1.26759	1.07612	0.977688	0.925962	0.846686	1.04374	0.966378	1.02476	1.05619	0	7.773	14	3	5	3	6.39	0
FALSE	High	Master Protein	Q9UQ80	proliferation-associated protein 2G4 [OS=Homo sapiens]	1.01773	0.892541	1.15203	1.07168	1.07854	1.1797	1.24838	1.9308	1.09343	1.15517	0.882692	0.845697	0.922465	0.978866	1.06476	0.908429	0	3.192	5	2	2	2	2.09	0
FALSE	High	Master Protein	O75533-1	splicing factor 3B subunit 1 [OS=Homo sapiens]	1.01773	0.759798	1.0732	0.851852	0.892699	0.860465	0.784017	0.989619	0.802768	0.554767	1.01346	0.688427	0.899602	0.727185	0.910476	0.759625	0.001	2.802	2	2	2	2	0	0
FALSE	High	Master Protein	Q9Y383	Putative RNA-binding protein Luc7-like 2 [OS=Homo sapiens]	1.0192	1.05815	1.09347	1.07049	1.26438	0.996829	1.11987	1.2526	1.19839	1.06187	0.963462	0.872404	1.1173	1.01153	0.96381	0.970864	0	4.353	4	1	2	1	6	0
FALSE	High	Master Protein	O00299	chloride intracellular channel protein 1 [OS=Homo sapiens]	1.02216	1.36915	1.22748	1.36559	2.03761	1.0814	1.33153	1.20531	1.23183	0.823529	1.12788	0.92186	1.57654	1.04035	0.96	1.26743	0.005	2.401	11	1	2	1	4.38	0
FALSE	High	Master Protein	Q01081	Splicing factor U2AF 35 kDa subunit [OS=Homo sapiens]	1.02806	1.04425	1.0045	1.20789	1.40376	1.01163	1.11555	1.22145	1.04498	0.938134	0.925962	0.92186	0.987078	0.981748	1.01714	0.957336	0	9.49	16	3	7	3	14.4	0
FALSE	High	Master Protein	Q96T88	E3 ubiquitin-protein ligase UHRF1 [OS=Homo sapiens]	1.03545	1.02149	1.16329	1.05615	1.28208	1.23256	1.04968	1.32872	1.07958	0.924949	1.12788	1.06133	1.15905	1.17483	1.06286	1.01145	0.023	1.616	1	1	1	1	2	0
FALSE	High	Master Protein	Q9NYZ3	G2 and S phase-expressed protein 1 [OS=Homo sapiens]	1.04136	0.929204	1.06757	0.935484	1.39823	1.20402	0.9946	1.06574	1.07958	0.986815	1.19231	1.05341	1.27833	0.930836	1.42952	0.904266	0.023	1.484	2	1	1	1	0	0
FALSE	High	Master Protein	B0I1T2-1	unconventional myosin-Ig [OS=Homo sapiens]	1.04579	0.977244	0.781532	0.771804	0.719027	1.0444	1.05076	0.839677	0.989619	0.862069	0.639423	0.684471	0.786282	0.888569	0.874286	0.701353	0	6.822	2	1	3	1	11.96	0
FALSE	Medium	Master Protein	P67775	Serine/threonine-protein phosphatase 2A catalytic subunit alpha isoform [OS=Homo sapiens]	1.04874	1.07965	0.961712	0.9546	0.980088	1.02114	0.984881	1.00807	0.908881	0.911765	0.948077	0.900099	0.974155	0.818444	0.908571	0.795005	0	5.173	14	3	4	3	2.04	0
			Q92878	DNA repair protein Rad50 [OS=Homo sapiens]	1.05908	0.981037	0.939189	1.03106	1.10066	0.809725	0.86933	0.94579	0.922722	0.855984	0.858654	0.680514	0.862823	1.13353	1.04952	0.898023	0	8.198	5	4	4	4	4.54	0
			O95714	E3 ubiquitin-protein ligase HERC2 [OS=Homo sapiens]	1.06204	1.15676	1.13288	1.00119	1.01549	0.98203	1.25486	1.07843	1.16378	1.26166	0.838462	0.961424	0.822068	1.05572	0.979048	0.80437	0	9.047	1	4	5	4	4.62	0
			Q9NR09	Baculoviral IAP repeat-containing protein 6 [OS=Homo sapiens]	1.06204	1.13401	1.19369	1.10753	1.08407	0.95666	1.02808	1.00577	1.1534	0.899594	0.845192	0.936696	1.09443	0.992315	1.20381	0.952133	0	5.415	1	3	4	3	2.18	0
			Q15154-1	Pericentriolar material 1 protein [OS=Homo sapiens]	1.06204	0.970923	1.47185	1.04779	1.82301	1.85307	2.1987	1.24221	1.12572	1.13692	1.31154	1.16222	1.57356	1.58501	1.88857	1.72529	0	4.583	2	4	4	4	2.86	0
			O60711-1	Leupaxin [OS=Homo sapiens]	1.06352	0.830594	1.18806	0.988053	1.14049	1.20296	1.11339	1.11303	1.22145	0.970588	0.924038	0.98912	1.32306	0.964457	0.967619	1.04891	0	9.357	12	2	5	2	8.95	0
			Q99729-1	Heterogeneous nuclear ribonucleoprotein A/B [OS=Homo sapiens]	1.06499	0.88622	1.06081	1.07646	1.18916	1.01797	1.11447	0.980392	0.970012	0.70284	0.793269	0.740851	1.01491	1.02402	1.01048	0.836629	0.023	1.454	3	1	1	1	1.67	0
			P82675	28S ribosomal protein S5, mitochondrial [OS=Homo sapiens]	1.06647	0.821745	1.23536	1.07168	0.902655	1.08774	1.0216	1.08189	1.17532	1.02028	0.882692	0.701286	0.77833	0.867435	0.865714	0.74922	0.001	2.706	4	2	2	2	4.29	0
			Q9Y3P9	Rab GTPase-activating protein 1 [OS=Homo sapiens]	1.06795	1.27307	1.18806	1.40263	1.35398	1.07505	1.36825	1.23645	1.09919	0.792089	0.846154	1.11276	1.12823	1.0951	1.26762	1.19355	0.036	1.331	1	1	1	1	2.28	0
			Q9H0A0	RNA cytidine acetyltransferase [OS=Homo sapiens]	1.07238	1.27307	1.10135	0.566308	1.44248	0.806554	0.863931	0.871972	0.785467	0.932049	0.975962	0.915925	1.04573	0.87512	1.06571	0.685744	0	7.431	5	3	5	3	2.07	0
			O15144	Actin-related protein 2/3 complex subunit 2 [OS=Homo sapiens]	1.07533	1.21618	1.15315	1.35245	1.20243	1.25053	1.31102	1.26759	2.20415	1.41075	1.34808	1.16123	1.61034	1.27378	1.46762	1.18522	0	3.486	7	2	2	2	4.21	0
			Q9Y2L1-1	exosome complex exonuclease RRP44 [OS=Homo sapiens]	1.07829	1.15171	1.0777	1.37634	1.21018	1.16385	1.17279	1.13725	1.16148	0.954361	1.05673	0.915925	1.17495	0.919308	1.06762	1.12799	0	4.932	6	4	4	4	2.2	0
			O14950	Myosin regulatory light chain 12B [OS=Homo sapiens]	1.08124	1.12516	1.20045	1.02628	1.4281	1.21036	1.41361	1.48674	1.04729	1.80933	1.19327	1.05737	1.29026	1.85303	1.56095	1.66597	0	8.482	35	5	8	5	9.32	0
			Q8WUA2	Peptidyl-prolyl cis-trans isomerase-like 4 [OS=Homo sapiens]	1.08419	1.1871	1.12613	1.12545	1.24779	1.23996	1.18035	1.12341	1.2722	1.1927	1.12212	0.833828	1.2326	1.1854	1.09238	0.94693	0.018	1.693	3	1	1	1	0	0
			Q7Z7A1	Centriolin [OS=Homo sapiens]	1.0901	1.30088	1.30068	1.30585	1.56748	1.41226	1.31857	1.50519	1.1511	1.03753	1.10385	1.03165	1.30119	1.2757	1.41238	1.4204	0	9.033	3	5	5	5	4.13	0
			P50453	Serpin B9 [OS=Homo sapiens]	1.09601	1.14791	1.15541	1.08961	1.00664	1.04757	1.1933	1.01038	1.07497	0.985801	0.995192	0.964392	0.998012	1.01441	1.01143	0.996878	0	5.234	6	2	5	2	2.06	0
			P26196	Probable ATP-dependent RNA helicase DDX6 [OS=Homo sapiens]	1.09749	0.901391	1.00225	1.06332	0.834071	0.940803	0.897408	0.877739	0.865052	0.936105	0.706731	0.745796	0.741551	0.939481	1.02286	0.669095	0.022	1.545	4	1	1	1	0	0
			B5ME19	eukaryotic translation initiation factor 3 subunit C-like protein [OS=Homo sapiens]	1.10044	1.1201	1.3232	1.26523	1.39934	1.22727	1.12419	1.0692	1.06113	1.03955	0.938462	1.09001	1.13221	1.03842	1.18476	0.987513	0	4.689	4	2	3	2	0	0
			Q8NCA5	protein FAM98A [OS=Homo sapiens]	1.10487	1.09861	1.0732	1.02867	1.22345	0.938689	1.08639	1.09227	1.0496	0.931034	0.982692	0.936696	1.21968	1.08838	1.14476	0.932362	0	5.436	7	2	3	2	5.38	0
			Q5VSY0	G kinase-anchoring protein 1 [OS=Homo sapiens]	1.10635	1.19595	1.00901	1.1147	1.27765	1.1797	1.06695	0.966551	1.10496	1.04462	1.03846	0.941642	1.0497	1.23535	1.12286	1.08533	0.001	2.754	4	1	4	1	0	0
			Q9NU22	Midasin [OS=Homo sapiens]	1.10931	1.31858	1.4223	1.30466	1.35177	1.36364	1.2905	1.29527	1.19839	1.18357	1.25192	1.06825	1.24751	1.03074	1.22476	1.11655	0	12.099	2	6	9	6	2.3	0
			O95613	Pericentrin [OS=Homo sapiens]	1.11226	1.1909	1.19595	1.07288	1.46903	1.03171	1.11447	1.01845	1.32757	0.920892	1.10288	0.948566	1.07256	1.10567	1.17619	1.12903	0	8.043	2	4	5	4	9.59	0
			O43451	Maltase-glucoamylase, intestinal [OS=Homo sapiens]	1.11521	1.14286	1.14977	1.16487	1.10619	1.11734	1.07343	1.14994	1.07497	0.994929	1.02115	1.08309	1.13221	1.04419	1.01524	1.01769	0	7.484	3	5	6	5	5.32	0
			P54577	Tyrosine--tRNA ligase, cytoplasmic [OS=Homo sapiens]	1.11669	1.03919	1.15878	1.15173	1.12279	0.96723	1.08855	1.05306	1.11073	0.837728	0.990385	0.946588	1.19384	1.16523	1.22952	1.17586	0.005	2.326	2	1	1	1	0	0
			Q16891	MICOS complex subunit Mic60 [OS=Homo sapiens]	1.1226	1.06068	0.865991	0.819594	0.752212	0.783298	0.604752	0.683968	0.599769	0.556795	0.574038	0.552918	0.61332	0.617675	0.607619	0.491155	0.05	1.217	1	1	1	1	1.62	0
			Q9NZI8	Insulin-like growth factor 2 mRNA-binding protein 1 [OS=Homo sapiens]	1.12851	1.17952	1.30743	1.36918	1.18031	1.30233	1.32289	1.17878	0.99308	1.01826	1.18846	0.908012	1.23956	1.32085	1.29143	1.14984	0.017	1.751	2	1	1	1	0	0
			Q13555	Calcium/calmodulin-dependent protein kinase type II subunit gamma [OS=Homo sapiens]	1.12999	1.19469	1.57095	1.29032	1.46571	1.1945	1.44708	1.51096	1.12457	0.938134	1.10096	1.3996	1.25249	1.33045	1.54762	0.94693	0	19.692	14	6	11	2	27.07	0
			O95497	Pantetheinase [OS=Homo sapiens]	1.12999	1.19722	1.08671	1.37634	1.12279	1.17019	1.10151	1.11073	1.09227	0.996957	1.01154	0.956479	1.02584	1.05187	0.91619	0.934443	0.023	1.484	1	1	2	1	2.52	0
			Q16181	Septin-7 [OS=Homo sapiens]	1.13146	1.15297	1.29955	1.25806	1.27434	1.07928	1.09611	1.27797	1.21107	1.09533	0.891346	0.888229	1.13121	1.12296	1.24095	1.21956	0	4.783	8	3	3	3	4.18	0
			Q96F07	Cytoplasmic FMR1-interacting protein 2 [OS=Homo sapiens]	1.13146	1.16308	0.978604	0.949821	1.10619	1.01268	0.907127	1.18454	1.12918	1.11359	1.11827	0.839763	1.14115	0.866475	1.15048	0.935484	0.004	2.619	1	1	2	1	5	0
			O95373	Importin-7 [OS=Homo sapiens]	1.13589	0.939317	1.22523	0.942652	0.86615	1.08457	1.09071	1.13033	1.00461	1.07809	0.865385	0.789318	0.928429	1.08261	0.970476	0.811655	0	8.784	3	2	4	2	7.36	0
			P33993-1	DNA replication licensing factor MCM7 [OS=Homo sapiens]	1.1418	1.12769	1.06194	1.04659	1.09292	0.919662	0.9946	0.997693	1.03576	0.925963	0.928846	0.869436	1.01889	1.04899	1.07619	0.985432	0	11.961	10	5	6	5	9.35	0
			O95498-1	Vascular non-inflammatory molecule 2 [OS=Homo sapiens]	1.14623	1.2402	1.2027	1.20191	0.950221	1.12474	1.09935	1.09343	1.07843	0.960446	0.864423	0.925816	0.954274	0.872238	0.951429	0.903226	0.001	2.716	3	1	2	1	4.33	0
			Q9BXJ9	N-alpha-acetyltransferase 15, NatA auxiliary subunit [OS=Homo sapiens]	1.15362	1.35904	1.5045	1.06571	1.36283	1.34989	1.20734	1.48558	1.17878	1.28195	1.29038	1.19782	1.29523	1.2536	1.62667	1.10718	0	5.428	4	2	3	2	2.32	0
			P16930	Fumarylacetoacetase [OS=Homo sapiens]	1.1551	1.19722	1.44707	1.45759	1.35509	1.13108	1.11231	1.2895	1.1511	0.983773	1.25385	0.87636	1.18986	1.15466	1.18857	1.09365	0.006	2.234	2	1	3	1	5.67	0
			Q9BRL6-1	serine/arginine-rich splicing factor 8 [OS=Homo sapiens]	1.15657	1.16308	1.09009	1.05615	1.44801	1.11416	1.12527	1.30565	1.02537	0.926978	1	0.894164	1.17495	1.05283	1.12476	1.00416	0.023	1.445	3	1	1	1	2.08	0
			Q9NVN8	Guanine nucleotide-binding protein-like 3-like protein [OS=Homo sapiens]	1.16248	1.57016	1.35473	1.09677	0.994469	0.79704	0.709503	1.14187	0.970012	0.783976	1.03077	0.807122	1.07555	0.895293	0.957143	0.683663	0.042	1.259	2	1	1	1	0	0
			Q14847	LIM and SH3 domain protein 1 [OS=Homo sapiens]	1.17134	1.22377	1.15541	1.37634	1.4635	1.10359	1.09503	1.1015	1.04268	0.947262	1.21346	1.06528	1.27833	1.05764	1.00286	1.16961	0.004	2.497	8	2	3	2	4.11	0
			P04075	fructose-bisphosphate aldolase A [OS=Homo sapiens]	1.17134	1.14539	1.0473	1.01075	1.24336	0.953488	0.936285	1.23529	0.900807	0.744422	0.736538	0.789318	1.00596	0.972142	0.977143	0.938606	0.004	2.572	6	2	2	2	2.45	0
			O43776	Asparagine--tRNA ligase, cytoplasmic [OS=Homo sapiens]	1.18168	0.786346	1.07995	0.847073	0.849558	1.08457	0.966523	1.00807	0.875433	0.827586	0.739423	0.761622	1.00199	0.92219	0.947619	0.876171	0	9.949	8	3	4	3	6.31	0
			P21291	Cysteine and glycine-rich protein 1 [OS=Homo sapiens]	1.18464	1.23135	1.14189	1.227	1.22235	1.24419	1.21166	1.12226	1.21338	0.972617	0.9875	1.0178	1.2674	1.0317	1.05905	0.949011	0	5.352	24	3	3	3	4.59	0
			Q92499	ATP-dependent RNA helicase DDX1 [OS=Homo sapiens]	1.18464	1.02402	1.28604	1.13262	1.36836	1.02114	0.987041	1.09919	0.839677	0.813387	1.11442	0.882295	1.04076	0.898175	1.05524	0.829344	0.039	1.295	3	1	1	1	0	0
			Q9ULX3	RNA-binding protein NOB1 [OS=Homo sapiens]	1.19941	1.07712	1.18468	0.955795	1.17478	1.13531	1.17927	1.09689	1.21338	0.870183	0.911538	0.961424	0.976143	1.13545	1.04	1.18835	0	7.07	10	2	3	2	6.97	0
			Q9BTT0	Acidic leucine-rich nuclear phosphoprotein 32 family member E [OS=Homo sapiens]	1.20532	0.931732	1.01351	0.959379	1.19801	0.913319	0.958963	0.94579	0.93887	0.997972	0.943269	0.871414	0.975149	0.991354	0.973333	1.06139	0	4.067	11	2	2	2	2.19	0
			P06493	Cyclin-dependent kinase 1 [OS=Homo sapiens]	1.20827	0.901391	1.19595	0.923536	1.06637	0.951374	0.934125	1.07612	0.771626	0.890467	0.907692	0.911968	1.02087	0.965418	0.891429	0.73257	0.023	1.495	4	1	1	1	0	0
			Q03181	Peroxisome proliferator-activated receptor delta [OS=Homo sapiens]	1.21123	1.14412	1.11824	1.30466	1.31527	1.02114	1.20842	1.10265	1.20185	0.970588	1.21058	1.16914	1.16103	1.17771	1.14762	1.20812	0.007	1.913	2	1	3	1	4.24	0
			Q96RQ3	Methylcrotonoyl-CoA carboxylase subunit alpha, mitochondrial [OS=Homo sapiens]	1.2127	1.13021	1.10473	1.20072	1.125	1.08245	1.12419	1.11419	1.12803	1.09736	1.05385	1.06231	1.07157	1.07589	1.03238	1.01769	0	186.741	51	24	108	24	298.37	0
			Q63HQ2-1	pikachurin [OS=Homo sapiens]	1.22304	1.41087	1.27365	1.30705	1.29314	1.32664	1.12851	1.12803	1.31719	1.24949	1.31058	0.95549	1.6004	1.3487	1.38381	1.63684	0.039	1.296	1	1	2	1	0	0
			Q14149	MORC family CW-type zinc finger protein 3 [OS=Homo sapiens]	1.22747	4.62453	2.0518	3.50657	3.10951	4.01374	1.11771	1.13956	1.27336	1.0568	0.710577	0.86548	1.08151	1.14217	0.895238	0.826223	0.022	1.572	3	2	2	2	1.91	0
			Q8IYB4-2	Isoform 2 of PEX5-related protein [OS=Homo sapiens]	1.22747	1.09735	1.06869	1.14217	0.911504	0.778013	0.813175	1.05998	0.986159	0.723124	0.848077	0.79822	0.997018	0.691643	1.02	0.889698	0.029	1.358	2	1	1	1	0	0
			Q8WVK2	U4/U6.U5 small nuclear ribonucleoprotein 27 kDa protein [OS=Homo sapiens]	1.22895	1.26802	1.22185	1.1601	1.55642	1.21142	1.08855	1.83737	1.02422	1.0355	1.09135	1.0277	1.04473	1.02882	0.97619	1.14776	0	3.386	16	2	3	2	4.69	0
			Q02413	Desmoglein-1 [OS=Homo sapiens]	1.23338	1.30468	1.48198	0.903226	1.00111	1.26321	0.87581	1.06574	0.935409	0.735294	1.34904	0.897132	1.09046	0.84438	0.999048	0.859521	0.006	2.16	3	2	2	2	2.4	0
			Q9Y646	Carboxypeptidase Q [OS=Homo sapiens]	1.24077	1.24526	1.20158	1.21744	1.15929	1.12579	1.16523	1.15802	1.12687	0.974645	0.989423	1	1.05964	1.00576	0.99619	1.05411	0	15.368	10	4	14	4	27.86	0
			O14980	Exportin-1 [OS=Homo sapiens]	1.24225	1.18205	1.23423	1.18638	1.07633	1.10782	1.09827	1.1684	1.09804	1.09026	1.12596	0.9545	1.12326	1.10567	1.08381	1.07596	0	11.314	6	4	7	4	13.31	0
			O00763	Acetyl-CoA carboxylase 2 [OS=Homo sapiens]	1.25702	1.16435	1.125	1.19833	1.10398	1.10359	1.11771	1.19839	1.12341	1.04868	1.0875	0.961424	1.11233	1.0999	1.0381	1.13215	0	90.883	14	27	61	14	112.85	0
			P00558	phosphoglycerate kinase 1 [OS=Homo sapiens]	1.25702	1.12895	1.47973	1.56989	1.38938	1.08351	1.26242	1.35409	1.406	1.07708	1.28365	1.03363	1.17495	1.25841	1.32667	1.20395	0.023	1.606	3	1	2	1	0	0
			P23246-1	splicing factor, proline- and glutamine-rich [OS=Homo sapiens]	1.26588	1.21492	1.25901	1.44803	1.17699	1.08879	1.32505	1.25606	1.188	1.214	1.05192	0.862512	1.36581	1.29203	1.28571	1.25078	0	9.759	7	3	6	2	13.47	0
			P07477	Trypsin-1 [OS=Homo sapiens]	1.26736	1.37168	1.25901	1.46834	1.37942	1.20085	1.2473	1.20415	1.2526	1.13387	1.3625	1.22453	1.26541	1.19789	1.25905	1.42456	0	12.185	12	2	7	1	10.92	0
			P35908	Keratin, type II cytoskeletal 2 epidermal [OS=Homo sapiens]	1.26883	1.85209	2.83108	1.24014	2.96571	1.37315	1.15983	1.47636	1.31603	1.12779	4.30385	0.934718	1.64513	1.00576	1.81333	1.07284	0	118.661	55	30	57	22	149.05	5
			P11055	Myosin-3 [OS=Homo sapiens]	1.27917	1.19848	1.20946	1.31063	1.20243	1.19027	1.2419	1.29527	1.17762	1.01623	1.0625	1.14144	1.32505	1.25264	1.16095	1.14464	0.005	2.373	1	2	3	1	2.55	0
			Q6P2Q9	Pre-mRNA-processing-splicing factor 8 [OS=Homo sapiens]	1.28065	0.903919	0.989865	0.898447	0.925885	0.978858	0.984881	0.931949	0.882353	0.876268	0.867308	0.861523	0.986083	0.837656	0.978095	0.818939	0	33.932	8	14	25	14	33.22	0
			P68036	Ubiquitin-conjugating enzyme E2 L3 [OS=Homo sapiens]	1.28804	0.93426	0.864865	0.966547	1.37832	0.837209	0.861771	0.94925	0.975779	0.803245	0.728846	0.753709	0.810139	0.81172	0.801905	0.781478	0	4.12	20	2	3	2	2.08	0
			P02774	vitamin D-binding protein [OS=Homo sapiens]	1.29838	1.21997	1.125	1.21027	1.14159	1.0814	0.990281	1.02884	1.10842	1.02333	1.04712	1.0089	0.988072	0.977906	1.00571	0.989594	0	22.006	11	4	11	4	26.47	0
			Q13247	Serine/arginine-rich splicing factor 6 [OS=Homo sapiens]	1.30576	0.863464	0.872748	1.0454	1.00442	1.00423	0.961123	0.913495	0.866205	0.838742	0.738462	0.836795	0.954274	0.795389	0.938095	0.812695	0	3.693	6	2	2	2	3.68	0
			P13647	keratin, type II cytoskeletal 5 [OS=Homo sapiens]	1.32201	2.26549	2.02365	1.51135	2.66372	1.71247	1.14687	2.41638	1.92388	1.42698	2.29519	1.46588	1.82903	1.2853	1.69619	1.8564	0	57.542	33	21	32	10	72.74	5
			Q9NSB4	Keratin, type II cuticular Hb2 [OS=Homo sapiens]	1.32201	1.73957	5.18581	1.00597	2.87168	1.36892	0.921166	1.53403	1.34025	1.04665	4.21635	0.893175	1.72962	1.40154	1.63333	2.12279	0.006	2.221	2	2	2	2	5.3	0
			P02768-1	Serum albumin [OS=Homo sapiens]	1.34417	1.23262	1.15991	1.20072	1.11947	1.11522	1.07235	1.10035	1.15456	1.07201	1.04038	1.04451	0.99006	1.03458	0.985714	1.0437	0	39.978	10	8	112	8	245.09	0
			P47985	cytochrome b-c1 complex subunit Rieske, mitochondrial [OS=Homo sapiens]	1.34417	1.30215	1.13401	1.3644	1.33739	0.938689	1.13607	1.23991	0.972318	1.30223	1.39904	0.937685	1.13519	1.18252	1.11619	0.955255	0.021	1.688	5	1	2	1	1.64	0
			P00450	Ceruloplasmin [OS=Homo sapiens]	1.35451	1.10493	1.07545	1.19116	1.09513	1.02431	1.07127	1.0496	1.11303	0.94929	1.03558	1.05935	1.00596	1.00096	0.981905	1.01145	0	43.464	11	12	46	12	87.73	0
			Q4AC99	Probable inactive 1-aminocyclopropane-1-carboxylate synthase-like protein 2 [OS=Homo sapiens]	1.35746	1.35272	1.44032	1.32258	1.25221	1.0148	1.20302	1.13264	1.50519	1.05477	1.12019	1.04748	0.965209	1.09798	1.05048	1.25911	0	3.563	4	1	4	1	2.04	0
			P02533	Keratin, type I cytoskeletal 14 [OS=Homo sapiens]	1.36484	2.08976	1.63964	1.64038	2.5719	1.64059	1.29374	2.47636	2.07843	1.54057	1.69519	1.35707	1.71968	1.38713	1.67619	1.62227	0	55.659	40	17	34	11	70.77	3
			P13645	Keratin, type I cytoskeletal 10 [OS=Homo sapiens]	1.37814	2.55247	3.9955	1.63082	3.2854	1.5666	1.11555	1.9827	1.32526	1.22414	3.81058	1.09199	1.96918	1.17867	2.71905	1.52445	0	220.162	58	30	109	27	303.38	4
			P09211	Glutathione S-transferase P [OS=Homo sapiens]	1.39734	1.27434	1.38626	1.45161	1.10619	1.28436	0.938445	1.26874	0.958478	1.02941	1.03558	0.669634	0.932406	0.754083	1.22381	1.06452	0	5.582	19	2	3	2	0	0
			P81605	Dermcidin [OS=Homo sapiens]	1.39882	0.834387	0.913288	0.774194	1.27765	0.780127	0.733261	0.690888	0.707036	0.932049	0.920192	1.55391	0.955268	0.669549	0.773333	0.637877	0	7.015	29	3	6	3	12.69	0
			P08865	40S ribosomal protein SA [OS=Homo sapiens]	1.41359	1.38306	1.27703	1.33692	1.29425	1.31607	1.10799	1.27336	1.41061	1.06389	1.10481	1.11375	1.29821	1.15466	1.20952	1.36837	0	4.357	6	1	1	1	3.03	0
			Q7L014	probable ATP-dependent RNA helicase DDX46 [OS=Homo sapiens]	1.43427	1.54614	1.16441	1.2497	0.981195	1.06131	0.978402	1.31834	0.950404	1.13387	0.991346	0.839763	0.996024	1.12584	0.981905	0.957336	0.005	2.458	2	2	2	2	1.96	0
			P02538	Keratin, type II cytoskeletal 6A [OS=Homo sapiens]	1.43575	2.90518	1.20721	1.63321	2.86394	1.15962	1.08747	2.49135	2.97463	1.39655	1.00096	1.0633	1.11531	1.26993	1.06667	2.48075	0	39.762	23	15	22	3	54.01	0
			P27487	Dipeptidyl peptidase 4 [OS=Homo sapiens]	1.43722	1.18078	1.17905	1.09319	1.07301	1.0296	1.12527	1.07266	1.09343	1.00609	0.966346	0.894164	1.0338	1.03554	1.00667	0.962539	0	7.777	6	5	7	5	7.55	0
			P62273-1	40S ribosomal protein S29 [OS=Homo sapiens]	1.4387	1.66625	0.768018	2.17563	1.625	1.00634	1.18251	1.19146	0.746251	0.646045	0.9625	0.923838	0.93837	0.737752	0.892381	0.763788	0	6.466	32	2	5	2	12.9	0
			O15015	Zinc finger protein 646 [OS=Homo sapiens]	1.46086	1.09608	1.27703	1.32616	1.48341	1.43235	1.57235	1.53403	1.3564	1.27688	1.65962	1.69535	1.6332	1.89241	1.93714	1.59313	0.007	1.931	1	2	2	2	0	0
			P61513	60S ribosomal protein L37a [OS=Homo sapiens]	1.50665	1.37421	1.5045	1.5675	1.40376	1.24101	1.22894	1.38639	1.33564	1.00203	1.25769	1.18892	1.41849	1.13929	1.19714	1.06139	0	4.854	20	1	2	1	4.67	0
			A8MVU1	Putative neutrophil cytosol factor 1C [OS=Homo sapiens]	1.5096	1.68142	1.0214	1.28674	1.75	1.2833	1.13283	1.81892	1.19723	1.10852	1.13077	0.962413	1.08151	0.860711	0.853333	1.05203	0	5.52	6	1	1	1	4.3	0
			P19013	Keratin, type II cytoskeletal 4 [OS=Homo sapiens]	1.55539	3.06953	5.20608	1.8626	5.16482	2.19873	1.4946	2.40369	1.77163	1.84178	6.68654	1.29674	2.75646	1.69645	2.99143	1.86785	0	7.201	8	5	9	1	19.19	0
			P04264	Keratin, type II cytoskeletal 1 [OS=Homo sapiens]	1.5997	2.83186	4.76014	1.4994	3.87611	2.25159	1.33153	2.69781	1.63552	1.2931	2.93462	1.37883	2.02982	1.95677	3.17619	1.57752	0	152.427	52	32	96	26	239.14	6
			P35527	Keratin, type I cytoskeletal 9 [OS=Homo sapiens]	1.62482	2.45259	5.92793	1.44086	3.58407	2.08774	1.47732	2.82468	1.77855	1.25152	2.04038	1.42631	1.83897	2.70413	3.2781	1.69095	0	183.208	58	27	90	26	223.88	0
			P08779	Keratin, type I cytoskeletal 16 [OS=Homo sapiens]	1.65436	2.05689	1.45608	1.35364	1.43031	1.90275	1.80022	1.98385	2.07612	1.94726	1.53846	1.54303	1.59046	1.39577	1.21905	1.48491	0	21.48	19	8	15	2	33.7	0
			Q7Z794	Keratin, type II cytoskeletal 1b [OS=Homo sapiens]	2.38996	5.82933	14.1937	1.76703	8.42699	3.45772	2.17495	5.86275	2.07497	2.0142	5.97596	2.08803	3.45129	4.02305	6.10476	2.64516	0	14.825	6	5	8	1	24.75	0
			Q9NZT1	Calmodulin-like protein 5 [OS=Homo sapiens]	2.45938	0.969659	1.45383	0.893668	0.797566	2.27696	2.21166	1.40715	1.53518	1.26978	1.32981	0.964392	1.09344	0.701249	1.29143	0.912591	0	5.662	16	1	2	1	7.54	0
