# Supplementary material for: COOKIE-Pro: covalent inhibitor binding kinetics profiling on the proteome scale
Source: Nat Commun. 2025 Sep 30;16:8373. doi: 10.1038/s41467-025-63491-2 (PMC12484723; doi:10.1038/s41467-025-63491-2)
Supplement: Supplementary file 5 — Supplementary Data 3 [file 41467_2025_63491_MOESM5_ESM.xlsx]

## Sheet: Sheet1
Supplementary Data 3. KI values (M) for each cysteine-fragment pair calculated from HCT116 SLC-ABPP dataset competition ratio (CR). Only CR>2 values were used for KI conversion.
Gene + Site	CL1	CL2	CL3	CL4	CL5	CL6	CL7	CL8	CL9	CL10	CL11	CL12	CL13	CL14	CL15	CL16	CL17	CL18	CL19	CL20	CL21	CL22	CL23	CL24	CL25	CL26	CL27	CL28	CL29	CL30	CL31	CL32	CL33	CL34	CL35	CL36	CL37	CL38	CL39	CL40	CL41	CL42	CL43	CL44	CL45	CL46	CL47	CL48	CL49
AAAS_C118
AAAS_C152
AAAS_C153
AAAS_C279
AAAS_C321
AAAS_C331
AAAS_C335
AAAS_C368
AACS_C487
AACS_C493
AAGAB_C131
AAK1_C87
AAMP_C208
AAMP_C216
AAMP_C220
AAMP_C265
AAMP_C282
AAMP_C428										0.00206329
AAR2_C156
AAR2_C282
AARS_C184																																														0.00196321	0.00206329	0.00234704
AARS_C187																																														0.00196321	0.00206329	0.00234704
AARS_C533
AARS_C671																		0.00148695
AARS_C723
AARS_C773																																										0.00175906
AARS_C901																		0.00225114
AARS_C903																		0.00225114
AARS2_C596
AARS2_C609
AARSD1_C21
AARSD1_C22
AARSD1_C266
AASDH_C13																						0.00157781
AASDHPPT_C23
ABCA2_C1202
ABCA2_C1203
ABCB6_C646
ABCB7_C748																										0.00203983
ABCB7_C753								0.00222145			0.00215164	0.00226639										0.00164225												0.00189413				0.00186656	0.00223616			0.0014778	0.00216512	0.00233029	0.0020753
ABCB8_C364
ABCB8_C454								0.00170117				0.00196321
ABCB8_C461
ABCB8_C462								0.00170117				0.00196321
ABCB8_C478																																														0.00108258	0.00146883	0.00197367	0.00148236
ABCB8_C483																																														0.00108258	0.00146883	0.00197367	0.00148236
ABCC1_C1057																																						0.00197367
ABCC1_C1449
ABCC1_C730
ABCC10_C248
ABCC10_C475
ABCC2_C1196
ABCC2_C1346
ABCC2_C631
ABCD1_C599
ABCD3_C472																						0.00231386																				0.00199505
ABCD3_C477																																										0.00215164
ABCD3_C99
ABCE1_C201
ABCE1_C227
ABCE1_C231
ABCE1_C38
ABCE1_C475
ABCE1_C65	0.0020753					0.00216512		0.00103494		0.00124336					0.00233029		0.00216512				0.00158897																					0.00202838
ABCE1_C88																																										0.00231386
ABCF1_C655
ABCF1_C741
ABCF1_C758
ABCF1_C807																						0.00186656
ABCF2_C161
ABCF2_C186
ABCF2_C388																																										0.00185762
ABCF2_C411
ABCF2_C586																																										0.00231386
ABCF3_C102																																						0.00198428
ABCF3_C522
ABCF3_C680
ABHD10_C100
ABHD10_C107
ABHD10_C229																																														0.00135159	0.00159464	0.00108425	0.00119407
ABHD10_C239																																														0.00135159	0.00159464	0.00108425	0.00119407
ABHD12_C15																					0.00145567	0.0015615		0.00231386	0.00233029								0.00215164				0.00206329	0.00148695				0.00168754			0.00216512
ABHD12_C34																					0.00145567	0.0015615		0.00231386	0.00233029								0.00215164				0.00206329	0.00148695				0.00168754			0.00216512
ABHD12_C52
ABHD13_C242
ABHD15_C392
ABHD16A_C248
ABHD16A_C416
ABHD16A_C7
ABHD17B_C210																																				0.00234704		0.00202838
ABHD17B_C68
ABHD5_C140
ABHD5_C45
ABHD5_C48
ABHD6_C134
ABHD6_C296
ABHD6_C304
ABI1_C33
ABI1_C488
ABI2_C33
ABL1_C324
ABL1_C388
ABL2_C717
ABR_C201
ABR_C346
ABR_C756
ABRACL_C39
ABTB1_C72
ABTB1_C95								0.00194276	0.00154053		0.000771368																						0.000997608						0.00173669	0.000960229
ACAA1_C123																																						0.000925512		0.00125675
ACAA1_C218
ACAA1_C381											0.00202838
ACAA2_C92																															0.00229774														0.00178229
ACACA_C1086								0.00203983																										0.00147329
ACACA_C1213																																							0.0020171
ACACA_C1334																																					0.00225114					0.00231386
ACACA_C1507
ACACA_C2111
ACACA_C2112
ACACA_C537
ACACA_C738
ACACA_C850
ACAD10_C182
ACAD10_C187
ACAD10_C822
ACAD8_C146
ACAD8_C150
ACAD9_C271
ACAD9_C327
ACAD9_C507								0.00132174		0.00226639																												0.00193275				0.0015615			0.00205147
ACAD9_C613
ACADSB_C175																																										0.00228192
ACADVL_C179
ACADVL_C260
ACADVL_C500
ACADVL_C626
ACADVL_C630
ACAP2_C321
ACAP2_C329
ACAP2_C407
ACAP2_C414
ACAP2_C415
ACAP2_C417
ACAP2_C468																	0.00205147					0.00205147
ACAP2_C53
ACAP3_C318
ACAP3_C323
ACAP3_C341
ACAP3_C373																																										0.00102515			0.00128208
ACAP3_C472																																												0.0020753
ACAP3_C487																																												0.0020753
ACAP3_C68
ACAP3_C77
ACAT1_C119				0.00158336		0.00155091		0.00135159						0.00179827	0.00216512																		0.00209992					0.00196321						0.00234704			0.00155618
ACAT1_C126				0.00143867		0.00119407	0.00228192				0.00222145	0.000806906		0.00127062	0.00153035		0.00220699					0.00217884			0.00142632																					0.0020171	0.00198428
ACAT1_C196				0.00222145		0.00153035		0.00113279																												0.00161201		0.000812694
ACAT1_C413				0.0011195		0.000701534		0.000571604				0.000588329		0.00192289	0.00130602		0.00192289								0.00148695							0.00158336	0.000821075			0.00101302	0.000895816	0.00190358			0.00100393	0.00203983	0.00161793	0.00222145	0.00198428	0.00180642	0.00148236
ACAT2_C148
ACAT2_C158
ACAT2_C360
ACAT2_C65
ACAT2_C88
ACAT2_C92						0.00192289
ACBD3_C129
ACBD3_C487
ACBD5_C83
ACBD6_C166
ACBD6_C200
ACBD6_C259
ACBD6_C267
ACBD6_C80
ACD_C224
ACD_C508																																	0.00131538
ACD_C512																																	0.00131538
ACIN1_C1052																																	0.00185762
ACIN1_C1083
ACIN1_C1223																		0.00225114	0.00223616		0.0014644		0.00127918	0.00212535	0.000658942				0.00177445	0.00203983								0.00219279
ACIN1_C546																						0.00195291		0.00180642
ACLY_C1040
ACLY_C20								0.00170117																	0.0011014													0.00159464
ACLY_C229
ACLY_C519		0.00213838
ACLY_C633
ACLY_C845
ACN9_C80								0.00229774																														0.00166122		0.00223616
ACO1_C369
ACO1_C370
ACO2_C385
ACO2_C448																																												0.00186656
ACO2_C451																																												0.00186656
ACOT11_C135
ACOT11_C198																					0.00233029	0.00216512				0.00191317
ACOT11_C301
ACOT11_C498
ACOT11_C529
ACOT11_C533
ACOT11_C56
ACOT7_C100													0.00234704
ACOT7_C288
ACOT7_C92
ACOT9_C308
ACOT9_C337
ACOX1_C199																																				0.00233029	0.00226639					0.00182303
ACOX1_C392
ACOX1_C449
ACOX3_C214
ACOX3_C220
ACP1_C13
ACP1_C146																	0.000527786														0.000527786	0.000527786
ACP1_C18
ACSF2_C122
ACSF2_C503
ACSF2_C64
ACSF3_C399
ACSF3_C86
ACSF3_C88
ACSL1_C108
ACSL1_C332
ACSL1_C336
ACSL3_C429
ACSL3_C450
ACSL3_C503
ACSL3_C504
ACSL3_C561
ACSL3_C573
ACSL3_C649																																														0.00206329		0.00234704
ACSL3_C652																																														0.00203983
ACSL3_C85
ACSL4_C170
ACSL4_C221
ACSL4_C420
ACSL4_C472
ACSL4_C494
ACSL4_C495
ACSL4_C552
ACSL4_C564	0.00154053
ACSL4_C595
ACSL4_C602
ACSL4_C640
ACSL5_C125																																										0.00197367
ACSL5_C126
ACSL5_C149
ACSL5_C177
ACSL5_C315
ACSL5_C378
ACSL5_C666																																														0.00174405	0.00196321	0.00205147
ACSS2_C567																																																0.00233029
ACTB_C217																																																0.00186656	0.00234704
ACTB_C257
ACTB_C272
ACTL6A_C206
ACTL6A_C32
ACTN1_C154
ACTN1_C180
ACTN1_C332
ACTN1_C370
ACTN1_C41
ACTN1_C480
ACTN1_C898	0.000527786
ACTN4_C499
ACTN4_C793
ACTR10_C37
ACTR10_C388
ACTR10_C97
ACTR1A_C222
ACTR1A_C34
ACTR2_C11
ACTR2_C20
ACTR2_C226
ACTR3_C12
ACTR3_C235
ACTR3_C408
ACTR3_C8
ACTR3B_C232
ACTR3B_C235
ACTR5_C265			0.00164225	0.000888305					0.00117827						0.00137634		0.00197367														0.00226639							0.00112513		0.00112894				0.00208751	0.00167423
ACTR5_C48
ACTR5_C569
ACTR6_C210
ACTR8_C292																																														0.00190358
ACTR8_C293																																														0.00190358
ACTR8_C306
ACTR8_C317
ACTR8_C340
ACTR8_C521																																														0.00233029
ACTR8_C522																																														0.00233029
ACVR1_C477
ACVR1B_C169																						0.00216512
ACVR1B_C172																						0.00216512
ACVR1B_C517
ACY1_C116																													0.00211253	0.00216512
ACYP2_C22
ADA_C75								0.00212535																											0.00219279		0.00197367	0.00211253				0.00175906	0.00184009
ADAM10_C173
ADAM10_C222
ADAM10_C435
ADAM10_C639
ADAM15_C179																																						0.00149627
ADAM15_C409
ADAM15_C560
ADAM15_C571
ADAM15_C578
ADAM15_C583
ADAM15_C657
ADAM15_C661
ADAM15_C667
ADAM15_C733								0.00176671			0.00225114			0.00223616	0.00219279						0.00148236
ADAM17_C365
ADAM17_C469
ADAM19_C748
ADAM9_C322
ADAM9_C363
ADAM9_C365
ADAM9_C370																									0.00233029
ADAM9_C401
ADAM9_C417
ADAM9_C553
ADAM9_C563
ADAM9_C570
ADAM9_C634
ADAM9_C644
ADAM9_C662
ADAM9_C664
ADAM9_C673
ADAMTS12_C673
ADAMTS3_C1047																																			0.00149627									0.00225114
ADAP2_C282
ADAR_C1079
ADAR_C1172
ADAR_C1267								0.00196321														0.00225114															0.00231386	0.00186656				0.00157232
ADAR_C435								0.0020753
ADAR_C542
ADAR_C665
ADAR_C673
ADAR_C692
ADAR_C894
ADAR_C952
ADAT1_C334
ADAT2_C126
ADAT2_C134
ADAT2_C15
ADAT2_C154
ADCK1_C481																						0.00194276					0.00156688
ADCK3_C406
ADCK3_C620
ADCK3_C641
ADCK4_C147								0.00161793																																		0.00192289
ADCK4_C293
ADCK4_C415
ADCK4_C499
ADCY3_C479
ADCY6_C63
ADD1_C430
ADD1_C525
ADD1_C556																																						0.00185762				0.00213838			0.00203983
ADD3_C286
ADH5_C100
ADH5_C170
ADH5_C174
ADH5_C282
ADH5_C97
ADI1_C70
ADK_C106
ADK_C160
ADK_C353
ADNP_C109
ADNP_C112
ADNP_C167
ADNP_C170
ADNP_C31
ADNP_C75
ADNP_C76
ADNP_C79
ADNP2_C157
ADNP2_C31
ADNP2_C735
ADNP2_C74
ADNP2_C75
ADNP2_C78
ADO_C239																																						0.00186656				0.00138739
ADPGK_C40								0.00225114																									0.00141826
ADPGK_C415
ADRBK1_C120
ADRBK1_C208
ADRBK1_C340																																										0.00215164
ADRBK1_C379
ADRM1_C121
ADRM1_C60
ADRM1_C80
ADRM1_C88																																										0.00141034
ADSL_C113
ADSL_C27
ADSL_C98																																				0.00198428			0.00234704
ADSL_C99																																				0.00198428			0.00234704
ADSS_C182
ADSS_C338
ADSS_C58
AEBP2_C330
AEBP2_C335
AEN_C93								0.00146883										0.00168085
AES_C93
AFAP1_C471																				0.00163607		0.00196321
AFAP1_C797								0.00106015							0.00192289																							0.000964631							0.00113865
AFG3L2_C313
AFG3L2_C402
AFG3L2_C626
AFP_C416
AFTPH_C365
AFTPH_C369
AFTPH_C511																					0.00163607	0.00195291					0.00213838
AGAP1_C243
AGAP1_C417
AGAP1_C777
AGAP1_C817
AGAP1_C826
AGAP2_C1139																																															0.00226639
AGAP2_C1148																																															0.00226639
AGAP2_C542
AGAP2_C548
AGAP3_C261																																				0.00196321		0.00191317
AGAP3_C267																																				0.00196321		0.00191317
AGAP3_C299
AGAP3_C647
AGAP3_C757
AGAP3_C884
AGFG1_C14
AGFG1_C17
AGFG1_C34																																	0.00217884
AGFG1_C37
AGFG1_C74
AGFG2_C30
AGFG2_C39						0.00156688		0.00106957		0.00132174	0.00107601	0.00195291			0.00198428		0.00150577				0.00102515				0.00192289			0.00199505					0.00123042					0.00234704	0.00175906			0.00156688		0.00209992	0.00171512
AGFG2_C47
AGFG2_C50
AGK_C34
AGK_C408
AGK_C43
AGK_C72
AGL_C136
AGL_C172
AGL_C370
AGL_C371
AGL_C651					0.00216512
AGL_C652					0.00216512
AGL_C767
AGL_C922
AGL_C957
AGO2_C188
AGO2_C272
AGO2_C455
AGO3_C273
AGO3_C36
AGO3_C491
AGO3_C493
AGO4_C262
AGO4_C482
AGO4_C484
AGPAT1_C229
AGPAT4_C175
AGPAT5_C217
AGPAT5_C252		0.00205147
AGPAT6_C285
AGPAT6_C325
AGPS_C190
AGPS_C214
AGPS_C226
AGPS_C231
AGPS_C247
AGPS_C404
AGPS_C565
AGTPBP1_C231
AGTPBP1_C570
AGTPBP1_C579
AGTPBP1_C583
AGTPBP1_C589
AGTPBP1_C983																																											0.00209992
AHCTF1_C1166
AHCTF1_C1296
AHCTF1_C1600
AHCTF1_C1663
AHCTF1_C348
AHCTF1_C362
AHCTF1_C389
AHCTF1_C556
AHCTF1_C728																							0.00228192													0.00171512					0.00195291		0.00213838
AHCTF1_C757																																			0.00225114							0.00166769			0.00233029
AHCTF1_C82
AHCTF1_C85
AHCTF1_C923
AHCTF1_C972
AHCY_C195
AHCY_C228
AHCY_C421
AHCYL1_C106
AHCYL1_C211
AHCYL1_C272
AHCYL1_C292
AHCYL1_C293
AHCYL1_C317
AHCYL1_C326
AHCYL1_C327
AHCYL1_C373
AHCYL1_C392
AHCYL1_C395
AHCYL2_C292
AHCYL2_C353
AHCYL2_C373
AHCYL2_C374
AHCYL2_C398
AHDC1_C689
AHI1_C469								0.00193275																														0.00175151
AHI1_C563
AHNAK_C108																																						0.0018488				0.0020171
AHNAK_C124
AHNAK_C1900																																						0.00205147
AHNAK_C2806
AHNAK_C5502
AHNAK2_C5136
AHNAK2_C5147
AHNAK2_C5163
AHNAK2_C5415
AHNAK2_C5425
AHR_C101				0.00183151
AHR_C300
AHR_C316				0.00216512
AHSA1_C301
AHSA1_C56
AIF1L_C35
AIFM1_C256
AIFM1_C441
AIG1_C6								0.000974806		0.00150577																							0.000657444	0.00117171		0.00162995	0.00195291	0.00233029			0.00205147	0.00164225	0.00192289	0.00182303	0.00149159
AIM1_C1574
AIM1_C481																					0.00228192																					0.00216512
AIM1_C491																					0.00228192																					0.00216512
AIM1_C503
AIM1_C976
AIMP1_C185
AIMP2_C143
AIMP2_C168
AIMP2_C205
AIMP2_C23
AIMP2_C306
AIP_C121								0.00113086		0.00193275											0.00173669				0.00211253								0.00105101					0.00206329				0.00169431
AIP_C122								0.00112324		0.00168085											0.00173669				0.00206329								0.00111764					0.00170117				0.00163607
AIP_C208
AIP_C78
AIP_C90
AJUBA_C158
AJUBA_C224
AJUBA_C463																				0.00209992		0.00234704
AJUBA_C466																				0.00146001		0.00145567	0.00216512							0.00215164
AJUBA_C476																				0.00209992		0.00234704
AJUBA_C510
AK2_C40
AK2_C42
AK2_C92
AK6_C81
AKAP1_C102
AKAP1_C147								0.00138739
AKAP1_C376
AKAP1_C389
AKAP1_C438																																														0.00203983
AKAP1_C584
AKAP1_C585
AKAP1_C64
AKAP10_C110
AKAP10_C466
AKAP10_C475
AKAP11_C1006
AKAP11_C1010
AKAP11_C1232												0.00223616													0.00208751			0.00175151
AKAP11_C1290
AKAP11_C1435
AKAP11_C1488
AKAP11_C1587
AKAP11_C395
AKAP11_C461
AKAP11_C466																									0.00233029								0.00196321
AKAP11_C468
AKAP11_C497
AKAP11_C921
AKAP11_C928
AKAP12_C1139
AKAP12_C1314																						0.00169431		0.00215164
AKAP12_C1399																																						0.00222145				0.00159464
AKAP12_C1407																																						0.00205147				0.00157232
AKAP12_C1479																						0.00162391															0.00192289	0.00213838				0.00162995
AKAP12_C1521																						0.00180642																0.00231386				0.00234704
AKAP12_C265																						0.00217884																0.00216512
AKAP12_C470																						0.00159464																0.0020171				0.00215164
AKAP12_C578																																						0.0017081				0.00217884
AKAP12_C684
AKAP13_C1394
AKAP13_C1399
AKAP13_C1670
AKAP13_C1681
AKAP13_C2105
AKAP13_C2689
AKAP13_C418																						0.00217884
AKAP13_C662
AKAP13_C667
AKAP13_C732								0.00131224																														0.00166122
AKAP13_C934																																						0.0020753				0.00172222
AKAP13_C972
AKAP17A_C529
AKAP17A_C563
AKAP17A_C95
AKAP8_C173								0.00198428		0.00212535	0.00177445									0.00216512		0.00168085
AKAP8_C351
AKAP8_C392
AKAP8_C395
AKAP8_C481
AKAP8_C484
AKAP8L_C128																						0.0013414																0.00147329				0.00168085
AKAP8L_C211				0.00191317				0.00197367			0.00226639																						0.00199505					0.00172222		0.00168085
AKAP8L_C391
AKAP8L_C394
AKAP8L_C484
AKAP8L_C487
AKAP9_C1232																						0.00156688
AKAP9_C1417
AKAP9_C2337								0.00155091
AKAP9_C2344								0.00155091
AKAP9_C2575
AKAP9_C2769
AKAP9_C2881
AKAP9_C3512																									0.00187562
AKAP9_C3525
AKAP9_C3585																																						0.00233029
AKIRIN1_C141																																						0.00195291				0.00200599
AKIRIN2_C152
AKR1B1_C299
AKR7A2_C132
AKR7A2_C156
AKR7A2_C214																																														0.00231386
AKT1_C60
AKT1S1_C81					0.00179827																																				0.00228192
AKT2_C124
AKT2_C311
AKT2_C77
ALAD_C252							0.0020753
ALAS1_C108																	0.0012999			0.00176671													0.00186656
ALAS1_C124
ALAS1_C249								0.00153541																						0.00173669
ALDH16A1_C467
ALDH18A1_C546
ALDH18A1_C606
ALDH18A1_C612
ALDH18A1_C88								0.00191317
ALDH1A3_C164		0.00223616		0.00162391			0.00154053	0.00124073	0.00167423	0.00179827	0.00205147		0.00182303	0.0014644			0.00167423	0.00220699	0.00172222		0.00122536	0.00109964				0.00161793						0.00162995	0.0014778	0.00192289	0.0017081	0.00196321	0.00151059	0.00116955	0.0013414	0.0017081	0.00197367	0.00159464	0.0017081	0.0015615	0.00182303		0.0020753
ALDH1A3_C196								0.00113473			0.00200599				0.00179827																							0.00212535
ALDH1A3_C197								0.00113473			0.00200599				0.00179827																							0.00212535
ALDH1A3_C313																					0.00163607
ALDH1A3_C314																					0.00163607
ALDH1A3_C381
ALDH1A3_C52
ALDH1B1_C169	0.000941275	0.00141034		0.000851848	0.000719034	0.0010436	0.000873184		0.000886667		0.00100012	0.00100138	0.00106326	0.00123554	0.00127345			0.00198428	0.00117171
ALDH1B1_C179
ALDH3A2_C214
ALDH3A2_C220
ALDH3A2_C226
ALDH3A2_C50
ALDH3B1_C217
ALDH3B1_C223
ALDH3B1_C244																	0.00202838
ALDH3B1_C252																	0.00202838
ALDH4A1_C315
ALDH4A1_C421
ALDH4A1_C432
ALDH5A1_C110																																0.00196321				0.00215164				0.00229774
ALDH5A1_C353
ALDH5A1_C355																																							0.00196321	0.00223616
ALDH5A1_C544
ALDH6A1_C317
ALDH7A1_C248
ALDH7A1_C252
ALDH7A1_C478
ALDH7A1_C522
ALDH9A1_C288															0.00166769		0.00137999		0.00168754																0.000897518				0.00192289		0.00160037	0.000917981	0.00202838	0.00146001	0.00162995		0.00233029
ALDH9A1_C289															0.00127345
ALDH9A1_C355
ALDOA_C127
ALDOA_C232
ALDOA_C256
ALDOA_C294
ALDOA_C393																		0.00129089
ALG1_C194
ALG1_C390
ALG1_C396
ALG11_C274
ALG11_C282
ALG11_C345
ALG11_C84
ALG12_C328
ALG13_C144
ALG2_C59
ALG2_C70
ALG2_C89
ALG3_C21				0.00226639																																		0.00101302							0.00176671
ALG5_C194
ALG5_C236
ALG6_C280
ALKBH1_C129
ALKBH1_C322
ALKBH1_C330
ALKBH2_C165
ALKBH2_C192																																					0.00234704	0.00195291				0.00211253	0.00205147
ALKBH3_C91
ALKBH4_C126
ALKBH4_C154
ALKBH4_C159
ALKBH4_C23
ALKBH4_C26
ALKBH4_C267
ALKBH6_C232
ALKBH8_C299
ALKBH8_C344
ALKBH8_C346
ALKBH8_C352
ALKBH8_C571
ALMS1_C2621
ALS2_C1110
ALS2_C1126
ALS2_C1300
ALS2_C232
ALS2_C235
ALS2_C664
ALS2_C874																																			0.00223616
ALS2_C877																																			0.00223616
ALS2_C916																						0.0020753
ALS2CL_C342
ALS2CL_C354
ALS2CL_C363
ALS2CL_C386
ALS2CL_C419
ALS2CL_C424
ALS2CL_C611
ALS2CL_C614
ALS2CL_C642							0.00182303						0.00226639
ALS2CL_C833																						0.00220699
ALS2CL_C840																						0.00220699
AMBRA1_C411
AMD1_C156
AMDHD2_C261
AMDHD2_C348
AMDHD2_C351
AMMECR1L_C153																																														0.000884232		0.000843573
AMMECR1L_C18
AMMECR1L_C19
AMN1_C166
AMN1_C192
AMN1_C230
AMPD2_C107
AMPD2_C230
AMPD2_C263
AMPD2_C792
AMPD2_C795
AMZ2_C289
AMZ2_C292
ANAPC1_C1074
ANAPC1_C437
ANAPC1_C729
ANAPC1_C867
ANAPC1_C962
ANAPC1_C988
ANAPC10_C36
ANAPC11_C33
ANAPC11_C34
ANAPC11_C37
ANAPC11_C7																					0.00223616	0.00193275			0.00233029				0.00213838
ANAPC11_C73
ANAPC11_C76
ANAPC2_C179
ANAPC2_C221
ANAPC2_C224
ANAPC2_C557
ANAPC2_C623
ANAPC4_C7
ANAPC5_C203				0.00219279																																				0.00129387					0.0020171
ANAPC5_C312
ANAPC5_C86
ANAPC7_C131
ANAPC7_C259
ANAPC7_C329																						0.00168754
ANAPC7_C409
ANAPC7_C416
ANAPC7_C509
ANGEL1_C27
ANGEL1_C332
ANGEL1_C335
ANGEL1_C518
ANGEL1_C522
ANGEL2_C158																						0.00184009		0.00228192					0.00229774
ANGEL2_C254
ANGEL2_C257
ANK3_C1409
ANK3_C1410
ANK3_C391
ANK3_C4321
ANKFY1_C1102
ANKFY1_C1147
ANKFY1_C1152
ANKFY1_C1155
ANKFY1_C502
ANKFY1_C541
ANKFY1_C717
ANKFY1_C754
ANKFY1_C758
ANKFY1_C76
ANKFY1_C766
ANKFY1_C784
ANKFY1_C791
ANKHD1_C1130
ANKHD1_C1232
ANKHD1_C1308
ANKHD1_C1390																		0.00152038
ANKHD1_C1406
ANKHD1_C1409
ANKHD1_C1716
ANKHD1_C181
ANKHD1_C1965
ANKHD1_C380
ANKHD1_C615								0.00145567				0.00183151																										0.00146001
ANKIB1_C182
ANKIB1_C184
ANKIB1_C359
ANKIB1_C422
ANKIB1_C427
ANKIB1_C532
ANKIB1_C537
ANKIB1_C662
ANKLE2_C203
ANKLE2_C254
ANKLE2_C350
ANKLE2_C420
ANKLE2_C454
ANKLE2_C91
ANKMY2_C205
ANKMY2_C227
ANKMY2_C277
ANKMY2_C341
ANKMY2_C345
ANKRD10_C73
ANKRD11_C477
ANKRD11_C501
ANKRD11_C646
ANKRD11_C818
ANKRD13A_C141
ANKRD13A_C146
ANKRD13D_C140
ANKRD13D_C247
ANKRD16_C204
ANKRD16_C215
ANKRD16_C32
ANKRD16_C43
ANKRD17_C1336
ANKRD17_C1418
ANKRD17_C1434
ANKRD17_C1437
ANKRD17_C1622
ANKRD17_C1690																																						0.00233029
ANKRD17_C242
ANKRD17_C2475
ANKRD17_C644								0.00225114			0.000737664																											0.00079742		0.00175906
ANKRD27_C20
ANKRD27_C25
ANKRD27_C277
ANKRD27_C431																																						0.00211253				0.00179023
ANKRD27_C435												0.00233029
ANKRD27_C437
ANKRD27_C440																																						0.00211253				0.00179023
ANKRD27_C556
ANKRD28_C155
ANKRD28_C234
ANKRD28_C420
ANKRD28_C421
ANKRD28_C441	0.00225114
ANKRD28_C453	0.00225114
ANKRD28_C505
ANKRD28_C520
ANKRD28_C665
ANKRD28_C931
ANKRD39_C168																						0.00191317
ANKRD39_C173																						0.00191317
ANKRD40_C209
ANKRD40_C296
ANKRD40_C297
ANKRD40_C298
ANKRD40_C358
ANKRD44_C426
ANKRD44_C438
ANKRD50_C113
ANKRD50_C122				0.00185762
ANKRD50_C135
ANKRD50_C302
ANKRD50_C43
ANKRD50_C44
ANKRD50_C639
ANKRD50_C744
ANKRD52_C1038
ANKRD52_C1049
ANKRD52_C1058
ANKRD52_C1073
ANKRD52_C201
ANKRD52_C426																																															0.000894127
ANKRD52_C438																																															0.000894127
ANKRD52_C733
ANKRD52_C749
ANKRD54_C152
ANKRD54_C230
ANKRD54_C265
ANKRD9_C109																																			0.00233029							0.00191317		0.0020171
ANKRD9_C110																																			0.00233029							0.00191317		0.0020171
ANKS1A_C1011
ANKS1A_C1020
ANKS1A_C114
ANKS1A_C211
ANKS1A_C849								0.00213838
ANKS1A_C866								0.00213838
ANKS1A_C965
ANLN_C1007																																			0.00199505						0.00228192	0.00215164
ANLN_C1013
ANLN_C1037
ANLN_C1076
ANLN_C1081
ANLN_C1117
ANLN_C234
ANLN_C260																																						0.00163607	0.0020753			0.00135159	0.00216512		0.00172222
ANLN_C309
ANLN_C353
ANLN_C469																																						0.00225114
ANLN_C512																																						0.00211253
ANLN_C712																																						0.00165483
ANLN_C978
ANO1_C166
ANO1_C395
ANO1_C706																						0.00213838
ANO10_C265
ANO6_C126
ANO6_C271
ANO6_C282
ANO6_C369
ANO6_C372
ANP32B_C123
ANP32B_C27
ANP32E_C123
ANP32E_C87
ANXA1_C263																																														0.00180642	0.00226639
ANXA1_C324
ANXA1_C343
ANXA11_C226
ANXA11_C294
ANXA11_C384
ANXA2_C151
ANXA2_C353
ANXA3_C202
ANXA4_C108						0.00125134
ANXA4_C198																																														0.00194276		0.0016485
ANXA5_C316																																														0.00196321	0.00206329
ANXA6_C114
ANXA6_C552																		0.00223616
ANXA6_C59
ANXA6_C96
ANXA7_C285
ANXA7_C298
ANXA7_C327
ANXA7_C363
ANXA7_C413
AP1B1_C859
AP1B1_C866
AP1B1_C914
AP1G1_C106
AP1G1_C160
AP1G1_C356
AP1G1_C395
AP1G1_C403
AP1G1_C542
AP1G2_C125
AP1G2_C136
AP1G2_C539
AP1G2_C555
AP1M2_C92
AP1S1_C47
AP2A1_C129
AP2A1_C134
AP2A1_C171
AP2A1_C225
AP2A1_C267
AP2A1_C331
AP2A1_C397
AP2A1_C492
AP2A1_C533
AP2A1_C830
AP2A1_C941
AP2A1_C970
AP2A2_C267
AP2A2_C396
AP2A2_C397
AP2A2_C491
AP2A2_C532			0.00217884
AP2A2_C533
AP2A2_C932
AP2B1_C123
AP2B1_C144
AP2B1_C241
AP2B1_C391																																			0.00183151							0.00233029
AP2B1_C871
AP2B1_C95
AP2M1_C212
AP2M1_C246
AP2M1_C251
AP2M1_C86
AP3B1_C215
AP3B1_C507
AP3B1_C893
AP3B1_C970
AP3D1_C1165																							0.00234704											0.00177445	0.00165483		0.00219279	0.00209992	0.0020753				0.00175906	0.00203983	0.00166122
AP3D1_C1195
AP3D1_C137
AP3D1_C208
AP3D1_C348
AP3D1_C39
AP3D1_C574
AP3D1_C908
AP3M1_C10
AP3M1_C236
AP3M1_C288
AP3M1_C29
AP3M1_C97
AP3M2_C29
AP3S1_C100
AP3S1_C105
AP3S1_C47
AP4B1_C293
AP4B1_C298
AP4B1_C94
AP4E1_C1119																																	0.000814462	0.00153035		0.00157781					0.0014304	0.00162995				0.001501
AP4E1_C1130																																	0.000814462	0.00153035		0.00157781					0.0014304	0.00162995				0.001501
AP4E1_C975																																										0.00164225
AP4E1_C976																																										0.00164225
AP4M1_C431																																						0.00213838
AP4M1_C94
AP4S1_C47
AP5B1_C151
AP5B1_C153																																		0.00189413
AP5B1_C800
AP5M1_C18
AP5S1_C21
AP5Z1_C546
APAF1_C1129
APAF1_C158
APAF1_C450
APAF1_C803
APBA3_C500
APBA3_C507
APBB2_C148
APBB2_C245
APBB2_C447
APBB2_C561
APC_C417
APC_C420
APC_C447																																								0.00202838
APC_C451																																								0.00202838
APEH_C30
APEH_C312
APEX1_C208
APEX1_C65
APEX2_C260
APEX2_C27
APEX2_C321
APEX2_C325
APEX2_C469
API5_C234
API5_C297
APIP_C11								0.00175906		0.00173669		0.00171512			0.00197367								0.00198428
APIP_C12								0.00166769		0.00172222		0.00178229			0.00211253																							0.00216512
APIP_C147																												0.00121301
APIP_C32
APLP2_C116																								0.00219279
APMAP_C134
APMAP_C140
APMAP_C149
APMAP_C335
APMAP_C338
APOA1BP_C115
APOA1BP_C127
APOBEC3B_C247										0.00205147																							0.00185762									0.00219279
APOBEC3B_C354
APOBEC3C_C130	0.00217884	0.00118722		0.00148695		0.0011014		0.000580912			0.000828529		0.000876288	0.00145136	0.000768516		0.000643902				0.000656207	0.00186656			0.000672018							0.00229774	0.00093229		0.00198428	0.000950582	0.00137999	0.000926469	0.00108425	0.0018488	0.00155091	0.000862636	0.00126781	0.00137272	0.00097596	0.00161201	0.00129387
APOBEC3C_C156
APOBEC3C_C65
APOBEC3C_C70
APOBEC3C_C76
APOBEC3D_C261
APOO_C71
APOO_C78
APOOL_C74								0.00118722																									0.001501					0.00118049
APOOL_C79				0.00180642
APP_C291
APP_C300
APP_C324														0.00220699	0.00144709
APPL1_C328
APPL1_C335
APPL1_C341
APPL1_C368
APPL1_C549
APPL1_C551
APPL1_C603
APPL2_C317																																			0.00229774
APPL2_C334
APPL2_C341
APPL2_C55
APPL2_C612
APRT_C140	0.000527786
APRT_C83
AQP3_C11
AQR_C1039
AQR_C1144
AQR_C1245
AQR_C28
AQR_C449
AQR_C95
AQR_C96
AQR_C997
ARAF_C538
ARAF_C58																0.00231386						0.00159464
ARAF_C59																0.00231386						0.00108592
ARAP1_C1222
ARAP1_C1310
ARAP1_C638
ARAP1_C900
ARAP1_C977
ARAP1_C984
ARAP3_C1022
ARAP3_C1044	0.00223616	0.00188481		0.00216512		0.00228192		0.00073098	0.00225114	0.00150577	0.00197367	0.00144286		0.00132495	0.00190358		0.00193275																0.00177445
ARAP3_C1051	0.00223616	0.00188481		0.00216512		0.00228192		0.00073098	0.00225114	0.00150577	0.00197367	0.00144286		0.00132495	0.00190358		0.00193275																0.00177445
ARAP3_C1215																							0.00157232
ARAP3_C371
ARAP3_C377
ARAP3_C460
ARAP3_C527
ARCN1_C286
ARCN1_C441
ARCN1_C479
ARCN1_C94
AREG_C146		0.00113473				0.00187562
AREG_C154
AREG_C159		0.00113473				0.00187562
AREG_C172
ARF1_C159
ARF4_C159
ARF4_C62																					0.00229774	0.00202838																	0.00213838	0.00209992		0.00147329			0.00179023
ARF5_C62
ARF6_C155
ARF6_C90
ARFGAP1_C359
ARFGAP1_C96
ARFGAP2_C26
ARFGAP2_C29
ARFGAP2_C79
ARFGAP2_C97
ARFGAP3_C241
ARFGAP3_C25
ARFGAP3_C28
ARFGAP3_C312
ARFGEF1_C1050
ARFGEF1_C1200
ARFGEF1_C1259
ARFGEF1_C1326
ARFGEF1_C1332
ARFGEF1_C1524																						0.00217884
ARFGEF1_C1526																						0.00217884
ARFGEF1_C1685
ARFGEF1_C1729	0.000715815	0.000527786	0.000527786	0.000570803	0.000719396	0.000590795	0.00149627	0.000527786	0.000527786	0.000527786			0.000543932	0.000796333	0.000527786							0.00122037						0.00187562
ARFGEF1_C486																																						0.00225114
ARFGEF1_C622
ARFGEF1_C88
ARFGEF2_C1450
ARFGEF2_C1471																						0.00234704
ARFGEF2_C1473																						0.00234704
ARFGEF2_C1661
ARFGEF2_C1662
ARFGEF2_C933
ARFGEF3_C1628																0.00199505
ARFGEF3_C1641																0.00199505
ARFGEF3_C307
ARFGEF3_C309
ARFGEF3_C868
ARFRP1_C125
ARFRP1_C154
ARFRP1_C163
ARFRP1_C168
ARHGAP1_C91																																				0.00206329
ARHGAP10_C402
ARHGAP10_C82
ARHGAP11A_C108
ARHGAP11A_C115
ARHGAP11A_C420
ARHGAP11A_C451																																										0.00228192
ARHGAP11A_C690
ARHGAP11A_C876
ARHGAP11A_C883
ARHGAP12_C199																						0.00146001
ARHGAP12_C441								0.00223616
ARHGAP12_C662
ARHGAP18_C323
ARHGAP18_C377
ARHGAP18_C637
ARHGAP19_C23																					0.00233029
ARHGAP19_C28																					0.00233029
ARHGAP21_C264
ARHGAP21_C266
ARHGAP26_C142
ARHGAP26_C71
ARHGAP26_C82
ARHGAP27_C697
ARHGAP27_C703
ARHGAP27_C717
ARHGAP27_C830
ARHGAP29_C1066								0.00185762																														0.00159464
ARHGAP29_C1215
ARHGAP29_C421
ARHGAP29_C518
ARHGAP29_C627
ARHGAP29_C638
ARHGAP29_C641
ARHGAP29_C645
ARHGAP29_C649
ARHGAP29_C657
ARHGAP29_C691
ARHGAP29_C70
ARHGAP29_C701
ARHGAP29_C793								0.00174405																														0.00117607		0.00215164
ARHGAP29_C897								0.00161793
ARHGAP29_C906								0.00161793
ARHGAP29_C963
ARHGAP29_C966
ARHGAP35_C559
ARHGAP35_C562
ARHGAP35_C565
ARHGAP35_C661
ARHGAP35_C663
ARHGAP35_C730
ARHGAP39_C434
ARHGAP39_C502
ARHGAP39_C529
ARHGAP39_C678
ARHGAP4_C34
ARHGAP4_C567
ARHGAP42_C653
ARHGAP5_C1281
ARHGAP5_C1291
ARHGAP5_C201
ARHGAP5_C204
ARHGAP5_C557
ARHGAP5_C563
ARHGAP8_C40
ARHGAP8_C41
ARHGEF1_C552																						0.00206329																				0.00233029
ARHGEF1_C609
ARHGEF1_C610
ARHGEF1_C767																						0.00225114
ARHGEF1_C907
ARHGEF1_C926
ARHGEF10_C1335
ARHGEF10_C864
ARHGEF10_C950
ARHGEF10_C959
ARHGEF10L_C444
ARHGEF11_C1087
ARHGEF11_C906
ARHGEF12_C1128
ARHGEF12_C1325
ARHGEF12_C1528	0.00219279		0.00216512	0.00205147
ARHGEF12_C921
ARHGEF16_C438
ARHGEF16_C465
ARHGEF18_C306
ARHGEF18_C504
ARHGEF18_C730
ARHGEF2_C306
ARHGEF2_C335
ARHGEF2_C342		0.00176671						0.00226639
ARHGEF2_C383
ARHGEF2_C478
ARHGEF2_C68
ARHGEF2_C71
ARHGEF2_C715
ARHGEF26_C533												0.00203983
ARHGEF26_C566
ARHGEF28_C407
ARHGEF3_C342
ARHGEF3_C368
ARHGEF3_C369
ARHGEF3_C403
ARHGEF3_C475
ARHGEF3_C548
ARHGEF39_C10																						0.0020171											0.00169431
ARHGEF39_C274
ARHGEF4_C702																						0.00162391
ARHGEF40_C123
ARHGEF40_C183
ARHGEF5_C1301									0.00200599
ARHGEF5_C1355
ARHGEF5_C1509
ARHGEF5_C1517
ARHGEF5_C548								0.00133806				0.00211253																		0.00192289
ARHGEF5_C68																														0.00226639
ARHGEF7_C349
ARHGEF7_C448
ARHGEF7_C490								0.00133474																																		0.00129089
ARHGEF7_C654
ARHGEF7_C668
ARID1A_C1099
ARID1A_C1105
ARID1A_C1827
ARID1A_C1874
ARID1A_C1968
ARID1A_C1981
ARID1A_C1983
ARID1A_C2043
ARID1A_C2052
ARID1A_C336								0.00114261
ARID1B_C1985
ARID1B_C1987
ARID1B_C2056
ARID1B_C2127
ARID2_C1271
ARID2_C1319
ARID2_C1362
ARID2_C1512
ARID2_C1634																		0.00219279
ARID2_C1639																		0.00219279
ARID2_C1667
ARID2_C1672
ARID2_C1814
ARID2_C382
ARID2_C525																							0.00175906				0.0015615
ARID2_C538																							0.00175906				0.0015615
ARID2_C553
ARID2_C711
ARID2_C82
ARID4B_C25
ARID4B_C397
ARID4B_C828
ARID4B_C833
ARIH1_C161								0.00157232
ARIH1_C186
ARIH1_C189
ARIH1_C203
ARIH1_C208
ARIH1_C211
ARIH1_C269
ARIH1_C276
ARIH1_C281
ARIH1_C304
ARIH1_C307
ARIH1_C327
ARIH1_C357																	0.000752242	0.00113473	0.00135504	0.00113669	0.0010893	0.00147329	0.00103071	0.00127345	0.00152534	0.00123813	0.00138739	0.00116315	0.00168754	0.00155618
ARIH1_C362
ARIH1_C418
ARIH1_C466
ARIH1_C468
ARIH2_C156
ARIH2_C161
ARIH2_C183
ARIH2_C188
ARIH2_C252
ARIH2_C257
ARIH2_C300
ARIH2_C303
ARIH2_C310
ARIH2_C315
ARIH2_C323																						0.0011014							0.00226639
ARIH2_C326																						0.00139872
ARL1_C80																																			0.00162391		0.00219279				0.00209992	0.00185762	0.00195291
ARL1_C95																																			0.00162995						0.00228192
ARL13B_C158
ARL13B_C165
ARL14EP_C17
ARL14EP_C75
ARL14EP_C76
ARL16_C86																																	0.00222145		0.00233029			0.00206329					0.00217884	0.00217884	0.00234704
ARL16_C98																																	0.00222145		0.00233029			0.00206329					0.00217884	0.00217884	0.00234704
ARL2BP_C149				0.00200599
ARL3_C118
ARL3_C158																																																0.00188481	0.00191317
ARL3_C174
ARL5B_C13
ARL5B_C132
ARL5B_C157																																		0.00222145								0.00199505	0.00209992
ARL5B_C158																																		0.00222145								0.00199505	0.00209992
ARL5B_C166																																		0.00222145								0.00199505	0.00209992
ARL6IP1_C109
ARL6IP4_C159												0.00194276																										0.00152534
ARL6IP4_C171																																						0.00102241
ARL6IP4_C349
ARL6IP4_C36								0.00162995				0.00164225								0.00206329	0.00152038	0.00104069	0.0017081	0.00189413	0.0020753		0.00234704		0.00228192				0.00177445	0.0014778	0.00171512	0.00143867	0.0014644	0.00115273	0.00183151	0.00192289		0.00114461	0.00175151	0.0016485	0.00136202
ARL6IP4_C48								0.00162995				0.00164225								0.00206329	0.00152038	0.00104069	0.0017081	0.00189413	0.0020753		0.00234704		0.00228192				0.00177445	0.0014778	0.00171512	0.00143867	0.0014644	0.00115273	0.00183151	0.00192289		0.00114461	0.00175151	0.0016485	0.00136202
ARL8B_C158
ARL8B_C159
ARL8B_C164
ARMC10_C59
ARMC4_C235
ARMC4_C610								0.00168085																																		0.00233029
ARMC4_C618								0.00168085																																		0.00233029
ARMC4_C693
ARMC4_C700
ARMC4_C863								0.000951636																									0.00150577
ARMC4_C865								0.000951636																									0.00137634
ARMC5_C353
ARMC5_C356
ARMC5_C575
ARMC5_C579
ARMC5_C657										0.00234704
ARMC5_C665										0.00234704
ARMC5_C884
ARMC5_C894				0.00058636					0.00234704						0.00121301																0.00220699							0.00155618
ARMC6_C243
ARMC6_C297
ARMC6_C435
ARMC6_C471
ARMC6_C484
ARMC7_C168
ARMC8_C168
ARMC8_C174
ARMC8_C175
ARMC8_C259
ARMC8_C264
ARMC8_C283
ARMC8_C661
ARMC9_C270
ARMCX3_C128
ARMCX3_C208
ARMCX3_C343
ARMCX3_C52
ARMCX5_C458
ARNT_C269
ARNT_C351								0.00220699		0.00198428	0.00225114																						0.00153541									0.00228192
ARNT_C358								0.00220699		0.00198428	0.00225114																						0.00153541									0.00228192
ARNTL_C164
ARPC1A_C279
ARPC1B_C123
ARPC1B_C134
ARPC1B_C162
ARPC1B_C342
ARPC1B_C346
ARPC1B_C70
ARPC2_C120
ARPC3_C162
ARPC5_C45																0.000527786							0.000527786
ARPIN_C183											0.00145567																											0.00175906	0.00173669			0.00161793		0.00225114	0.00226639
ARRB1_C140
ARRB1_C251																																														0.00127631	0.00136556	0.00123813	0.00154569
ARRB1_C269																																														0.00127631	0.00136556	0.00123813	0.00154569
ARRB2_C162
ARRB2_C264																						0.00223616
ARRB2_C273																																														0.00189413	0.00229774	0.00191317	0.00226639
ARRB2_C291																																														0.00189413	0.00229774	0.00191317	0.00226639
ARRB2_C430
ARRDC1_C45
ARRDC1_C49
ARSB_C117
ARSB_C121
ART5_C150
ASAP1_C560
ASAP2_C365
ASAP2_C86
ASAP2_C88
ASAP3_C556
ASB1_C222
ASB1_C238								0.00217884			0.00197367	0.00185762
ASB1_C29
ASB1_C301
ASB1_C36
ASB13_C231
ASB6_C308
ASB6_C313
ASCC1_C351
ASCC2_C165
ASCC2_C79
ASCC2_C90
ASCC3_C131
ASCC3_C1315
ASCC3_C1535
ASCC3_C1638
ASCC3_C1906
ASCC3_C208
ASCC3_C2101
ASCC3_C225
ASCC3_C310																																						0.00226639				0.00228192
ASCC3_C324
ASCC3_C704
ASF1A_C203
ASF1B_C172																					0.00231386	0.00194276																				0.00185762
ASF1B_C178																					0.00215164	0.00175151			0.00234704																	0.00185762
ASF1B_C189
ASF1B_C201
ASH1L_C2109
ASH1L_C2113
ASH1L_C2225								0.00211253
ASH1L_C2229								0.00211253
ASH2L_C117
ASH2L_C120
ASH2L_C207
ASH2L_C362																																										0.00223616
ASH2L_C572																																														0.00211253
ASH2L_C581
ASMTL_C274																																						0.00212535
ASMTL_C305
ASMTL_C333								0.00222145
ASMTL_C456																																														0.00220699		0.00194276
ASMTL_C461
ASNA1_C53
ASNA1_C55
ASNS_C158
ASNS_C43
ASNS_C44
ASNS_C73
ASPH_C112
ASPH_C641
ASPH_C648
ASPH_C660
ASPHD2_C116
ASPHD2_C212
ASPHD2_C303																																															0.00179023
ASPHD2_C313																																															0.00179023
ASPM_C10
ASPM_C1711
ASPM_C231
ASPM_C236
ASPM_C3177
ASPM_C3286
ASPM_C3287
ASPM_C405								0.0020171
ASPM_C411								0.0020171
ASPM_C51								0.00157232
ASPM_C911
ASPM_C914
ASPM_C95
ASPSCR1_C127
ASPSCR1_C138
ASPSCR1_C174
ASPSCR1_C224																																						0.00225114				0.00219279			0.00228192
ASPSCR1_C225																																										0.00228192			0.00228192
ASPSCR1_C40
ASPSCR1_C48
ASRGL1_C176
ASS1_C132
ASTE1_C173
ASUN_C17
ASUN_C24
ASUN_C331
ASUN_C349
ASUN_C406
ASUN_C494
ASUN_C54
ASUN_C556
ASUN_C560
ASUN_C63
ATAD1_C137
ATAD1_C310
ATAD1_C359																						0.00203983
ATAD2_C1156
ATAD2_C1246
ATAD2_C1261
ATAD2_C1388
ATAD2_C387
ATAD2_C484
ATAD2_C643
ATAD2_C649
ATAD2_C785
ATAD2B_C437
ATAD2B_C458
ATAD2B_C475
ATAD3B_C492
ATAD3B_C557
ATAD3B_C606	0.00173669					0.00159464		0.00145567		0.00179023	0.00175151	0.00177445	0.00203983		0.00125134		0.0011195				0.0011674	0.00219279			0.00125134						0.00168754		0.000748383	0.00119177		0.00102931	0.00119177	0.00195291	0.00112513			0.000790452	0.00164225	0.00185762	0.00195291
ATAD3B_C611	0.00173669					0.00159464		0.00145567		0.00179023	0.00175151	0.00177445	0.00203983		0.00125134		0.0011195				0.0011674	0.00219279			0.00125134						0.00168754		0.000748383	0.00119177		0.00102931	0.00119177	0.00195291	0.00112513			0.000790452	0.00164225	0.00185762	0.00195291
ATAD3B_C616	0.00203983					0.00175151		0.00123813		0.00138367	0.00166769			0.00229774	0.00175151						0.00208751				0.00175151								0.00126781									0.00234704
ATAD3B_C624						0.00203983		0.00163607		0.00186656	0.00223616										0.00226639				0.00192289								0.001246									0.00229774
ATAD3B_C634	0.00231386			0.000896666							0.00174405				0.00190358							0.00179827											0.00200599
ATAD3B_C641				0.00127918																		0.00225114											0.00128793								0.00168085
ATAD5_C1454
ATAD5_C1458
ATAD5_C433
ATAD5_C827
ATAD5_C831
ATE1_C131
ATE1_C16																						0.00234704
ATE1_C19																						0.00234704
ATE1_C303
ATE1_C64																0.00179023
ATE1_C65																0.00179023
ATF6B_C340																						0.00140256
ATF7IP_C451
ATF7IP_C608								0.00196321		0.00182303											0.00188481				0.00194276								0.00160616					0.00160037				0.0016485
ATF7IP_C612								0.00196321		0.00182303											0.00192289	0.00231386			0.0020753								0.00160616					0.00160037				0.0016485
ATF7IP_C93
ATF7IP_C955																																										0.00198428
ATG12_C134
ATG14_C17
ATG14_C330	0.00194276							0.00135504		0.00225114							0.00184009				0.00211253												0.00213838
ATG14_C335	0.00181467							0.00107601		0.00220699	0.00200599				0.00231386		0.00184009				0.00211253												0.00183151
ATG14_C43																																														0.00229774
ATG14_C46																																														0.00229774
ATG16L1_C506
ATG16L1_C533
ATG2A_C11								0.00168754													0.00206329												0.0014304	0.00185762			0.00233029		0.00212535			0.00131538	0.00225114
ATG2A_C1460															0.0020753
ATG2A_C1578
ATG2A_C1579
ATG2A_C483
ATG2A_C485
ATG2B_C1597
ATG2B_C1667
ATG3_C259
ATG3_C264
ATG4A_C117
ATG4A_C217																																						0.00193275
ATG4A_C77
ATG4A_C81
ATG4A_C92
ATG4B_C162								0.00225114		0.00209992												0.00213838															0.0020171	0.00200599				0.00186656					0.00167423
ATG4B_C166
ATG4B_C177
ATG4B_C277
ATG4B_C291
ATG4B_C421
ATG4C_C107
ATG4C_C111
ATG5_C19
ATG7_C322
ATG7_C358
ATG7_C368
ATG7_C550
ATG7_C553
ATG7_C572																																	0.00212535
ATG7_C646
ATG7_C649
ATG7_C80
ATG7_C81
ATG9A_C178
ATG9A_C197								0.00196321
ATG9A_C331
ATG9A_C433																	0.000527786				0.000841552	0.00109443			0.000781687			0.00121301																			0.00225114
ATG9A_C764
ATIC_C101
ATIC_C287
ATIC_C363
ATIC_C434
ATL2_C287
ATL2_C293
ATL2_C441
ATL3_C256
ATL3_C262
ATL3_C429
ATM_C2021
ATM_C755
ATM_C786
ATM_C790
ATOX1_C12																																	0.00219279					0.00155091	0.00198428			0.00215164
ATOX1_C15																						0.00182303											0.00181467					0.00133145	0.0018488			0.00208751
ATOX1_C41
ATP11A_C1112
ATP11A_C502
ATP13A1_C336
ATP13A1_C410
ATP13A1_C515
ATP13A1_C530
ATP13A1_C531
ATP13A1_C648
ATP13A1_C711
ATP13A1_C969
ATP13A1_C971
ATP13A1_C979
ATP13A3_C489
ATP13A3_C496
ATP1A1_C211																																															0.00234704
ATP1A1_C249
ATP1A1_C428
ATP1A1_C459																																														0.00206329
ATP1A1_C463																																														0.00171512	0.00231386	0.00229774
ATP1A1_C464
ATP1A1_C518
ATP1A3_C377
ATP1A3_C62
ATP1A3_C708
ATP2A2_C344
ATP2A2_C349
ATP2A2_C364
ATP2A2_C377
ATP2A2_C471
ATP2A2_C498
ATP2A2_C560
ATP2A2_C595
ATP2A2_C635
ATP2A2_C669
ATP2A2_C875
ATP2A2_C997
ATP2A3_C344
ATP2A3_C349
ATP2A3_C364																								0.00171512					0.00219279
ATP2A3_C447
ATP2A3_C636
ATP2B1_C463
ATP2B1_C473
ATP2B1_C60
ATP2B1_C722
ATP2B1_C733
ATP2B4_C537
ATP2B4_C632
ATP2B4_C710
ATP2B4_C721
ATP2C1_C173
ATP2C1_C175
ATP2C1_C377
ATP2C1_C378
ATP2C1_C382
ATP2C1_C443
ATP2C1_C445
ATP2C1_C703
ATP2C1_C873								0.00158336																														0.00155091
ATP5A1_C244
ATP5A1_C294																																																	0.00220699
ATP5E_C19
ATP5H_C101
ATP5O_C141
ATP5S_C134
ATP5S_C141
ATP5SL_C164
ATP5SL_C165
ATP5SL_C171
ATP5SL_C190
ATP5SL_C200
ATP6V0D1_C197
ATP6V0D1_C209
ATP6V0D1_C244
ATP6V0D1_C335
ATP6V1A_C138	0.000560592	0.000527786	0.00106798	0.000592202	0.00194276	0.000656701	0.00137999	0.000561206	0.000527786	0.000774748	0.000784225	0.00208751	0.000673387	0.00062297	0.000541614	0.00107438	0.000541198	0.000663784	0.000825392		0.000631904	0.000529835			0.00075796	0.000693568	0.000821686	0.00135159			0.000527786	0.000678984	0.000648283			0.000852551	0.00133474	0.000691404	0.000663009	0.000677284		0.000692947	0.00165483	0.000680989	0.000679554	0.000527786		0.000928395	0.00072906
ATP6V1A_C240
ATP6V1A_C254
ATP6V1A_C277
ATP6V1A_C394
ATP6V1B2_C112
ATP6V1B2_C162
ATP6V1B2_C207
ATP6V1C1_C15
ATP6V1C1_C225
ATP6V1C1_C376
ATP6V1G1_C69								0.00106015													0.00179827	0.00148695		0.00193275														0.00120342	0.00215164			0.00186656	0.00200599		0.00172941
ATP6V1H_C312
ATP6V1H_C85																																						0.00231386
ATP7A_C263
ATP7A_C266
ATP7B_C499
ATP7B_C502
ATP9A_C781
ATP9A_C798
ATP9B_C870
ATP9B_C887
ATPAF1_C194
ATPAF1_C199
ATPAF1_C321										0.00202838												0.00228192																				0.00225114
ATPAF2_C141
ATR_C1042
ATR_C1044
ATR_C1192
ATR_C1193
ATR_C1198
ATR_C1343
ATR_C1354
ATR_C1357
ATR_C1721
ATR_C1923
ATR_C2490
ATR_C2497
ATR_C2536
ATR_C38
ATR_C636
ATR_C671
ATR_C685																																												0.0020753
ATR_C790
ATR_C96																																														0.00199505
ATRIP_C577
ATRIP_C585				0.00159464				0.00123554	0.00191317	0.00222145	0.00113473										0.00124073	0.00195291											0.00159464					0.00202838				0.00133145			0.00216512
ATRIP_C680												0.000630652			0.00127631		0.00193275																		0.001246		0.00145567	0.00219279							0.0012999
ATRIP_C682												0.000630652			0.00127631		0.00193275																		0.001246		0.00145567	0.00219279							0.0012999
ATRX_C132
ATRX_C133
ATRX_C135
ATRX_C136
ATRX_C1574
ATRX_C1575
ATRX_C1576
ATRX_C171																						0.00215164
ATRX_C174																						0.00215164
ATRX_C1789
ATRX_C1814
ATRX_C1844
ATRX_C220																						0.00220699
ATRX_C223
ATRX_C231
ATRX_C232
ATRX_C235
ATRX_C240
ATRX_C2404
ATRX_C324
ATRX_C335																						0.00181467																0.00222145
ATXN10_C134
ATXN10_C283																																						0.00223616
ATXN10_C354				0.00183151				0.00162391																									0.0016485
ATXN10_C356								0.00106326																									0.00205147					0.00215164
ATXN10_C382
ATXN10_C65
ATXN10_C84
ATXN10_C92
ATXN10_C95
ATXN2_C301
ATXN2_C332																			0.00195291
ATXN2_C556																						0.00174405
ATXN2_C852
ATXN2_C892
ATXN2L_C135
ATXN3_C114
ATXN7_C129																						0.00219279
ATXN7_C692																						0.00179827		0.00215164
ATXN7L2_C126
ATXN7L2_C136
ATXN7L2_C687
ATXN7L2_C697
ATXN7L3_C45
ATXN7L3B_C43																				0.00139113					0.00209992													0.00163607
ATXN7L3B_C75
AUP1_C70
AURKA_C290
AURKA_C33
AURKA_C393
AURKA_C49																																						0.00175906
AURKA_C8
AURKB_C170
AURKB_C234
AVEN_C169																					0.00140256	0.00188481			0.00157232
AVEN_C193
AVEN_C251																																						0.00181467
AVL9_C119
AXIN2_C716
AXL_C604
AXL_C678
AXL_C687
AXL_C785										0.00215164
AXL_C852
AXL_C854
AZI1_C159
AZI1_C181
AZI1_C218
AZI2_C257																																										0.00206329			0.00190358
AZI2_C262																																										0.00206329			0.00190358
B3GALNT1_C238
B3GALNT1_C300
B3GNT3_C268
B3GNT3_C335
B4GALT3_C119
B4GALT5_C248
BABAM1_C294
BACH1_C140
BACH1_C263
BACH1_C270
BAG1_C213																																						0.00135504				0.0018488			0.0020171
BAG1_C272
BAG2_C162
BAG3_C151																						0.00189413
BAG3_C179																																						0.00186656				0.00160616	0.00185762		0.00234704
BAG4_C193
BAG5_C198
BAG5_C207
BAG5_C232
BAG5_C254																																						0.00190358				0.00158897			0.00233029
BAG6_C339
BAG6_C343
BAHCC1_C2009
BAHCC1_C2022
BAIAP2_C195
BAIAP2_C202												0.00226639
BAIAP2_C230
BAIAP2L1_C182
BAIAP2L1_C194
BAIAP2L1_C229
BAK1_C166																														0.0020171
BANF1_C77
BANF1_C80
BANP_C48
BANP_C65
BANP_C71																					0.00134477
BAP1_C638
BAP1_C649
BAZ1A_C1166
BAZ1A_C1169
BAZ1A_C1192
BAZ1A_C1195
BAZ1A_C232
BAZ1A_C27
BAZ1A_C47
BAZ1A_C54
BAZ1A_C547
BAZ1A_C586
BAZ1A_C621
BAZ1A_C764
BAZ1A_C799
BAZ1A_C930
BAZ1A_C970
BAZ1B_C1006
BAZ1B_C1045
BAZ1B_C1175
BAZ1B_C120
BAZ1B_C1202
BAZ1B_C1205
BAZ1B_C1213
BAZ1B_C1228
BAZ1B_C1231
BAZ1B_C1393
BAZ1B_C1395
BAZ1B_C1420																						0.00231386																0.00199505				0.00190358
BAZ1B_C1428
BAZ1B_C1435
BAZ1B_C156
BAZ1B_C338								0.00222145																														0.00219279				0.00216512
BAZ1B_C497
BAZ1B_C753
BAZ1B_C953
BAZ1B_C994
BAZ2A_C1037
BAZ2A_C1369																																						0.00217884
BAZ2A_C1436
BAZ2A_C1540
BAZ2A_C1658
BAZ2A_C1660
BAZ2A_C1679
BAZ2A_C1682
BAZ2A_C1694
BAZ2A_C1697
BAZ2A_C1701
BAZ2A_C1705
BAZ2A_C583
BAZ2A_C726
BAZ2A_C917
BAZ2A_C943
BAZ2A_C955
BBS9_C826											0.00194276
BBS9_C843											0.00194276
BBX_C150
BBX_C606
BCAP29_C171
BCAR3_C190
BCAR3_C400
BCAR3_C408
BCAR3_C561
BCAR3_C737
BCAS2_C106
BCAS2_C132
BCAS3_C139
BCAS3_C412
BCAS3_C417
BCAS3_C442
BCAT2_C135
BCAT2_C147
BCAT2_C342																																	0.00209992
BCAT2_C345											0.00174405				0.00181467						0.00153035												0.00231386
BCCIP_C141
BCCIP_C213								0.001501			0.00179023																						0.00155618					0.00219279				0.00182303
BCCIP_C216
BCCIP_C275
BCKDHA_C178
BCKDHA_C197
BCKDHB_C177
BCKDHB_C235
BCKDK_C152
BCL10_C119								0.00191317				0.00175151								0.00215164		0.00131224															0.00175151	0.00134477				0.00123813	0.00181467
BCL10_C122								0.00185762				0.00171512								0.00206329		0.00130602															0.00176671	0.00136912				0.00124073	0.00180642
BCL10_C57
BCL2L12_C155
BCL2L12_C162
BCL2L12_C254
BCL2L2_C222																0.000527786
BCL2L2_C232
BCL2L2_C29
BCLAF1_C688
BCR_C608
BCR_C609
BCR_C753
BCS1L_C234
BCS1L_C356
BDH1_C115
BDH1_C209
BDH1_C221
BDH1_C86	0.00231386	0.00219279
BECN1_C353
BEGAIN_C124
[truncated: 21,365 more rows]
[truncated: 236 more columns]
