# Supplementary material for: COOKIE-Pro: covalent inhibitor binding kinetics profiling on the proteome scale
Source: Nat Commun. 2025 Sep 30;16:8373. doi: 10.1038/s41467-025-63491-2 (PMC12484723; doi:10.1038/s41467-025-63491-2)
Supplement: Supplementary file 8 — Supplementary Data 6 [file 41467_2025_63491_MOESM8_ESM.xlsx]

## Sheet: Sheet1
Peptide_ID	protein_DBIA	Compound	Num_Data_Points	Concentrations_Fitted	k_obs_Replicates_Fitted	DBIA_Ratios_Used	DBIA_Ratios_CVs	Lin_RSS	Lin_AIC	Lin_BIC	Lin_Param_a	Hyp_RSS	Hyp_AIC	Hyp_BIC	Hyp_Param_vmax	Hyp_Param_km	Const_RSS	Const_AIC	Const_BIC	Const_Param_a	Best_Model_AIC	Best_Model_BIC	k_inact	K_I	k_inact_over_K_I	gene_DBIA	ProteinName
A[Acetyl][TMTpro]ADISESSGADC[DBIA]K[TMTpro]	O43583_13	AC124	4	[2e-05, 2e-05, 5e-05, 5e-05]	[2.9884780744427063e-05, 0.0, 1.1339442922293102e-05, 1.113339277094117e-06]	[0.898, 1.073, 0.96, 0.996]	[8.878741755454081, 1.8404907975460139]	7.66161e-10	-87.5037	-88.1174	0.210403	6.85005e-10	-85.9516	-87.179	2.19288e-05	3.5041e-05	5.74805e-10	-88.6531	-89.2668	1.05844e-05	Const	Const	1.05844e-05	<1.00e-05		DENR_13	Density-regulated protein
A[Acetyl][TMTpro]ADISESSGADC[DBIA]K[TMTpro]	O43583_13	AC24	4	[2e-05, 2e-05, 5e-05, 5e-05]	[3.582510591582224e-05, 2.075654060998234e-05, 4.9093660694459455e-05, 2.3463654618458323e-05]	[0.879, 0.928, 0.838, 0.919]	[2.7116768123962394, 4.610130904951626]	7.69343e-10	-87.4871	-88.1008	0.820603	4.84885e-10	-87.3336	-88.561	6.43195e-05	3.2272e-05	5.05785e-10	-89.1648	-89.7785	3.22847e-05	Const	Const	3.22847e-05	<1.00e-05		DENR_13	Density-regulated protein
A[Acetyl][TMTpro]ADISESSGADC[DBIA]K[TMTpro]	O43583_13	CL112	4	[2e-05, 2e-05, 5e-05, 5e-05]	[0.0, 0.0, 7.623245713937786e-05, 0.0]	[1.066, 1.219, 0.76, 1.008]	[6.695842450765865, 14.027149321266968]	3.30648e-09	-81.6547	-82.2684	0.657176	3.32046e-09	-79.6378	-80.8652	0.000992585	0.00146923	4.35854e-09	-80.5497	-81.1634	1.90581e-05	Lin	Lin			0.657176	DENR_13	Density-regulated protein
A[Acetyl][TMTpro]ADISESSGADC[DBIA]K[TMTpro]	O43583_13	CL113	4	[2e-05, 2e-05, 5e-05, 5e-05]	[7.80659804814201e-05, 0.0, 3.804607085365484e-05, 1.777925832664234e-05]	[0.755, 1.057, 0.872, 0.938]	[16.666666666666664, 3.646408839779002]	4.59152e-09	-80.3414	-80.9551	0.750446	3.73457e-09	-79.1677	-80.3951	5.09977e-05	1.80737e-05	3.37618e-09	-81.5713	-82.185	3.34728e-05	Const	Const	3.34728e-05	<1.00e-05		DENR_13	Density-regulated protein
A[Acetyl][TMTpro]ADISESSGADC[DBIA]K[TMTpro]	O43583_13	CL123	2	[2e-05, 5e-05]	[4.1572437376223964e-05, 3.6347887635154114e-06]	[0.861, 0.987]	[nan, nan]	1.3875e-09	-40.1778	-41.4847	0.349375	1.13333e-09	-38.5825	-41.1962	4.15724e-05	3.5e-05	7.19633e-10	-41.4909	-42.7977	2.26036e-05	Const	Const	2.26036e-05	<1.00e-05		DENR_13	Density-regulated protein
A[Acetyl][TMTpro]ADISESSGADC[DBIA]K[TMTpro]	O43583_13	CL128	4	[2e-05, 2e-05, 5e-05, 5e-05]	[3.424950454013711e-05, 0.0, 3.836480614712063e-05, 2.3463654618458323e-05]	[0.884, 1.069, 0.871, 0.919]	[9.472606246799794, 2.6815642458100584]	7.36586e-10	-87.6612	-88.2749	0.651106	6.97537e-10	-85.879	-87.1064	6.64959e-05	5.75769e-05	8.87686e-10	-86.9148	-87.5285	2.40195e-05	Lin	Lin			0.651106	DENR_13	Density-regulated protein
A[Acetyl][TMTpro]ADISESSGADC[DBIA]K[TMTpro]	O43583_13	CL15	2	[2e-05, 5e-05]	[3.2995426663879715e-05, 3.081432241868935e-05]	[0.888, 0.895]	[nan, nan]	3.68307e-10	-42.8305	-44.1374	0.758836	1.30195e-10	-42.9103	-45.524	6.13331e-05	3.12936e-05	2.37861e-12	-52.9153	-54.2222	3.19049e-05	Const	Const	3.19049e-05	<1.00e-05		DENR_13	Density-regulated protein
A[Acetyl][TMTpro]ADISESSGADC[DBIA]K[TMTpro]	O43583_13	CL22	2	[2e-05, 5e-05]	[2.7114674685277893e-05, 2.7727870911725252e-05]	[0.907, 0.905]	[nan, nan]	2.21339e-10	-43.8489	-45.1558	0.665064	6.67643e-11	-44.246	-46.8597	5.35893e-05	3.19851e-05	1.88005e-13	-57.9909	-59.2978	2.74213e-05	Const	Const	2.74213e-05	<1.00e-05		DENR_13	Density-regulated protein
A[Acetyl][TMTpro]ADISESSGADC[DBIA]K[TMTpro]	O43583_13	CL4	2	[2e-05, 5e-05]	[3.050412944644627e-05, 2.3161558038625282e-05]	[0.896, 0.92]	[nan, nan]	3.88894e-10	-42.7217	-44.0286	0.609711	1.73239e-10	-42.339	-44.9527	4.93405e-05	2.93301e-05	2.69567e-11	-48.0599	-49.3667	2.68328e-05	Const	Const	2.68328e-05	<1.00e-05		DENR_13	Density-regulated protein
A[Acetyl][TMTpro]ADISESSGADC[DBIA]K[TMTpro]	O43583_13	CL53	2	[2e-05, 5e-05]	[5.580359510538613e-05, 9.608734658227524e-06]	[0.818, 0.966]	[nan, nan]	2.32746e-09	-39.1433	-40.4501	0.55052	1.80008e-09	-37.6572	-40.2709	5.58036e-05	3.5e-05	1.06698e-09	-40.7032	-42.01	3.27062e-05	Const	Const	3.27062e-05	<1.00e-05		DENR_13	Density-regulated protein
A[Acetyl][TMTpro]ADISESSGADC[DBIA]K[TMTpro]	O43583_13	CL62	2	[2e-05, 5e-05]	[2.4371920641112984e-05, 3.7409695368500445e-05]	[0.916, 0.874]	[nan, nan]	7.63028e-11	-45.9789	-47.2858	0.813077	1.02619e-12	-52.5966	-55.2103	6.43401e-05	3.45977e-05	8.49918e-11	-45.7632	-47.0701	3.08908e-05	Hyp	Hyp	6.43401e-05	3.45977e-05	1.85966	DENR_13	Density-regulated protein
A[Acetyl][TMTpro]ADISESSGADC[DBIA]K[TMTpro]	O43583_13	CL63	4	[2e-05, 2e-05, 5e-05, 5e-05]	[2.742110359421047e-05, 4.198232725013385e-06, 6.7479701580679405e-06, 0.0]	[0.906, 0.985, 0.976, 1.019]	[4.177683765203594, 2.1553884711779414]	6.52925e-10	-88.1434	-88.7571	0.167204	5.70646e-10	-86.6822	-87.9096	1.88007e-05	3.25568e-05	4.47065e-10	-89.6584	-90.2722	9.59183e-06	Const	Const	9.59183e-06	<1.00e-05		DENR_13	Density-regulated protein
A[Acetyl][TMTpro]ADISESSGADC[DBIA]K[TMTpro]	O43583_13	CL91	2	[2e-05, 5e-05]	[3.9323212311607466e-05, 2.9575623475143543e-05]	[0.868, 0.899]	[nan, nan]	6.51606e-10	-41.6895	-42.9963	0.781119	2.92537e-10	-41.2912	-43.9049	6.32055e-05	2.92309e-05	4.75077e-11	-46.9266	-48.2334	3.44494e-05	Const	Const	3.44494e-05	<1.00e-05		DENR_13	Density-regulated protein
A[Acetyl][TMTpro]ADISESSGADC[DBIA]K[TMTpro]	O43583_13	CL93	2	[2e-05, 5e-05]	[8.174669636336714e-06, 1.3663956719658827e-05]	[0.971, 0.952]	[nan, nan]	6.32686e-12	-50.9587	-52.2656	0.291962	2.49441e-16	-69.2409	-71.8546	2.46138e-05	4.01169e-05	1.50661e-11	-49.2234	-50.5303	1.09193e-05	Hyp	Hyp	2.46138e-05	4.01169e-05	0.61355	DENR_13	Density-regulated protein
A[Acetyl][TMTpro]ADISESSGADC[DBIA]K[TMTpro]	O43583_13	CL94	4	[2e-05, 2e-05, 5e-05, 5e-05]	[4.254199430393744e-05, 0.0, 5.4786713758252474e-05, 0.0]	[0.858, 1.1, 0.821, 1.0]	[12.359550561797757, 9.829763866007692]	2.5891e-09	-82.633	-83.2467	0.618996	2.4217e-09	-80.9004	-82.1278	4.50467e-05	2.73215e-05	2.44319e-09	-82.865	-83.4787	2.43322e-05	Const	Const	2.43322e-05	<1.00e-05		DENR_13	Density-regulated protein
A[Acetyl][TMTpro]ADISESSGADC[DBIA]K[TMTpro]	O43583_13	CL99	4	[2e-05, 2e-05, 5e-05, 5e-05]	[2.3161558038625282e-05, 1.2789982917057458e-05, 3.3308415742377096e-05, 2.6197410964233693e-05]	[0.92, 0.955, 0.887, 0.91]	[1.8666666666666623, 1.2799109627156382]	1.4269e-10	-94.2266	-94.8403	0.636952	7.90686e-11	-94.588	-95.8154	5.26986e-05	3.85842e-05	2.17769e-10	-92.5355	-93.1492	2.38643e-05	Hyp	Hyp	5.26986e-05	3.85842e-05	1.36581	DENR_13	Density-regulated protein
A[Acetyl][TMTpro]ASC[DBIA]VLLHTGQK[TMTpro]	P14550_5	AC124	8	[2e-05, 2e-05, 2e-05, 2e-05, 5e-05, 5e-05, 5e-05, 5e-05]	[1.600808689906567e-05, 7.603110221147782e-06, 1.249926831409328e-05, 0.0, 0.0, 2.015852578745427e-05, 8.460890967974603e-06, 0.0]	[0.944, 0.973, 0.956, 1.001, 1.042, 0.93, 0.97, 1.039]	[2.210301975075645, 4.764664950472216]	5.4858e-10	-185.225	-185.146	0.185619	4.73348e-10	-184.405	-184.246	1.51124e-05	2.88542e-05	4.24506e-10	-187.276	-187.197	8.09124e-06	Const	Const	8.09124e-06	<1.00e-05		AKR1A1_5	Aldo-keto reductase family 1 member A1
A[Acetyl][TMTpro]ASC[DBIA]VLLHTGQK[TMTpro]	P14550_5	AC24	8	[2e-05, 2e-05, 2e-05, 2e-05, 5e-05, 5e-05, 5e-05, 5e-05]	[8.460890967974603e-06, 2.2257234577579126e-05, 9.321328758011877e-06, 0.0, 0.0, 0.0, 0.0, 0.0]	[0.97, 0.923, 0.967, 1.053, 1.013, 1.077, 1.029, 1.032]	[4.804157977442488, 2.2918993902754146]	5.98577e-10	-184.527	-184.448	0.0690335	4.53464e-10	-184.748	-184.589	5.00469e-06	2.70859e-11	4.53464e-10	-186.748	-186.669	5.00493e-06	Const	Const	5.00493e-06	<1.00e-05		AKR1A1_5	Aldo-keto reductase family 1 member A1
A[Acetyl][TMTpro]ASC[DBIA]VLLHTGQK[TMTpro]	P14550_5	CL112	8	[2e-05, 2e-05, 2e-05, 2e-05, 5e-05, 5e-05, 5e-05, 5e-05]	[0.0, 0.0, 2.4979085424440836e-05, 2.1056031504522735e-05, 0.0, 0.0, 1.1050241669956832e-05, 0.0]	[1.03, 1.127, 0.914, 0.927, 1.051, 1.065, 0.961, 1.03]	[8.628843394342574, 3.8911434455465974]	1.00232e-09	-180.403	-180.324	0.127001	8.91809e-10	-179.338	-179.179	1.14158e-05	2.66242e-05	7.82077e-10	-182.388	-182.309	7.13567e-06	Const	Const	7.13567e-06	<1.00e-05		AKR1A1_5	Aldo-keto reductase family 1 member A1
A[Acetyl][TMTpro]ASC[DBIA]VLLHTGQK[TMTpro]	P14550_5	CL113	8	[2e-05, 2e-05, 2e-05, 2e-05, 5e-05, 5e-05, 5e-05, 5e-05]	[0.0, 0.0, 1.220885764699523e-05, 8.174669636336714e-06, 4.480383869412123e-06, 0.0, 3.6347887635154114e-06, 0.0]	[1.088, 1.031, 0.957, 0.971, 0.984, 1.078, 0.987, 1.064]	[5.145961272589656, 4.186595120162009]	1.92127e-10	-193.618	-193.539	0.0701232	1.69711e-10	-192.611	-192.452	6.16567e-06	2.97052e-05	1.47645e-10	-195.725	-195.646	3.56234e-06	Const	Const	3.56234e-06	<1.00e-05		AKR1A1_5	Aldo-keto reductase family 1 member A1
A[Acetyl][TMTpro]ASC[DBIA]VLLHTGQK[TMTpro]	P14550_5	CL123	6	[2e-05, 2e-05, 2e-05, 5e-05, 5e-05, 5e-05]	[0.0, 3.916367883194902e-06, 1.3923727287623017e-06, 1.483354909086536e-05, 0.0, 0.0]	[1.022, 0.986, 0.995, 0.948, 1.084, 1.007]	[1.5281776764014352, 5.496903272444469]	1.54684e-10	-144.288	-144.497	0.0974543	1.55417e-10	-142.26	-142.676	1.76006e-05	0.000136225	1.69692e-10	-143.733	-143.941	3.35705e-06	Lin	Lin			0.0974543	AKR1A1_5	Aldo-keto reductase family 1 member A1
A[Acetyl][TMTpro]ASC[DBIA]VLLHTGQK[TMTpro]	P14550_5	CL128	8	[2e-05, 2e-05, 2e-05, 2e-05, 5e-05, 5e-05, 5e-05, 5e-05]	[3.174698511170213e-05, 1.4248137329875161e-05, 5.328560949103885e-06, 2.7917599593059587e-06, 0.0, 0.0, 2.5113179589302973e-06, 0.0]	[0.892, 0.95, 0.981, 0.99, 1.032, 1.021, 0.991, 1.127]	[4.023031069913182, 4.881679032980434]	1.1276e-09	-179.461	-179.381	0.104127	8.52552e-10	-179.698	-179.539	7.07775e-06	7.25888e-11	8.52551e-10	-181.698	-181.618	7.07835e-06	Const	Const	7.07835e-06	<1.00e-05		AKR1A1_5	Aldo-keto reductase family 1 member A1
A[Acetyl][TMTpro]ASC[DBIA]VLLHTGQK[TMTpro]	P14550_5	CL15	6	[2e-05, 2e-05, 2e-05, 5e-05, 5e-05, 5e-05]	[2.4068835201575598e-05, 1.5713986524553986e-05, 1.2789982917057458e-05, 0.0, 0.0, 0.0]	[0.917, 0.945, 0.955, 1.019, 1.035, 1.035]	[1.7127920598956043, 0.7325159274188909]	8.62746e-10	-133.976	-134.184	0.120857	7.1253e-10	-133.124	-133.54	1.41918e-05	2.41288e-05	5.29172e-10	-136.909	-137.117	8.76213e-06	Const	Const	8.76213e-06	<1.00e-05		AKR1A1_5	Aldo-keto reductase family 1 member A1
A[Acetyl][TMTpro]ASC[DBIA]VLLHTGQK[TMTpro]	P14550_5	CL22	6	[2e-05, 2e-05, 2e-05, 5e-05, 5e-05, 5e-05]	[1.8372167362373597e-05, 1.6892260943543744e-05, 2.528316621865793e-05, 1.3923727287623017e-06, 1.220885764699523e-05, 0.0]	[0.936, 0.941, 0.913, 0.995, 0.957, 1.029]	[1.3110638823062255, 2.9596437437252954]	1.00209e-09	-133.078	-133.286	0.217358	8.12368e-10	-132.337	-132.753	2.52832e-05	3.5e-05	4.96777e-10	-137.288	-137.496	1.23581e-05	Const	Const	1.23581e-05	<1.00e-05		AKR1A1_5	Aldo-keto reductase family 1 member A1
A[Acetyl][TMTpro]ASC[DBIA]VLLHTGQK[TMTpro]	P14550_5	CL4	2	[2e-05, 5e-05]	[3.072485377618041e-06, 0.0]	[0.989, 1.021]	[nan, nan]	8.13807e-12	-50.4552	-51.7621	0.0211896	7.08937e-12	-48.7311	-51.3448	3.07249e-06	3.5e-05	4.72008e-12	-51.5447	-52.8515	1.53624e-06	Const	Const	1.53624e-06	<1.00e-05		AKR1A1_5	Aldo-keto reductase family 1 member A1
A[Acetyl][TMTpro]ASC[DBIA]VLLHTGQK[TMTpro]	P14550_5	CL53	6	[2e-05, 2e-05, 2e-05, 5e-05, 5e-05, 5e-05]	[0.0, 8.460890967974603e-06, 3.3534947872970134e-06, 2.7917599593059587e-06, 1.337232647998194e-05, 1.9860000473630534e-05]	[1.022, 0.97, 0.988, 0.99, 0.953, 0.931]	[2.170598876348489, 2.5412052382060124]	1.86696e-10	-143.16	-143.368	0.234194	1.87721e-10	-141.127	-141.543	0.000165365	0.00066194	2.82445e-10	-140.676	-140.884	7.97308e-06	Lin	Lin			0.234194	AKR1A1_5	Aldo-keto reductase family 1 member A1
A[Acetyl][TMTpro]ASC[DBIA]VLLHTGQK[TMTpro]	P14550_5	CL62	6	[2e-05, 2e-05, 2e-05, 5e-05, 5e-05, 5e-05]	[0.0, 0.0, 0.0, 0.0, 0.0, 0.0]	[1.027, 1.023, 1.036, 1.029, 1.063, 1.006]	[0.5284998843259966, 2.267347879772231]														Zero	Zero				AKR1A1_5	Aldo-keto reductase family 1 member A1
A[Acetyl][TMTpro]ASC[DBIA]VLLHTGQK[TMTpro]	P14550_5	CL63	8	[2e-05, 2e-05, 2e-05, 2e-05, 5e-05, 5e-05, 5e-05, 5e-05]	[0.0, 8.345858389718679e-07, 9.896438234208655e-06, 8.174669636336714e-06, 0.0, 0.0, 0.0, 2.2558348729317548e-05]	[1.066, 0.997, 0.965, 0.971, 1.039, 1.075, 1.03, 0.922]	[4.010600510262672, 5.617176481261467]	4.78812e-10	-186.313	-186.234	0.12983	4.66865e-10	-184.515	-184.357	1.51875e-05	6.89827e-05	4.59432e-10	-186.644	-186.564	5.18301e-06	Const	Const	5.18301e-06	<1.00e-05		AKR1A1_5	Aldo-keto reductase family 1 member A1
A[Acetyl][TMTpro]ASC[DBIA]VLLHTGQK[TMTpro]	P14550_5	CL91	6	[2e-05, 2e-05, 2e-05, 5e-05, 5e-05, 5e-05]	[1.1918750280910152e-05, 2.3161558038625282e-05, 1.5126718276683015e-05, 1.0184440103219853e-05, 3.3534947872970134e-06, 3.4878673048707154e-05]	[0.958, 0.92, 0.947, 0.964, 0.988, 0.882]	[1.6954237189137018, 4.804057141882147]	8.90498e-10	-133.786	-133.994	0.393675	6.17798e-10	-133.98	-134.396	1.65403e-05	5.28849e-08	6.17719e-10	-135.98	-136.189	1.64373e-05	Const	Const	1.64373e-05	<1.00e-05		AKR1A1_5	Aldo-keto reductase family 1 member A1
A[Acetyl][TMTpro]ASC[DBIA]VLLHTGQK[TMTpro]	P14550_5	CL93	6	[2e-05, 2e-05, 2e-05, 5e-05, 5e-05, 5e-05]	[4.198232725013385e-06, 2.5113179589302973e-06, 1.5420197202849673e-05, 1.3955893454651886e-05, 7.317770927667216e-06, 4.198232725013385e-06]	[0.985, 0.991, 0.946, 0.951, 0.974, 0.985]	[2.0482481871930207, 1.4603800248024605]	1.89115e-10	-143.083	-143.291	0.197263	1.53154e-10	-142.348	-142.765	1.33765e-05	2.21822e-05	1.50003e-10	-144.473	-144.681	7.93361e-06	Const	Const	7.93361e-06	<1.00e-05		AKR1A1_5	Aldo-keto reductase family 1 member A1
A[Acetyl][TMTpro]ASC[DBIA]VLLHTGQK[TMTpro]	P14550_5	CL94	8	[2e-05, 2e-05, 2e-05, 2e-05, 5e-05, 5e-05, 5e-05, 5e-05]	[0.0, 5.561118529647442e-07, 1.113339277094117e-06, 0.0, 0.0, 0.0, 0.0, 0.0]	[1.002, 0.998, 0.996, 1.008, 1.042, 1.096, 1.059, 1.091]	[0.4577997697258586, 2.0890107907237594]	1.45268e-12	-232.696	-232.617	0.00287836	1.65008e-12	-229.677	-229.518	9.30822e-07	6.70491e-05	1.2004e-12	-234.222	-234.143	2.08681e-07	Const	Const	2.08681e-07	<1.00e-05		AKR1A1_5	Aldo-keto reductase family 1 member A1
A[Acetyl][TMTpro]ASC[DBIA]VLLHTGQK[TMTpro]	P14550_5	CL99	8	[2e-05, 2e-05, 2e-05, 2e-05, 5e-05, 5e-05, 5e-05, 5e-05]	[0.0, 0.0, 0.0, 0.0, 1.3923727287623017e-06, 0.0, 0.0, 0.0]	[1.05, 1.06, 1.028, 1.028, 0.995, 1.063, 1.06, 1.035]	[1.339921818238394, 2.623061904330941]	1.52088e-12	-232.329	-232.25	0.00600161	1.8353e-12	-228.826	-228.667	1.40901e-06	8.76536e-05	1.69636e-12	-231.456	-231.376	1.74047e-07	Lin	Lin			0.00600161	AKR1A1_5	Aldo-keto reductase family 1 member A1
A[Acetyl][TMTpro]C[DBIA]GLVASNLNLK[TMTpro]PGEC[Carbamidomethyl]LR	P09382_3	AC124	6	[2e-05, 2e-05, 2e-05, 5e-05, 5e-05, 5e-05]	[3.7727700872926346e-05, 7.296230818791473e-05, 1.220885764699523e-05, 0.0, 5.895454569896302e-06, 0.0]	[0.873, 0.769, 0.957, 1.043, 0.979, 1.024]	[8.875949737773734, 2.643167066036814]	6.0597e-09	-122.28	-122.488	0.316408	4.16603e-09	-122.528	-122.945	2.14657e-05	1.30489e-14	4.16603e-09	-124.528	-124.737	2.14657e-05	Const	Const	2.14657e-05	<1.00e-05		LGALS1_3	Galectin-1
A[Acetyl][TMTpro]C[DBIA]GLVASNLNLK[TMTpro]PGEC[Carbamidomethyl]LR	P09382_3	AC24	6	[2e-05, 2e-05, 2e-05, 5e-05, 5e-05, 5e-05]	[0.0, 4.254199430393744e-05, 3.143574947378833e-05, 0.0, 5.075601022647067e-05, 8.74740752538079e-06]	[1.01, 0.858, 0.893, 1.052, 0.833, 0.969]	[7.062008346828431, 9.489301560196065]	3.16973e-09	-126.168	-126.377	0.512037	2.64962e-09	-125.244	-125.66	3.30291e-05	1.64068e-05	2.48118e-09	-127.638	-127.846	2.22469e-05	Const	Const	2.22469e-05	<1.00e-05		LGALS1_3	Galectin-1
A[Acetyl][TMTpro]C[DBIA]GLVASNLNLK[TMTpro]PGEC[Carbamidomethyl]LR	P09382_3	CL112	6	[2e-05, 2e-05, 2e-05, 5e-05, 5e-05, 5e-05]	[7.603110221147782e-06, 0.0, 0.0, 3.64578573916539e-05, 5.209308995745615e-05, 3.868390759264102e-05]	[0.973, 1.215, 1.064, 0.877, 0.829, 0.87]	[9.206931694019874, 2.4655969733230485]	7.20146e-10	-135.06	-135.268	0.748713	7.40204e-10	-132.895	-133.312	0.00127518	0.00166112	2.5669e-09	-127.434	-127.642	2.2473e-05	Lin	Lin			0.748713	LGALS1_3	Galectin-1
A[Acetyl][TMTpro]C[DBIA]GLVASNLNLK[TMTpro]PGEC[Carbamidomethyl]LR	P09382_3	CL113	6	[2e-05, 2e-05, 2e-05, 5e-05, 5e-05, 5e-05]	[4.7628218986029206e-06, 4.1572437376223964e-05, 3.3308415742377096e-05, 5.045547396575328e-06, 6.179335818699927e-06, 5.895454569896302e-06]	[0.983, 0.861, 0.887, 0.982, 0.978, 0.979]	[5.763600840703331, 0.17349504979900612]	2.26948e-09	-128.173	-128.381	0.281482	1.79425e-09	-127.583	-127.999	2.52044e-05	2.13927e-05	1.39826e-09	-131.079	-131.287	1.61273e-05	Const	Const	1.61273e-05	<1.00e-05		LGALS1_3	Galectin-1
A[Acetyl][TMTpro]C[DBIA]GLVASNLNLK[TMTpro]PGEC[Carbamidomethyl]LR	P09382_3	CL123	8	[2e-05, 2e-05, 2e-05, 2e-05, 5e-05, 5e-05, 5e-05, 5e-05]	[5.8533619809903485e-05, 2.8650210810975937e-05, 0.0, 0.0, 0.0, 0.0, 0.0, 0.0]	[0.81, 0.902, 1.041, 1.025, 1.017, 1.058, 1.063, 1.06]	[10.000811273025317, 1.7959101310119872]	3.98492e-09	-169.362	-169.282	0.150317	3.84253e-09	-167.653	-167.494	2.5193e-05	7.6794e-05	3.29689e-09	-170.878	-170.798	1.0898e-05	Const	Const	1.0898e-05	<1.00e-05		LGALS1_3	Galectin-1
A[Acetyl][TMTpro]C[DBIA]GLVASNLNLK[TMTpro]PGEC[Carbamidomethyl]LR	P09382_3	CL128	6	[2e-05, 2e-05, 2e-05, 5e-05, 5e-05, 5e-05]	[0.0, 4.1250002310678876e-05, 1.1050241669956832e-05, 2.4675337140726584e-05, 4.843149642910495e-05, 4.547113685299716e-05]	[1.0, 0.862, 0.961, 0.915, 0.84, 0.849]	[6.172810087760938, 3.852132142235139]	1.25391e-09	-131.733	-131.941	0.801713	1.24726e-09	-129.764	-130.181	0.000222771	0.000232524	1.97922e-09	-128.994	-129.202	2.84797e-05	Lin	Lin			0.801713	LGALS1_3	Galectin-1
A[Acetyl][TMTpro]C[DBIA]GLVASNLNLK[TMTpro]PGEC[Carbamidomethyl]LR	P09382_3	CL15	8	[2e-05, 2e-05, 2e-05, 2e-05, 5e-05, 5e-05, 5e-05, 5e-05]	[3.1124862169061915e-05, 1.6892260943543744e-05, 0.0, 0.0, 3.2995426663879715e-05, 1.777925832664234e-05, 0.0, 0.0]	[0.894, 0.941, 1.069, 1.074, 0.888, 0.938, 1.165, 1.183]	[7.922820399877334, 12.634935657353871]	1.60343e-09	-176.645	-176.565	0.301645	1.44844e-09	-175.458	-175.299	1.68774e-05	1.12322e-05	1.43893e-09	-177.51	-177.431	1.2349e-05	Const	Const	1.2349e-05	<1.00e-05		LGALS1_3	Galectin-1
A[Acetyl][TMTpro]C[DBIA]GLVASNLNLK[TMTpro]PGEC[Carbamidomethyl]LR	P09382_3	CL22	8	[2e-05, 2e-05, 2e-05, 2e-05, 5e-05, 5e-05, 5e-05, 5e-05]	[4.6454422048864945e-05, 1.3663956719658827e-05, 3.1124862169061915e-05, 1.113339277094117e-06, 1.337232647998194e-05, 2.8958339270499755e-05, 1.249926831409328e-05, 0.0]	[0.846, 0.952, 0.894, 0.996, 0.953, 0.901, 0.956, 1.037]	[6.16792503605767, 5.057274099032297]	2.67322e-09	-172.555	-172.476	0.395571	2.16513e-09	-172.242	-172.083	3.26739e-05	2.65509e-05	1.78037e-09	-175.807	-175.728	1.83983e-05	Const	Const	1.83983e-05	<1.00e-05		LGALS1_3	Galectin-1
A[Acetyl][TMTpro]C[DBIA]GLVASNLNLK[TMTpro]PGEC[Carbamidomethyl]LR	P09382_3	CL4	4	[2e-05, 2e-05, 5e-05, 5e-05]	[2.3463654618458323e-05, 2.2311588047956295e-06, 1.6716867571008392e-06, 0.0]	[0.919, 0.992, 0.994, 1.037]	[3.8199895342752463, 2.1171836533727193]	4.96767e-10	-89.2368	-89.8505	0.103014	3.71085e-10	-88.4035	-89.6309	6.84052e-06	1.27258e-10	3.71084e-10	-90.4035	-91.0172	6.84162e-06	Const	Const	6.84162e-06	<1.00e-05		LGALS1_3	Galectin-1
A[Acetyl][TMTpro]C[DBIA]GLVASNLNLK[TMTpro]PGEC[Carbamidomethyl]LR	P09382_3	CL53	8	[2e-05, 2e-05, 2e-05, 2e-05, 5e-05, 5e-05, 5e-05, 5e-05]	[2.589232825616075e-05, 2.8034977386100147e-05, 2.04573722689718e-05, 1.9263910592998104e-05, 4.028493668062715e-05, 4.547113685299716e-05, 2.4068835201575598e-05, 0.0]	[0.911, 0.904, 0.929, 0.933, 0.865, 0.849, 0.917, 1.049]	[1.3152898873368244, 8.544197336704272]	1.84064e-09	-175.541	-175.461	0.634846	1.39683e-09	-175.748	-175.589	4.74374e-05	2.82832e-05	1.3406e-09	-178.077	-177.997	2.54342e-05	Const	Const	2.54342e-05	<1.00e-05		LGALS1_3	Galectin-1
A[Acetyl][TMTpro]C[DBIA]GLVASNLNLK[TMTpro]PGEC[Carbamidomethyl]LR	P09382_3	CL62	8	[2e-05, 2e-05, 2e-05, 2e-05, 5e-05, 5e-05, 5e-05, 5e-05]	[3.6347887635154114e-06, 1.3663956719658827e-05, 9.608734658227524e-06, 0.0, 2.680858343912326e-05, 1.600808689906567e-05, 0.0, 0.0]	[0.987, 0.952, 0.966, 1.066, 0.908, 0.944, 1.084, 1.072]	[4.44092383839856, 7.702108335957983]	6.485e-10	-183.886	-183.807	0.230947	6.279e-10	-182.145	-181.986	1.81054e-05	3.41329e-05	6.5952e-10	-183.752	-183.672	8.71552e-06	Lin	Lin			0.230947	LGALS1_3	Galectin-1
A[Acetyl][TMTpro]C[DBIA]GLVASNLNLK[TMTpro]PGEC[Carbamidomethyl]LR	P09382_3	CL63	6	[2e-05, 2e-05, 2e-05, 5e-05, 5e-05, 5e-05]	[8.74740752538079e-06, 1.6597223446048347e-05, 0.0, 0.0, 0.0, 0.0]	[0.969, 0.942, 1.005, 1.011, 1.011, 1.034]	[2.655038662667475, 1.0643623015242596]	3.22452e-10	-139.881	-140.089	0.0582635	2.96605e-10	-138.382	-138.799	7.75243e-06	3.9737e-05	2.44927e-10	-141.531	-141.739	4.22411e-06	Const	Const	4.22411e-06	<1.00e-05		LGALS1_3	Galectin-1
A[Acetyl][TMTpro]C[DBIA]GLVASNLNLK[TMTpro]PGEC[Carbamidomethyl]LR	P09382_3	CL91	8	[2e-05, 2e-05, 2e-05, 2e-05, 5e-05, 5e-05, 5e-05, 5e-05]	[3.6774774457151564e-05, 3.614130148528344e-05, 1.3663956719658827e-05, 9.896438234208655e-06, 9.321328758011877e-06, 0.0, 0.0, 0.0]	[0.876, 0.878, 0.952, 0.965, 0.967, 1.032, 1.161, 1.348]	[4.469025241150739, 12.905883219417094]	2.53538e-09	-172.979	-172.899	0.206517	2.14412e-09	-172.32	-172.161	2.32082e-05	2.74854e-05	1.63096e-09	-176.508	-176.429	1.32247e-05	Const	Const	1.32247e-05	<1.00e-05		LGALS1_3	Galectin-1
A[Acetyl][TMTpro]C[DBIA]GLVASNLNLK[TMTpro]PGEC[Carbamidomethyl]LR	P09382_3	CL93	8	[2e-05, 2e-05, 2e-05, 2e-05, 5e-05, 5e-05, 5e-05, 5e-05]	[2.9884780744427063e-05, 0.0, 0.0, 0.0, 2.8034977386100147e-05, 5.611863143755407e-06, 1.951281926934574e-06, 0.0]	[0.898, 1.039, 1.038, 1.023, 0.904, 0.98, 0.993, 1.013]	[5.8972254979996395, 4.242502055707194]	1.22703e-09	-178.785	-178.705	0.204966	1.17971e-09	-177.099	-176.941	1.39082e-05	2.26936e-05	1.17836e-09	-179.109	-179.029	8.18536e-06	Const	Const	8.18536e-06	<1.00e-05		LGALS1_3	Galectin-1
A[Acetyl][TMTpro]C[DBIA]GLVASNLNLK[TMTpro]PGEC[Carbamidomethyl]LR	P09382_3	CL94	6	[2e-05, 2e-05, 2e-05, 5e-05, 5e-05, 5e-05]	[1.0472740884447646e-05, 3.709205350681184e-05, 5.328560949103885e-06, 4.319025078899861e-05, 2.075654060998234e-05, 4.1572437376223964e-05]	[0.963, 0.875, 0.981, 0.856, 0.928, 0.861]	[4.9286568096370065, 3.7231918348915505]	9.27198e-10	-133.544	-133.752	0.728026	8.94387e-10	-131.76	-132.176	0.000104102	9.80083e-05	1.35597e-09	-131.263	-131.471	2.64021e-05	Lin	Lin			0.728026	LGALS1_3	Galectin-1
A[Acetyl][TMTpro]C[DBIA]GLVASNLNLK[TMTpro]PGEC[Carbamidomethyl]LR	P09382_3	CL99	6	[2e-05, 2e-05, 2e-05, 5e-05, 5e-05, 5e-05]	[1.4248137329875161e-05, 2.680858343912326e-05, 2.4068835201575598e-05, 1.249926831409328e-05, 3.0194282478705807e-05, 2.2558348729317548e-05]	[0.95, 0.908, 0.917, 0.956, 0.897, 0.922]	[1.9519427119208381, 2.6140412372356203]	6.82399e-10	-135.383	-135.591	0.524725	3.757e-10	-136.964	-137.38	4.13159e-05	3.02469e-05	2.44777e-10	-141.535	-141.743	2.17296e-05	Const	Const	2.17296e-05	<1.00e-05		LGALS1_3	Galectin-1
A[Acetyl][TMTpro]DHVQSLAQLENLC[DBIA]K[TMTpro]	Q9UIA9_15	AC124	8	[2e-05, 2e-05, 2e-05, 2e-05, 5e-05, 5e-05, 5e-05, 5e-05]	[1.0472740884447646e-05, 1.3923727287623017e-06, 0.0, 0.0, 0.0, 1.113339277094117e-06, 3.916367883194902e-06, 0.0]	[0.963, 0.995, 1.049, 1.049, 1.031, 0.996, 0.986, 1.088]	[3.6275294196744605, 3.891339521280415]	1.07598e-10	-198.256	-198.177	0.0421369	1.03009e-10	-196.605	-196.446	5.35434e-06	6.80389e-05	9.25151e-11	-199.465	-199.385	2.11185e-06	Const	Const	2.11185e-06	<1.00e-05		XPO7_15	Exportin-7
A[Acetyl][TMTpro]DHVQSLAQLENLC[DBIA]K[TMTpro]	Q9UIA9_15	AC24	8	[2e-05, 2e-05, 2e-05, 2e-05, 5e-05, 5e-05, 5e-05, 5e-05]	[8.460890967974603e-06, 9.896438234208655e-06, 1.337232647998194e-05, 0.0, 4.579851199728722e-05, 0.0, 2.5113179589302973e-06, 1.5713986524553986e-05]	[0.97, 0.965, 0.953, 1.0, 0.848, 1.007, 0.991, 0.945]	[1.7804597016334152, 6.5338806281656865]	1.4307e-09	-177.556	-177.477	0.330671	1.42263e-09	-175.602	-175.443	4.90232e-05	0.000103245	1.55299e-09	-176.9	-176.821	1.19692e-05	Lin	Lin			0.330671	XPO7_15	Exportin-7
A[Acetyl][TMTpro]DHVQSLAQLENLC[DBIA]K[TMTpro]	Q9UIA9_15	CL112	8	[2e-05, 2e-05, 2e-05, 2e-05, 5e-05, 5e-05, 5e-05, 5e-05]	[2.3463654618458323e-05, 0.0, 0.0, 0.0, 4.189524714849546e-05, 2.7727870911725252e-05, 0.0, 8.74740752538079e-06]	[0.919, 1.012, 1.075, 1.038, 0.86, 0.905, 1.067, 0.969]	[5.701397739645733, 8.181126761735433]	1.49138e-09	-177.224	-177.145	0.378259	1.49322e-09	-175.214	-175.055	0.000669438	0.00173214	1.85483e-09	-175.479	-175.4	1.27293e-05	Lin	Lin			0.378259	XPO7_15	Exportin-7
A[Acetyl][TMTpro]DHVQSLAQLENLC[DBIA]K[TMTpro]	Q9UIA9_15	CL113	8	[2e-05, 2e-05, 2e-05, 2e-05, 5e-05, 5e-05, 5e-05, 5e-05]	[3.456391066060473e-05, 1.2789982917057458e-05, 3.0194282478705807e-05, 0.0, 3.174698511170213e-05, 1.3081002092736268e-05, 3.0194282478705807e-05, 0.0]	[0.883, 0.955, 0.897, 1.033, 0.892, 0.954, 0.897, 1.07]	[6.2704626011135245, 7.518561539122113]	1.93717e-09	-175.132	-175.052	0.457076	1.57233e-09	-174.801	-174.642	3.22772e-05	2.31751e-05	1.4509e-09	-177.444	-177.365	1.90713e-05	Const	Const	1.90713e-05	<1.00e-05		XPO7_15	Exportin-7
A[Acetyl][TMTpro]DHVQSLAQLENLC[DBIA]K[TMTpro]	Q9UIA9_15	CL123	8	[2e-05, 2e-05, 2e-05, 2e-05, 5e-05, 5e-05, 5e-05, 5e-05]	[2.2257234577579126e-05, 4.975740719373208e-05, 0.0, 2.015852578745427e-05, 1.6302498985744336e-05, 3.072485377618041e-06, 0.0, 0.0]	[0.923, 0.836, 1.034, 0.93, 0.943, 0.989, 1.076, 1.014]	[7.539738676600526, 4.775039191223147]	2.97099e-09	-171.71	-171.631	0.242432	2.56144e-09	-170.897	-170.738	2.31514e-05	2.93837e-05	2.09739e-09	-174.496	-174.417	1.39435e-05	Const	Const	1.39435e-05	<1.00e-05		XPO7_15	Exportin-7
A[Acetyl][TMTpro]DHVQSLAQLENLC[DBIA]K[TMTpro]	Q9UIA9_15	CL128	8	[2e-05, 2e-05, 2e-05, 2e-05, 5e-05, 5e-05, 5e-05, 5e-05]	[1.5126718276683015e-05, 3.6347887635154114e-06, 0.0, 0.0, 2.3161558038625282e-05, 2.2257234577579126e-05, 2.6197410964233693e-05, 4.6454422048864945e-05]	[0.947, 0.987, 1.053, 1.025, 0.92, 0.923, 0.91, 0.846]	[3.9805513016305327, 3.490260894972952]	7.19668e-10	-183.053	-182.974	0.541273	7.25684e-10	-180.987	-180.828	0.00145647	0.00265291	1.77781e-09	-175.819	-175.739	1.7104e-05	Lin	Lin			0.541273	XPO7_15	Exportin-7
A[Acetyl][TMTpro]DHVQSLAQLENLC[DBIA]K[TMTpro]	Q9UIA9_15	CL15	8	[2e-05, 2e-05, 2e-05, 2e-05, 5e-05, 5e-05, 5e-05, 5e-05]	[0.0, 0.0, 0.0, 0.0, 0.0, 2.1655983741586613e-05, 0.0, 0.0]	[1.025, 1.079, 1.121, 1.121, 1.009, 0.925, 1.231, 1.053]	[3.629113509828328, 10.601973311074874]	3.67908e-10	-188.421	-188.342	0.0933448	3.68094e-10	-186.417	-186.258	0.000465788	0.00501883	4.10359e-10	-187.547	-187.468	2.707e-06	Lin	Lin			0.0933448	XPO7_15	Exportin-7
A[Acetyl][TMTpro]DHVQSLAQLENLC[DBIA]K[TMTpro]	Q9UIA9_15	CL22	8	[2e-05, 2e-05, 2e-05, 2e-05, 5e-05, 5e-05, 5e-05, 5e-05]	[4.198232725013385e-06, 3.836480614712063e-05, 0.0, 2.2311588047956295e-06, 4.0927941082974755e-05, 4.254199430393744e-05, 0.0, 0.0]	[0.985, 0.871, 1.014, 0.992, 0.863, 0.858, 1.013, 1.0]	[5.758571805548109, 7.83780475214612]	2.76398e-09	-172.288	-172.209	0.437016	2.73595e-09	-170.37	-170.211	4.84612e-05	6.62273e-05	2.92292e-09	-171.841	-171.762	1.6033e-05	Lin	Lin			0.437016	XPO7_15	Exportin-7
A[Acetyl][TMTpro]DHVQSLAQLENLC[DBIA]K[TMTpro]	Q9UIA9_15	CL4	4	[2e-05, 2e-05, 5e-05, 5e-05]	[3.836480614712063e-05, 0.0, 0.0, 1.1050241669956832e-05]	[0.871, 1.057, 1.051, 0.961]	[9.647302904564313, 4.473161033797216]	1.29364e-09	-85.4084	-86.0221	0.227553	9.83509e-10	-84.5048	-85.7322	1.23538e-05	4.03771e-10	9.83504e-10	-86.5048	-87.1185	1.23538e-05	Const	Const	1.23538e-05	<1.00e-05		XPO7_15	Exportin-7
A[Acetyl][TMTpro]DHVQSLAQLENLC[DBIA]K[TMTpro]	Q9UIA9_15	CL53	8	[2e-05, 2e-05, 2e-05, 2e-05, 5e-05, 5e-05, 5e-05, 5e-05]	[3.804607085365484e-05, 0.0, 1.3955893454651886e-05, 2.8034977386100147e-05, 3.550926986385691e-05, 1.6302498985744336e-05, 0.0, 0.0]	[0.872, 1.004, 0.951, 0.904, 0.88, 0.943, 1.044, 1.0]	[5.340824274294405, 6.368612293402808]	2.44049e-09	-173.284	-173.205	0.361321	1.95819e-09	-173.045	-172.887	2.33784e-05	1.47523e-05	1.7819e-09	-175.8	-175.721	1.64811e-05	Const	Const	1.64811e-05	<1.00e-05		XPO7_15	Exportin-7
A[Acetyl][TMTpro]DHVQSLAQLENLC[DBIA]K[TMTpro]	Q9UIA9_15	CL62	8	[2e-05, 2e-05, 2e-05, 2e-05, 5e-05, 5e-05, 5e-05, 5e-05]	[3.072485377618041e-06, 1.8669097137069442e-05, 8.345858389718679e-07, 0.0, 4.843149642910495e-05, 1.9860000473630534e-05, 0.0, 0.0]	[0.989, 0.935, 0.997, 1.038, 0.84, 0.931, 1.068, 1.004]	[3.7049740753545155, 8.837874441322123]	1.81019e-09	-175.674	-175.595	0.333284	1.81098e-09	-173.671	-173.512	0.000725631	0.00213686	2.06658e-09	-174.614	-174.535	1.13585e-05	Lin	Lin			0.333284	XPO7_15	Exportin-7
A[Acetyl][TMTpro]DHVQSLAQLENLC[DBIA]K[TMTpro]	Q9UIA9_15	CL63	8	[2e-05, 2e-05, 2e-05, 2e-05, 5e-05, 5e-05, 5e-05, 5e-05]	[3.2370504515542086e-05, 1.9561795637929396e-05, 0.0, 0.0, 1.5713986524553986e-05, 0.0, 2.5113179589302973e-06, 0.0]	[0.89, 0.932, 1.03, 1.03, 0.945, 1.012, 0.991, 1.019]	[6.318903053866388, 2.913129195197024]	1.35598e-09	-177.985	-177.906	0.168096	1.24304e-09	-176.681	-176.522	1.81444e-05	4.27557e-05	1.06849e-09	-179.892	-179.812	8.7697e-06	Const	Const	8.7697e-06	<1.00e-05		XPO7_15	Exportin-7
A[Acetyl][TMTpro]DHVQSLAQLENLC[DBIA]K[TMTpro]	Q9UIA9_15	CL91	8	[2e-05, 2e-05, 2e-05, 2e-05, 5e-05, 5e-05, 5e-05, 5e-05]	[2.742110359421047e-05, 1.483354909086536e-05, 1.0472740884447646e-05, 2.8650210810975937e-05, 0.0, 0.0, 0.0, 0.0]	[0.906, 0.948, 0.963, 0.902, 1.022, 1.033, 1.136, 1.01]	[2.831777810092675, 4.777108364767785]	1.67411e-09	-176.299	-176.22	0.140306	1.42713e-09	-175.576	-175.417	1.7435e-05	2.67649e-05	1.07467e-09	-179.846	-179.766	1.01722e-05	Const	Const	1.01722e-05	<1.00e-05		XPO7_15	Exportin-7
A[Acetyl][TMTpro]DHVQSLAQLENLC[DBIA]K[TMTpro]	Q9UIA9_15	CL93	8	[2e-05, 2e-05, 2e-05, 2e-05, 5e-05, 5e-05, 5e-05, 5e-05]	[2.1056031504522735e-05, 6.163731442049382e-05, 4.480383869412123e-06, 1.600808689906567e-05, 2.1355845648877117e-05, 0.0, 0.0, 1.951281926934574e-06]	[0.927, 0.801, 0.984, 0.944, 0.926, 1.035, 1.139, 0.993]	[7.488337776728554, 7.555560482294055]	4.0799e-09	-169.173	-169.094	0.278361	3.71498e-09	-167.923	-167.764	3.44103e-05	4.82989e-05	2.9788e-09	-171.69	-171.61	1.58111e-05	Const	Const	1.58111e-05	<1.00e-05		XPO7_15	Exportin-7
A[Acetyl][TMTpro]DHVQSLAQLENLC[DBIA]K[TMTpro]	Q9UIA9_15	CL94	8	[2e-05, 2e-05, 2e-05, 2e-05, 5e-05, 5e-05, 5e-05, 5e-05]	[0.0, 5.328560949103885e-06, 1.113339277094117e-06, 4.480383869412123e-06, 2.5587580252168228e-05, 3.3534947872970134e-06, 1.5420197202849673e-05, 4.481754178021192e-05]	[1.015, 0.981, 0.996, 0.984, 0.912, 0.988, 0.946, 0.851]	[1.3441035428458104, 5.424041281798767]	1.07604e-09	-179.835	-179.756	0.403223	1.0827e-09	-177.786	-177.627	0.000639426	0.00154528	1.70954e-09	-176.132	-176.052	1.25126e-05	Lin	Lin			0.403223	XPO7_15	Exportin-7
A[Acetyl][TMTpro]DHVQSLAQLENLC[DBIA]K[TMTpro]	Q9UIA9_15	CL99	8	[2e-05, 2e-05, 2e-05, 2e-05, 5e-05, 5e-05, 5e-05, 5e-05]	[3.868390759264102e-05, 0.0, 2.2257234577579126e-05, 1.8372167362373597e-05, 5.611863143755407e-06, 0.0, 0.0, 0.0]	[0.87, 1.045, 0.923, 0.936, 0.98, 1.004, 1.091, 1.033]	[6.741100141319752, 4.0353195297180315]	2.06041e-09	-174.638	-174.559	0.160936	1.78119e-09	-173.803	-173.645	1.6326e-05	2.67509e-05	1.45932e-09	-177.398	-177.318	1.06156e-05	Const	Const	1.06156e-05	<1.00e-05		XPO7_15	Exportin-7
A[Acetyl][TMTpro]DHVQSLAQLEN[Deamidated]LC[DBIA]K[TMTpro]	Q9UIA9_15	CL123	2	[2e-05, 5e-05]	[0.0, 7.317770927667216e-06]	[1.001, 0.974]	[nan, nan]	7.38618e-12	-50.6491	-51.956	0.126168	7.76953e-12	-48.5479	-51.1616	0.000129957	0.00100143	2.67749e-11	-48.0734	-49.3803	3.65889e-06	Lin	Lin			0.126168	XPO7_15	Exportin-7
A[Acetyl][TMTpro]DHVQSLAQLEN[Deamidated]LC[DBIA]K[TMTpro]	Q9UIA9_15	CL15	2	[2e-05, 5e-05]	[0.0, 0.0]	[1.11, 1.095]	[nan, nan]														Zero	Zero				XPO7_15	Exportin-7
A[Acetyl][TMTpro]DHVQSLAQLEN[Deamidated]LC[DBIA]K[TMTpro]	Q9UIA9_15	CL22	2	[2e-05, 5e-05]	[0.0, 1.113339277094117e-06]	[1.028, 0.996]	[nan, nan]	1.70969e-13	-58.1809	-59.4877	0.0191955	2.0117e-13	-55.8555	-58.4693	6.13152e-06	0.000288955	6.19762e-13	-55.6052	-56.912	5.5667e-07	Lin	Lin			0.0191955	XPO7_15	Exportin-7
A[Acetyl][TMTpro]DHVQSLAQLEN[Deamidated]LC[DBIA]K[TMTpro]	Q9UIA9_15	CL4	2	[2e-05, 5e-05]	[0.0, 0.0]	[1.071, 1.008]	[nan, nan]														Zero	Zero				XPO7_15	Exportin-7
A[Acetyl][TMTpro]DHVQSLAQLEN[Deamidated]LC[DBIA]K[TMTpro]	Q9UIA9_15	CL53	2	[2e-05, 5e-05]	[0.0, 0.0]	[1.04, 1.003]	[nan, nan]														Zero	Zero				XPO7_15	Exportin-7
A[Acetyl][TMTpro]DHVQSLAQLEN[Deamidated]LC[DBIA]K[TMTpro]	Q9UIA9_15	CL62	2	[2e-05, 5e-05]	[0.0, 1.951281926934574e-06]	[1.016, 0.993]	[nan, nan]	5.25173e-13	-55.9364	-57.2432	0.0336428	6.17943e-13	-53.6111	-56.2248	1.07463e-05	0.000288955	1.90375e-12	-53.3607	-54.6675	9.75641e-07	Lin	Lin			0.0336428	XPO7_15	Exportin-7
A[Acetyl][TMTpro]DHVQSLAQLEN[Deamidated]LC[DBIA]K[TMTpro]	Q9UIA9_15	CL91	2	[2e-05, 5e-05]	[0.0, 0.0]	[1.031, 1.162]	[nan, nan]														Zero	Zero				XPO7_15	Exportin-7
A[Acetyl][TMTpro]DHVQSLAQLEN[Deamidated]LC[DBIA]K[TMTpro]	Q9UIA9_15	CL93	2	[2e-05, 5e-05]	[1.0472740884447646e-05, 0.0]	[0.963, 1.09]	[nan, nan]	9.45503e-11	-45.5501	-46.8569	0.0722258	8.23661e-11	-43.826	-46.4397	1.04727e-05	3.5e-05	5.48392e-11	-46.6395	-47.9464	5.23637e-06	Const	Const	5.23637e-06	<1.00e-05		XPO7_15	Exportin-7
A[Acetyl][TMTpro]EPFLSEYQHQPQTSNC[DBIA]TGAAAVQEELNPERPPGAEER	O94992_18	AC124	6	[2e-05, 2e-05, 2e-05, 5e-05, 5e-05, 5e-05]	[0.0, 0.0, 0.0, 0.0, 6.7479701580679405e-06, 0.0]	[1.163, 1.125, 1.103, 1.158, 0.976, 1.119]	[2.1925839334050274, 7.215527547140523]	3.24503e-11	-153.658	-153.867	0.0387814	3.32738e-11	-151.508	-151.925	7.73984e-06	0.000141281	3.79459e-11	-152.72	-152.928	1.12466e-06	Lin	Lin			0.0387814	HEXIM1_18	Protein HEXIM1
A[Acetyl][TMTpro]EPFLSEYQHQPQTSNC[DBIA]TGAAAVQEELNPERPPGAEER	O94992_18	AC24	6	[2e-05, 2e-05, 2e-05, 5e-05, 5e-05, 5e-05]	[0.0, 0.0, 0.0, 0.0, 0.0, 0.0]	[1.098, 1.019, 1.014, 1.205, 1.028, 1.013]	[3.686393121437897, 8.058174575133947]														Zero	Zero				HEXIM1_18	Protein HEXIM1
A[Acetyl][TMTpro]EPFLSEYQHQPQTSNC[DBIA]TGAAAVQEELNPERPPGAEER	O94992_18	CL112	6	[2e-05, 2e-05, 2e-05, 5e-05, 5e-05, 5e-05]	[0.0, 0.0, 3.916367883194902e-06, 0.0, 0.0, 0.0]	[1.02, 1.102, 0.986, 1.078, 1.098, 1.014]	[4.699757950195684, 3.369286230105182]	1.46327e-11	-158.437	-158.645	0.00900315	1.4812e-11	-156.364	-156.781	2.79807e-06	0.000110337	1.27816e-11	-159.249	-159.457	6.52728e-07	Const	Const	6.52728e-07	<1.00e-05		HEXIM1_18	Protein HEXIM1
A[Acetyl][TMTpro]EPFLSEYQHQPQTSNC[DBIA]TGAAAVQEELNPERPPGAEER	O94992_18	CL113	6	[2e-05, 2e-05, 2e-05, 5e-05, 5e-05, 5e-05]	[0.0, 0.0, 0.0, 0.0, 0.0, 0.0]	[1.105, 1.044, 1.029, 1.21, 1.003, 1.074]	[3.102586621760478, 7.83860078594608]														Zero	Zero				HEXIM1_18	Protein HEXIM1
A[Acetyl][TMTpro]EPFLSEYQHQPQTSNC[DBIA]TGAAAVQEELNPERPPGAEER	O94992_18	CL123	4	[2e-05, 2e-05, 5e-05, 5e-05]	[0.0, 1.9561795637929396e-05, 0.0, 2.2311588047956295e-06]	[1.168, 0.932, 1.209, 0.992]	[11.238095238095232, 9.859154929577468]	3.44055e-10	-90.7061	-91.3198	0.0866886	3.07611e-10	-89.1539	-90.3813	8.33675e-06	2.57253e-05	2.68909e-10	-91.6918	-92.3055	5.44824e-06	Const	Const	5.44824e-06	<1.00e-05		HEXIM1_18	Protein HEXIM1
A[Acetyl][TMTpro]EPFLSEYQHQPQTSNC[DBIA]TGAAAVQEELNPERPPGAEER	O94992_18	CL128	6	[2e-05, 2e-05, 2e-05, 5e-05, 5e-05, 5e-05]	[0.0, 0.0, 0.0, 0.0, 1.7187612143913202e-05, 0.0]	[1.079, 1.029, 1.047, 1.169, 0.94, 1.079]	[1.9661568835842584, 8.86444966562241]	2.10525e-10	-142.439	-142.647	0.0987794	2.13532e-10	-140.354	-140.77	2.56703e-05	0.00021944	2.46178e-10	-141.5	-141.709	2.8646e-06	Lin	Lin			0.0987794	HEXIM1_18	Protein HEXIM1
A[Acetyl][TMTpro]EPFLSEYQHQPQTSNC[DBIA]TGAAAVQEELNPERPPGAEER	O94992_18	CL15	4	[2e-05, 2e-05, 5e-05, 5e-05]	[0.0, 2.9266809904951746e-05, 0.0, 0.0]	[1.043, 0.9, 1.096, 1.015]	[7.35975295934122, 3.83704405495027]	7.97474e-10	-87.3435	-87.9572	0.10092	7.49955e-10	-85.5892	-86.8166	1.41588e-05	4.35171e-05	6.4241e-10	-88.2084	-88.8221	7.3167e-06	Const	Const	7.3167e-06	<1.00e-05		HEXIM1_18	Protein HEXIM1
A[Acetyl][TMTpro]EPFLSEYQHQPQTSNC[DBIA]TGAAAVQEELNPERPPGAEER	O94992_18	CL22	4	[2e-05, 2e-05, 5e-05, 5e-05]	[0.0, 0.0, 0.0, 2.3766080100457374e-05]	[1.156, 1.16, 1.139, 0.918]	[0.1727115716753024, 10.74380165289256]	3.21367e-10	-90.9789	-91.5926	0.20488	3.22728e-10	-88.962	-90.1894	0.000309035	0.00146716	4.2362e-10	-89.8739	-90.4876	5.94152e-06	Lin	Lin			0.20488	HEXIM1_18	Protein HEXIM1
A[Acetyl][TMTpro]EPFLSEYQHQPQTSNC[DBIA]TGAAAVQEELNPERPPGAEER	O94992_18	CL53	4	[2e-05, 2e-05, 5e-05, 5e-05]	[0.0, 0.0, 0.0, 0.0]	[1.265, 1.064, 1.103, 1.003]	[8.630313439244306, 4.748338081671419]														Zero	Zero				HEXIM1_18	Protein HEXIM1
A[Acetyl][TMTpro]EPFLSEYQHQPQTSNC[DBIA]TGAAAVQEELNPERPPGAEER	O94992_18	CL62	4	[2e-05, 2e-05, 5e-05, 5e-05]	[0.0, 1.6716867571008392e-06, 0.0, 3.868390759264102e-05]	[1.048, 0.994, 1.102, 0.87]	[2.6444662095984355, 11.764705882352947]	8.31728e-10	-87.1752	-87.7889	0.339246	8.35559e-10	-85.1569	-86.3843	0.000439215	0.0012529	1.0921e-09	-86.0858	-86.6996	1.00889e-05	Lin	Lin			0.339246	HEXIM1_18	Protein HEXIM1
A[Acetyl][TMTpro]EPFLSEYQHQPQTSNC[DBIA]TGAAAVQEELNPERPPGAEER	O94992_18	CL63	6	[2e-05, 2e-05, 2e-05, 5e-05, 5e-05, 5e-05]	[1.3081002092736268e-05, 0.0, 1.1918750280910152e-05, 0.0, 9.321328758011877e-06, 2.3766080100457374e-05]	[0.954, 1.033, 0.958, 1.043, 0.967, 0.918]	[3.7013442125448006, 5.269090440795048]	4.31401e-10	-138.134	-138.343	0.247628	3.91628e-10	-136.715	-137.131	1.40856e-05	1.382e-05	4.0253e-10	-138.55	-138.758	9.68119e-06	Const	Const	9.68119e-06	<1.00e-05		HEXIM1_18	Protein HEXIM1
A[Acetyl][TMTpro]EPFLSEYQHQPQTSNC[DBIA]TGAAAVQEELNPERPPGAEER	O94992_18	CL91	4	[2e-05, 2e-05, 5e-05, 5e-05]	[0.0, 0.0, 0.0, 0.0]	[1.165, 1.027, 1.212, 1.138]	[6.2956204379562095, 3.148936170212769]														Zero	Zero				HEXIM1_18	Protein HEXIM1
A[Acetyl][TMTpro]EPFLSEYQHQPQTSNC[DBIA]TGAAAVQEELNPERPPGAEER	O94992_18	CL93	4	[2e-05, 2e-05, 5e-05, 5e-05]	[0.0, 1.777925832664234e-05, 0.0, 5.328560949103885e-06]	[1.065, 0.938, 1.21, 0.981]	[6.340489266100849, 10.451848471017799]	2.77789e-10	-91.5618	-92.1755	0.107244	2.11003e-10	-90.6618	-91.8892	5.77546e-06	1.7107e-10	2.11003e-10	-92.6618	-93.2755	5.77695e-06	Const	Const	5.77695e-06	<1.00e-05		HEXIM1_18	Protein HEXIM1
A[Acetyl][TMTpro]EPFLSEYQHQPQTSNC[DBIA]TGAAAVQEELNPERPPGAEER	O94992_18	CL94	6	[2e-05, 2e-05, 2e-05, 5e-05, 5e-05, 5e-05]	[0.0, 0.0, 0.0, 4.35149472348269e-05, 0.0, 0.0]	[1.015, 1.109, 1.037, 0.855, 1.012, 1.0]	[3.809951083157131, 7.466041007931238]	1.34943e-09	-131.292	-131.5	0.250086	1.351e-09	-129.285	-129.702	0.000720862	0.0028414	1.57796e-09	-130.353	-130.562	7.25249e-06	Lin	Lin			0.250086	HEXIM1_18	Protein HEXIM1
A[Acetyl][TMTpro]EPFLSEYQHQPQTSNC[DBIA]TGAAAVQEELNPERPPGAEER	O94992_18	CL99	6	[2e-05, 2e-05, 2e-05, 5e-05, 5e-05, 5e-05]	[0.0, 0.0, 0.0, 0.0, 4.7628218986029206e-06, 0.0]	[1.091, 1.149, 1.032, 1.008, 0.983, 1.074]	[4.379489443551627, 3.7572840849877442]	1.61659e-11	-157.839	-158.047	0.0273725	1.65762e-11	-155.689	-156.105	5.4629e-06	0.000141281	1.89037e-11	-156.901	-157.109	7.93804e-07	Lin	Lin			0.0273725	HEXIM1_18	Protein HEXIM1
A[Acetyl][TMTpro]EPFLSEYQHQPQTSNC[DBIA]TGAAAVQEELN[Deamidated]PERPPGAEER	O94992_18	CL123	2	[2e-05, 5e-05]	[0.0, 0.0]	[1.155, 1.157]	[nan, nan]														Zero	Zero				HEXIM1_18	Protein HEXIM1
A[Acetyl][TMTpro]EPFLSEYQHQPQTSNC[DBIA]TGAAAVQEELN[Deamidated]PERPPGAEER	O94992_18	CL15	2	[2e-05, 5e-05]	[0.0, 1.1918750280910152e-05]	[1.052, 0.958]	[nan, nan]	1.9594e-11	-48.6979	-50.0047	0.205496	2.0611e-11	-46.5967	-49.2104	0.000211666	0.00100143	7.10283e-11	-46.1222	-47.429	5.95938e-06	Lin	Lin			0.205496	HEXIM1_18	Protein HEXIM1
A[Acetyl][TMTpro]EPFLSEYQHQPQTSNC[DBIA]TGAAAVQEELN[Deamidated]PERPPGAEER	O94992_18	CL22	2	[2e-05, 5e-05]	[0.0, 0.0]	[1.068, 1.0]	[nan, nan]														Zero	Zero				HEXIM1_18	Protein HEXIM1
A[Acetyl][TMTpro]EPFLSEYQHQPQTSNC[DBIA]TGAAAVQEELN[Deamidated]PERPPGAEER	O94992_18	CL4	2	[2e-05, 5e-05]	[1.6302498985744336e-05, 3.2995426663879715e-05]	[0.943, 0.888]	[nan, nan]	8.30763e-12	-50.414	-51.7208	0.681318	5.93768e-14	-58.296	-60.9097	9.68667e-05	9.72502e-05	1.39327e-10	-44.7747	-46.0815	2.4649e-05	Hyp	Hyp	9.68667e-05	9.72502e-05	0.996056	HEXIM1_18	Protein HEXIM1
A[Acetyl][TMTpro]EPFLSEYQHQPQTSNC[DBIA]TGAAAVQEELN[Deamidated]PERPPGAEER	O94992_18	CL53	2	[2e-05, 5e-05]	[0.0, 0.0]	[1.26, 1.174]	[nan, nan]														Zero	Zero				HEXIM1_18	Protein HEXIM1
A[Acetyl][TMTpro]EPFLSEYQHQPQTSNC[DBIA]TGAAAVQEELN[Deamidated]PERPPGAEER	O94992_18	CL62	2	[2e-05, 5e-05]	[1.113339277094117e-06, 0.0]	[0.996, 1.099]	[nan, nan]	1.06856e-12	-54.5157	-55.8226	0.0076782	9.30857e-13	-52.7916	-55.4053	1.11334e-06	3.5e-05	6.19762e-13	-55.6052	-56.912	5.5667e-07	Const	Const	5.5667e-07	<1.00e-05		HEXIM1_18	Protein HEXIM1
A[Acetyl][TMTpro]EPFLSEYQHQPQTSNC[DBIA]TGAAAVQEELN[Deamidated]PERPPGAEER	O94992_18	CL91	2	[2e-05, 5e-05]	[0.0, 0.0]	[1.267, 1.203]	[nan, nan]														Zero	Zero				HEXIM1_18	Protein HEXIM1
A[Acetyl][TMTpro]EPFLSEYQHQPQTSNC[DBIA]TGAAAVQEELN[Deamidated]PERPPGAEER	O94992_18	CL93	2	[2e-05, 5e-05]	[0.0, 0.0]	[1.045, 1.17]	[nan, nan]														Zero	Zero				HEXIM1_18	Protein HEXIM1
A[Acetyl][TMTpro]EPFLSEYQHQPQTSN[Deamidated]C[DBIA]TGAAAVQEELNPERPPGAEER	O94992_18	AC124	2	[2e-05, 5e-05]	[0.0, 2.528316621865793e-05]	[1.093, 0.913]	[nan, nan]	8.81708e-11	-45.6898	-46.9966	0.435917	9.11576e-11	-43.6232	-46.2369	0.000677789	0.00152186	3.19619e-10	-43.1141	-44.4209	1.26416e-05	Lin	Lin			0.435917	HEXIM1_18	Protein HEXIM1
A[Acetyl][TMTpro]EPFLSEYQHQPQTSN[Deamidated]C[DBIA]TGAAAVQEELNPERPPGAEER	O94992_18	AC24	2	[2e-05, 5e-05]	[0.0, 2.8034977386100147e-05]	[1.058, 0.904]	[nan, nan]	1.08408e-10	-45.2765	-46.5834	0.483362	1.12081e-10	-43.2099	-45.8236	0.000751559	0.00152186	3.9298e-10	-42.7008	-44.0077	1.40175e-05	Lin	Lin			0.483362	HEXIM1_18	Protein HEXIM1
A[Acetyl][TMTpro]EPFLSEYQHQPQTSN[Deamidated]C[DBIA]TGAAAVQEELNPERPPGAEER	O94992_18	CL112	2	[2e-05, 5e-05]	[0.0, 0.0]	[1.1, 1.026]	[nan, nan]														Zero	Zero				HEXIM1_18	Protein HEXIM1
A[Acetyl][TMTpro]EPFLSEYQHQPQTSN[Deamidated]C[DBIA]TGAAAVQEELNPERPPGAEER	O94992_18	CL113	2	[2e-05, 5e-05]	[3.081432241868935e-05, 0.0]	[0.895, 1.033]	[nan, nan]	8.18554e-10	-41.2333	-42.5401	0.212513	7.13072e-10	-39.5092	-42.1229	3.08143e-05	3.5e-05	4.74761e-10	-42.3227	-43.6296	1.54072e-05	Const	Const	1.54072e-05	<1.00e-05		HEXIM1_18	Protein HEXIM1
A[Acetyl][TMTpro]EPFLSEYQHQPQTSN[Deamidated]C[DBIA]TGAAAVQEELNPERPPGAEER	O94992_18	CL123	2	[2e-05, 5e-05]	[0.0, 0.0]	[1.097, 1.108]	[nan, nan]														Zero	Zero				HEXIM1_18	Protein HEXIM1
A[Acetyl][TMTpro]EPFLSEYQHQPQTSN[Deamidated]C[DBIA]TGAAAVQEELNPERPPGAEER	O94992_18	CL128	2	[2e-05, 5e-05]	[4.1250002310678876e-05, 1.0472740884447646e-05]	[0.862, 0.963]	[nan, nan]	1.18406e-09	-40.4949	-41.8018	0.465047	4.73625e-10	-40.3275	-42.9412	2.5857e-05	2.23985e-10	4.7362e-10	-42.3275	-43.6344	2.58614e-05	Const	Const	2.58614e-05	<1.00e-05		HEXIM1_18	Protein HEXIM1
A[Acetyl][TMTpro]EPFLSEYQHQPQTSN[Deamidated]C[DBIA]TGAAAVQEELNPERPPGAEER	O94992_18	CL15	2	[2e-05, 5e-05]	[9.896438234208655e-06, 0.0]	[0.965, 1.063]	[nan, nan]	8.44306e-11	-45.7765	-47.0833	0.0682513	7.35505e-11	-44.0524	-46.6661	9.89644e-06	3.5e-05	4.89697e-11	-46.8659	-48.1728	4.94822e-06	Const	Const	4.94822e-06	<1.00e-05		HEXIM1_18	Protein HEXIM1
A[Acetyl][TMTpro]EPFLSEYQHQPQTSN[Deamidated]C[DBIA]TGAAAVQEELNPERPPGAEER	O94992_18	CL22	2	[2e-05, 5e-05]	[0.0, 0.0]	[1.042, 1.061]	[nan, nan]														Zero	Zero				HEXIM1_18	Protein HEXIM1
A[Acetyl][TMTpro]EPFLSEYQHQPQTSN[Deamidated]C[DBIA]TGAAAVQEELNPERPPGAEER	O94992_18	CL53	2	[2e-05, 5e-05]	[0.0, 0.0]	[1.146, 1.092]	[nan, nan]														Zero	Zero				HEXIM1_18	Protein HEXIM1
A[Acetyl][TMTpro]EPFLSEYQHQPQTSN[Deamidated]C[DBIA]TGAAAVQEELNPERPPGAEER	O94992_18	CL62	2	[2e-05, 5e-05]	[0.0, 0.0]	[1.016, 1.163]	[nan, nan]														Zero	Zero				HEXIM1_18	Protein HEXIM1
A[Acetyl][TMTpro]EPFLSEYQHQPQTSN[Deamidated]C[DBIA]TGAAAVQEELNPERPPGAEER	O94992_18	CL63	2	[2e-05, 5e-05]	[2.1956446483459126e-05, 1.0761341199008499e-05]	[0.924, 0.962]	[nan, nan]	2.68612e-10	-43.4618	-44.7687	0.336964	1.48886e-10	-42.642	-45.2557	2.65922e-05	2.37674e-05	6.26652e-11	-46.3727	-47.6796	1.63589e-05	Const	Const	1.63589e-05	<1.00e-05		HEXIM1_18	Protein HEXIM1
A[Acetyl][TMTpro]EPFLSEYQHQPQTSN[Deamidated]C[DBIA]TGAAAVQEELNPERPPGAEER	O94992_18	CL91	2	[2e-05, 5e-05]	[1.0761341199008499e-05, 0.0]	[0.962, 1.054]	[nan, nan]	9.98332e-11	-45.4413	-46.7482	0.0742161	8.69683e-11	-43.7172	-46.331	1.07613e-05	3.5e-05	5.79032e-11	-46.5308	-47.8376	5.38067e-06	Const	Const	5.38067e-06	<1.00e-05		HEXIM1_18	Protein HEXIM1
A[Acetyl][TMTpro]EPFLSEYQHQPQTSN[Deamidated]C[DBIA]TGAAAVQEELNPERPPGAEER	O94992_18	CL93	2	[2e-05, 5e-05]	[0.0, 0.0]	[1.054, 1.092]	[nan, nan]														Zero	Zero				HEXIM1_18	Protein HEXIM1
A[Acetyl][TMTpro]EPFLSEYQHQPQTSN[Deamidated]C[DBIA]TGAAAVQEELNPERPPGAEER	O94992_18	CL94	2	[2e-05, 5e-05]	[2.6502829112405052e-05, 3.2682789852286796e-05]	[0.909, 0.889]	[nan, nan]	1.5548e-10	-44.5553	-45.8622	0.746275	2.64554e-11	-46.0974	-48.7111	5.95027e-05	3.30846e-05	1.9096e-11	-48.7494	-50.0562	2.95928e-05	Const	Const	2.95928e-05	<1.00e-05		HEXIM1_18	Protein HEXIM1
A[Acetyl][TMTpro]EPFLSEYQHQPQTSN[Deamidated]C[DBIA]TGAAAVQEELNPERPPGAEER	O94992_18	CL99	2	[2e-05, 5e-05]	[0.0, 3.709205350681184e-05]	[1.011, 0.875]	[nan, nan]	1.89768e-10	-44.1567	-45.4636	0.639518	1.96197e-10	-42.0901	-44.7038	0.000994356	0.00152185	6.8791e-10	-41.581	-42.8879	1.8546e-05	Lin	Lin			0.639518	HEXIM1_18	Protein HEXIM1
A[Acetyl][TMTpro]EPFLSEYQ[**Deamidated]HQ[**Deamidated]PQ[**Deamidated]TSN[**Deamidated]C[DBIA]TGAAAVQ[**Deamidated]EELN[**Deamidated]PERPPGAEER	O94992_18	AC124	2	[2e-05, 5e-05]	[0.0, 0.0]	[1.142, 1.329]	[nan, nan]														Zero	Zero				HEXIM1_18	Protein HEXIM1
A[Acetyl][TMTpro]EPFLSEYQ[**Deamidated]HQ[**Deamidated]PQ[**Deamidated]TSN[**Deamidated]C[DBIA]TGAAAVQ[**Deamidated]EELN[**Deamidated]PERPPGAEER	O94992_18	AC24	2	[2e-05, 5e-05]	[0.0, 0.0]	[1.171, 1.276]	[nan, nan]														Zero	Zero				HEXIM1_18	Protein HEXIM1
A[Acetyl][TMTpro]EPFLSEYQ[**Deamidated]HQ[**Deamidated]PQ[**Deamidated]TSN[**Deamidated]C[DBIA]TGAAAVQ[**Deamidated]EELN[**Deamidated]PERPPGAEER	O94992_18	CL112	2	[2e-05, 5e-05]	[0.0, 0.0]	[1.117, 1.077]	[nan, nan]														Zero	Zero				HEXIM1_18	Protein HEXIM1
A[Acetyl][TMTpro]EPFLSEYQ[**Deamidated]HQ[**Deamidated]PQ[**Deamidated]TSN[**Deamidated]C[DBIA]TGAAAVQ[**Deamidated]EELN[**Deamidated]PERPPGAEER	O94992_18	CL113	2	[2e-05, 5e-05]	[0.0, 0.0]	[1.203, 1.177]	[nan, nan]														Zero	Zero				HEXIM1_18	Protein HEXIM1
A[Acetyl][TMTpro]EPFLSEYQ[**Deamidated]HQ[**Deamidated]PQ[**Deamidated]TSN[**Deamidated]C[DBIA]TGAAAVQ[**Deamidated]EELN[**Deamidated]PERPPGAEER	O94992_18	CL123	2	[2e-05, 5e-05]	[0.0, 0.0]	[1.195, 1.204]	[nan, nan]														Zero	Zero				HEXIM1_18	Protein HEXIM1
A[Acetyl][TMTpro]EPFLSEYQ[**Deamidated]HQ[**Deamidated]PQ[**Deamidated]TSN[**Deamidated]C[DBIA]TGAAAVQ[**Deamidated]EELN[**Deamidated]PERPPGAEER	O94992_18	CL128	2	[2e-05, 5e-05]	[0.0, 0.0]	[1.296, 1.123]	[nan, nan]														Zero	Zero				HEXIM1_18	Protein HEXIM1
A[Acetyl][TMTpro]EPFLSEYQ[**Deamidated]HQ[**Deamidated]PQ[**Deamidated]TSN[**Deamidated]C[DBIA]TGAAAVQ[**Deamidated]EELN[**Deamidated]PERPPGAEER	O94992_18	CL15	2	[2e-05, 5e-05]	[3.072485377618041e-06, 1.0761341199008499e-05]	[0.989, 0.962]	[nan, nan]	1.30858e-12	-54.1105	-55.4173	0.20673	1.96794e-12	-51.2944	-53.9081	9.59078e-05	0.00042211	2.95593e-11	-47.8755	-49.1824	6.91691e-06	Lin	Lin			0.20673	HEXIM1_18	Protein HEXIM1
A[Acetyl][TMTpro]EPFLSEYQ[**Deamidated]HQ[**Deamidated]PQ[**Deamidated]TSN[**Deamidated]C[DBIA]TGAAAVQ[**Deamidated]EELN[**Deamidated]PERPPGAEER	O94992_18	CL22	2	[2e-05, 5e-05]	[0.0, 0.0]	[1.039, 1.021]	[nan, nan]														Zero	Zero				HEXIM1_18	Protein HEXIM1
A[Acetyl][TMTpro]EPFLSEYQ[**Deamidated]HQ[**Deamidated]PQ[**Deamidated]TSN[**Deamidated]C[DBIA]TGAAAVQ[**Deamidated]EELN[**Deamidated]PERPPGAEER	O94992_18	CL53	2	[2e-05, 5e-05]	[0.0, 0.0]	[1.119, 1.064]	[nan, nan]														Zero	Zero				HEXIM1_18	Protein HEXIM1
A[Acetyl][TMTpro]EPFLSEYQ[**Deamidated]HQ[**Deamidated]PQ[**Deamidated]TSN[**Deamidated]C[DBIA]TGAAAVQ[**Deamidated]EELN[**Deamidated]PERPPGAEER	O94992_18	CL62	2	[2e-05, 5e-05]	[1.1918750280910152e-05, 0.0]	[0.958, 1.033]	[nan, nan]	1.22463e-10	-45.0327	-46.3396	0.0821983	1.06682e-10	-43.3086	-45.9223	1.19188e-05	3.5e-05	7.10283e-11	-46.1222	-47.429	5.95938e-06	Const	Const	5.95938e-06	<1.00e-05		HEXIM1_18	Protein HEXIM1
A[Acetyl][TMTpro]EPFLSEYQ[**Deamidated]HQ[**Deamidated]PQ[**Deamidated]TSN[**Deamidated]C[DBIA]TGAAAVQ[**Deamidated]EELN[**Deamidated]PERPPGAEER	O94992_18	CL63	2	[2e-05, 5e-05]	[1.5713986524553986e-05, 0.0]	[0.945, 1.171]	[nan, nan]	2.1287e-10	-43.927	-45.2338	0.108372	1.85439e-10	-42.2029	-44.8166	1.5714e-05	3.5e-05	1.23465e-10	-45.0164	-46.3233	7.85699e-06	Const	Const	7.85699e-06	<1.00e-05		HEXIM1_18	Protein HEXIM1
A[Acetyl][TMTpro]EPFLSEYQ[**Deamidated]HQ[**Deamidated]PQ[**Deamidated]TSN[**Deamidated]C[DBIA]TGAAAVQ[**Deamidated]EELN[**Deamidated]PERPPGAEER	O94992_18	CL91	2	[2e-05, 5e-05]	[0.0, 0.0]	[1.214, 1.26]	[nan, nan]														Zero	Zero				HEXIM1_18	Protein HEXIM1
A[Acetyl][TMTpro]EPFLSEYQ[**Deamidated]HQ[**Deamidated]PQ[**Deamidated]TSN[**Deamidated]C[DBIA]TGAAAVQ[**Deamidated]EELN[**Deamidated]PERPPGAEER	O94992_18	CL93	2	[2e-05, 5e-05]	[0.0, 0.0]	[1.04, 1.094]	[nan, nan]														Zero	Zero				HEXIM1_18	Protein HEXIM1
A[Acetyl][TMTpro]EPFLSEYQ[**Deamidated]HQ[**Deamidated]PQ[**Deamidated]TSN[**Deamidated]C[DBIA]TGAAAVQ[**Deamidated]EELN[**Deamidated]PERPPGAEER	O94992_18	CL94	2	[2e-05, 5e-05]	[0.0, 0.0]	[1.083, 1.065]	[nan, nan]														Zero	Zero				HEXIM1_18	Protein HEXIM1
A[Acetyl][TMTpro]EPFLSEYQ[**Deamidated]HQ[**Deamidated]PQ[**Deamidated]TSN[**Deamidated]C[DBIA]TGAAAVQ[**Deamidated]EELN[**Deamidated]PERPPGAEER	O94992_18	CL99	2	[2e-05, 5e-05]	[1.3663956719658827e-05, 2.5113179589302973e-06]	[0.952, 0.991]	[nan, nan]	1.38156e-10	-44.7916	-46.0984	0.137533	1.06147e-10	-43.3187	-45.9324	1.3664e-05	3.5e-05	6.21907e-11	-46.3879	-47.6948	8.08764e-06	Const	Const	8.08764e-06	<1.00e-05		HEXIM1_18	Protein HEXIM1
A[Acetyl][TMTpro]EPFLSEYQ[*Deamidated]HQ[*Deamidated]PQ[*Deamidated]TSNC[DBIA]TGAAAVQ[*Deamidated]EELNPERPPGAEER	O94992_18	CL123	2	[2e-05, 5e-05]	[0.0, 0.0]	[1.231, 1.209]	[nan, nan]														Zero	Zero				HEXIM1_18	Protein HEXIM1
A[Acetyl][TMTpro]EPFLSEYQ[*Deamidated]HQ[*Deamidated]PQ[*Deamidated]TSNC[DBIA]TGAAAVQ[*Deamidated]EELNPERPPGAEER	O94992_18	CL15	2	[2e-05, 5e-05]	[0.0, 0.0]	[1.238, 1.109]	[nan, nan]														Zero	Zero				HEXIM1_18	Protein HEXIM1
A[Acetyl][TMTpro]EPFLSEYQ[*Deamidated]HQ[*Deamidated]PQ[*Deamidated]TSNC[DBIA]TGAAAVQ[*Deamidated]EELNPERPPGAEER	O94992_18	CL22	2	[2e-05, 5e-05]	[0.0, 0.0]	[1.263, 1.28]	[nan, nan]														Zero	Zero				HEXIM1_18	Protein HEXIM1
A[Acetyl][TMTpro]EPFLSEYQ[*Deamidated]HQ[*Deamidated]PQ[*Deamidated]TSNC[DBIA]TGAAAVQ[*Deamidated]EELNPERPPGAEER	O94992_18	CL4	2	[2e-05, 5e-05]	[0.0, 0.0]	[1.049, 1.318]	[nan, nan]														Zero	Zero				HEXIM1_18	Protein HEXIM1
A[Acetyl][TMTpro]EPFLSEYQ[*Deamidated]HQ[*Deamidated]PQ[*Deamidated]TSNC[DBIA]TGAAAVQ[*Deamidated]EELNPERPPGAEER	O94992_18	CL53	2	[2e-05, 5e-05]	[0.0, 0.0]	[1.082, 1.01]	[nan, nan]														Zero	Zero				HEXIM1_18	Protein HEXIM1
A[Acetyl][TMTpro]EPFLSEYQ[*Deamidated]HQ[*Deamidated]PQ[*Deamidated]TSNC[DBIA]TGAAAVQ[*Deamidated]EELNPERPPGAEER	O94992_18	CL62	2	[2e-05, 5e-05]	[0.0, 0.0]	[1.288, 1.135]	[nan, nan]														Zero	Zero				HEXIM1_18	Protein HEXIM1
A[Acetyl][TMTpro]EPFLSEYQ[*Deamidated]HQ[*Deamidated]PQ[*Deamidated]TSNC[DBIA]TGAAAVQ[*Deamidated]EELNPERPPGAEER	O94992_18	CL91	2	[2e-05, 5e-05]	[0.0, 0.0]	[1.25, 1.196]	[nan, nan]														Zero	Zero				HEXIM1_18	Protein HEXIM1
A[Acetyl][TMTpro]EPFLSEYQ[*Deamidated]HQ[*Deamidated]PQ[*Deamidated]TSNC[DBIA]TGAAAVQ[*Deamidated]EELNPERPPGAEER	O94992_18	CL93	2	[2e-05, 5e-05]	[8.345858389718679e-07, 0.0]	[0.997, 1.096]	[nan, nan]	6.0046e-13	-55.6685	-56.9753	0.00575576	5.23082e-13	-53.9444	-56.5581	8.34586e-07	3.5e-05	3.48267e-13	-56.7579	-58.0648	4.17293e-07	Const	Const	4.17293e-07	<1.00e-05		HEXIM1_18	Protein HEXIM1
A[Acetyl][TMTpro]EPFLSEYQ[*Deamidated]HQ[*Deamidated]PQ[*Deamidated]TSN[*Deamidated]C[DBIA]TGAAAVQ[*Deamidated]EELN[*Deamidated]PERPPGAEER	O94992_18	AC124	2	[2e-05, 5e-05]	[0.0, 2.7917599593059587e-06]	[1.025, 0.99]	[nan, nan]	1.07502e-12	-54.5037	-55.8105	0.0481338	1.1873e-12	-52.305	-54.9187	2.51355e-05	0.000490086	3.89696e-12	-51.9279	-53.2348	1.39588e-06	Lin	Lin			0.0481338	HEXIM1_18	Protein HEXIM1
A[Acetyl][TMTpro]EPFLSEYQ[*Deamidated]HQ[*Deamidated]PQ[*Deamidated]TSN[*Deamidated]C[DBIA]TGAAAVQ[*Deamidated]EELN[*Deamidated]PERPPGAEER	O94992_18	AC24	2	[2e-05, 5e-05]	[9.608734658227524e-06, 1.3663956719658827e-05]	[0.966, 0.952]	[nan, nan]	1.4798e-11	-49.2593	-50.5662	0.301853	8.95274e-13	-52.8696	-55.4833	2.39346e-05	3.40399e-05	8.22241e-12	-50.4346	-51.7415	1.16363e-05	Hyp	Hyp	2.39346e-05	3.40399e-05	0.703134	HEXIM1_18	Protein HEXIM1
A[Acetyl][TMTpro]EPFLSEYQ[*Deamidated]HQ[*Deamidated]PQ[*Deamidated]TSN[*Deamidated]C[DBIA]TGAAAVQ[*Deamidated]EELN[*Deamidated]PERPPGAEER	O94992_18	CL112	2	[2e-05, 5e-05]	[4.0927941082974755e-05, 1.600808689906567e-05]	[0.863, 0.944]	[nan, nan]	1.02755e-09	-40.7785	-42.0853	0.558263	5.92874e-10	-39.8784	-42.4921	4.24837e-05	1.99729e-05	3.105e-10	-43.172	-44.4788	2.8468e-05	Const	Const	2.8468e-05	<1.00e-05		HEXIM1_18	Protein HEXIM1
A[Acetyl][TMTpro]EPFLSEYQ[*Deamidated]HQ[*Deamidated]PQ[*Deamidated]TSN[*Deamidated]C[DBIA]TGAAAVQ[*Deamidated]EELN[*Deamidated]PERPPGAEER	O94992_18	CL113	2	[2e-05, 5e-05]	[0.0, 0.0]	[1.033, 1.013]	[nan, nan]														Zero	Zero				HEXIM1_18	Protein HEXIM1
A[Acetyl][TMTpro]EPFLSEYQ[*Deamidated]HQ[*Deamidated]PQ[*Deamidated]TSN[*Deamidated]C[DBIA]TGAAAVQ[*Deamidated]EELN[*Deamidated]PERPPGAEER	O94992_18	CL128	2	[2e-05, 5e-05]	[5.611863143755407e-06, 1.1050241669956832e-05]	[0.98, 0.961]	[nan, nan]	1.2244e-12	-54.2434	-55.5503	0.229224	9.42689e-14	-57.3715	-59.9852	2.52981e-05	6.6079e-05	1.4788e-11	-49.2607	-50.5676	8.33105e-06	Hyp	Hyp	2.52981e-05	6.6079e-05	0.382846	HEXIM1_18	Protein HEXIM1
A[Acetyl][TMTpro]EPFLSEYQ[*Deamidated]HQ[*Deamidated]PQ[*Deamidated]TSN[*Deamidated]C[DBIA]TGAAAVQ[*Deamidated]EELN[*Deamidated]PERPPGAEER	O94992_18	CL63	2	[2e-05, 5e-05]	[0.0, 7.317770927667216e-06]	[1.055, 0.974]	[nan, nan]	7.38618e-12	-50.6491	-51.956	0.126168	7.76953e-12	-48.5479	-51.1616	0.000129957	0.00100143	2.67749e-11	-48.0734	-49.3803	3.65889e-06	Lin	Lin			0.126168	HEXIM1_18	Protein HEXIM1
A[Acetyl][TMTpro]EPFLSEYQ[*Deamidated]HQ[*Deamidated]PQ[*Deamidated]TSN[*Deamidated]C[DBIA]TGAAAVQ[*Deamidated]EELN[*Deamidated]PERPPGAEER	O94992_18	CL94	2	[2e-05, 5e-05]	[2.528316621865793e-05, 5.990876013208575e-05]	[0.913, 0.806]	[nan, nan]	1.5013e-12	-53.8357	-55.1425	1.20728	1.0757e-12	-52.5024	-55.1161	0.000384254	0.000273139	5.99466e-10	-41.8563	-43.1631	4.2596e-05	Lin	Lin			1.20728	HEXIM1_18	Protein HEXIM1
A[Acetyl][TMTpro]EPFLSEYQ[*Deamidated]HQ[*Deamidated]PQ[*Deamidated]TSN[*Deamidated]C[DBIA]TGAAAVQ[*Deamidated]EELN[*Deamidated]PERPPGAEER	O94992_18	CL99	2	[2e-05, 5e-05]	[1.6716867571008392e-06, 1.4540688992280343e-05]	[0.994, 0.949]	[nan, nan]	1.48083e-11	-49.258	-50.5648	0.26223	1.63129e-11	-47.0644	-49.6781	0.000205848	0.000750298	8.28056e-11	-45.8153	-47.1222	8.10619e-06	Lin	Lin			0.26223	HEXIM1_18	Protein HEXIM1
A[Acetyl][TMTpro]EPFLSEYQ[Deamidated]HQPQTSNC[DBIA]TGAAAVQEELN[Deamidated]PERPPGAEER	O94992_18	CL123	2	[2e-05, 5e-05]	[0.0, 0.0]	[1.025, 1.016]	[nan, nan]														Zero	Zero				HEXIM1_18	Protein HEXIM1
A[Acetyl][TMTpro]EPFLSEYQ[Deamidated]HQPQTSNC[DBIA]TGAAAVQEELN[Deamidated]PERPPGAEER	O94992_18	CL15	2	[2e-05, 5e-05]	[1.8669097137069442e-05, 1.2789982917057458e-05]	[0.935, 0.955]	[nan, nan]	1.58351e-10	-44.5187	-45.8256	0.349269	7.60342e-11	-43.986	-46.5997	2.82101e-05	2.82092e-05	1.7282e-11	-48.949	-50.2559	1.57295e-05	Const	Const	1.57295e-05	<1.00e-05		HEXIM1_18	Protein HEXIM1
A[Acetyl][TMTpro]EPFLSEYQ[Deamidated]HQPQTSNC[DBIA]TGAAAVQEELN[Deamidated]PERPPGAEER	O94992_18	CL22	2	[2e-05, 5e-05]	[0.0, 0.0]	[1.066, 1.015]	[nan, nan]														Zero	Zero				HEXIM1_18	Protein HEXIM1
A[Acetyl][TMTpro]EPFLSEYQ[Deamidated]HQPQTSNC[DBIA]TGAAAVQEELN[Deamidated]PERPPGAEER	O94992_18	CL4	2	[2e-05, 5e-05]	[0.0, 0.0]	[1.063, 1.06]	[nan, nan]														Zero	Zero				HEXIM1_18	Protein HEXIM1
A[Acetyl][TMTpro]EPFLSEYQ[Deamidated]HQPQTSNC[DBIA]TGAAAVQEELN[Deamidated]PERPPGAEER	O94992_18	CL53	2	[2e-05, 5e-05]	[0.0, 1.3955893454651886e-05]	[1.039, 0.951]	[nan, nan]	2.68644e-11	-48.0667	-49.3736	0.240619	2.82587e-11	-45.9655	-48.5792	0.000247844	0.00100143	9.73835e-11	-45.491	-46.7979	6.97795e-06	Lin	Lin			0.240619	HEXIM1_18	Protein HEXIM1
A[Acetyl][TMTpro]EPFLSEYQ[Deamidated]HQPQTSNC[DBIA]TGAAAVQEELN[Deamidated]PERPPGAEER	O94992_18	CL62	2	[2e-05, 5e-05]	[1.4540688992280343e-05, 0.0]	[0.949, 1.081]	[nan, nan]	1.82269e-10	-44.2374	-45.5442	0.100281	1.58781e-10	-42.5133	-45.127	1.45407e-05	3.5e-05	1.05716e-10	-45.3268	-46.6337	7.27034e-06	Const	Const	7.27034e-06	<1.00e-05		HEXIM1_18	Protein HEXIM1
A[Acetyl][TMTpro]EPFLSEYQ[Deamidated]HQPQTSNC[DBIA]TGAAAVQEELN[Deamidated]PERPPGAEER	O94992_18	CL91	2	[2e-05, 5e-05]	[5.045547396575328e-06, 0.0]	[0.982, 1.076]	[nan, nan]	2.19462e-11	-48.4712	-49.778	0.0347969	1.91181e-11	-46.7471	-49.3608	5.04555e-06	3.5e-05	1.27288e-11	-49.5606	-50.8675	2.52277e-06	Const	Const	2.52277e-06	<1.00e-05		HEXIM1_18	Protein HEXIM1
A[Acetyl][TMTpro]EPFLSEYQ[Deamidated]HQPQTSNC[DBIA]TGAAAVQEELN[Deamidated]PERPPGAEER	O94992_18	CL93	2	[2e-05, 5e-05]	[1.3923727287623017e-06, 0.0]	[0.995, 1.061]	[nan, nan]	1.67129e-12	-53.6211	-54.928	0.00960257	1.45593e-12	-51.8971	-54.5108	1.39237e-06	3.5e-05	9.69351e-13	-54.7106	-56.0174	6.96186e-07	Const	Const	6.96186e-07	<1.00e-05		HEXIM1_18	Protein HEXIM1
A[Acetyl][TMTpro]NEAYPC[DBIA]PC[Carbamidomethyl]DIGHR	Q96DG6_8	AC124	6	[2e-05, 2e-05, 2e-05, 5e-05, 5e-05, 5e-05]	[2.589232825616075e-05, 2.2311588047956295e-06, 0.0, 4.942533569240605e-05, 1.3923727287623017e-06, 0.0]	[0.911, 0.992, 1.041, 0.837, 0.995, 1.073]	[5.462522615591685, 10.13849720229862]	2.0132e-09	-128.892	-129.1	0.356707	1.99636e-09	-126.942	-127.359	4.38142e-05	7.75607e-05	2.08157e-09	-128.691	-128.9	1.31569e-05	Lin	Lin			0.356707	CMBL_8	Carboxymethylenebutenolidase homolog
A[Acetyl][TMTpro]NEAYPC[DBIA]PC[Carbamidomethyl]DIGHR	Q96DG6_8	AC24	6	[2e-05, 2e-05, 2e-05, 5e-05, 5e-05, 5e-05]	[3.2682789852286796e-05, 0.0, 0.0, 0.0, 3.0194282478705807e-05, 0.0]	[0.889, 1.009, 1.033, 1.014, 0.897, 1.068]	[6.447498770941089, 7.187539125903518]	1.44191e-09	-130.894	-131.103	0.248663	1.36637e-09	-129.217	-129.634	2.06484e-05	3.39697e-05	1.32094e-09	-131.42	-131.628	1.04795e-05	Const	Const	1.04795e-05	<1.00e-05		CMBL_8	Carboxymethylenebutenolidase homolog
A[Acetyl][TMTpro]NEAYPC[DBIA]PC[Carbamidomethyl]DIGHR	Q96DG6_8	CL112	6	[2e-05, 2e-05, 2e-05, 5e-05, 5e-05, 5e-05]	[3.174698511170213e-05, 0.0, 0.0, 1.951281926934574e-06, 7.888742922693889e-06, 0.0]	[0.892, 1.024, 1.004, 0.993, 0.972, 1.034]	[5.967950934463553, 2.575521376102372]	9.27934e-10	-133.539	-133.747	0.129533	7.85665e-10	-132.538	-132.954	6.93067e-06	6.21461e-11	7.85664e-10	-134.538	-134.746	6.93117e-06	Const	Const	6.93117e-06	<1.00e-05		CMBL_8	Carboxymethylenebutenolidase homolog
A[Acetyl][TMTpro]NEAYPC[DBIA]PC[Carbamidomethyl]DIGHR	Q96DG6_8	CL113	6	[2e-05, 2e-05, 2e-05, 5e-05, 5e-05, 5e-05]	[1.4540688992280343e-05, 2.7917599593059587e-06, 0.0, 3.143574947378833e-05, 7.032724440080527e-06, 0.0]	[0.949, 0.99, 1.03, 0.893, 0.975, 1.121]	[3.3414231930578424, 9.46420661425182]	6.64566e-10	-135.542	-135.75	0.260928	6.63548e-10	-133.551	-133.968	5.58008e-05	0.000168609	7.37934e-10	-134.914	-135.122	9.30015e-06	Lin	Lin			0.260928	CMBL_8	Carboxymethylenebutenolidase homolog
A[Acetyl][TMTpro]NEAYPC[DBIA]PC[Carbamidomethyl]DIGHR	Q96DG6_8	CL123	6	[2e-05, 2e-05, 2e-05, 5e-05, 5e-05, 5e-05]	[1.951281926934574e-06, 0.0, 0.0, 0.0, 0.0, 0.0]	[0.993, 1.262, 1.049, 1.118, 1.107, 1.055]	[10.522332863352842, 2.512979394511575]	3.63244e-12	-166.797	-167.005	0.00448571	4.19791e-12	-163.929	-164.346	1.66645e-06	7.1318e-05	3.17292e-12	-167.609	-167.817	3.25214e-07	Const	Const	3.25214e-07	<1.00e-05		CMBL_8	Carboxymethylenebutenolidase homolog
A[Acetyl][TMTpro]NEAYPC[DBIA]PC[Carbamidomethyl]DIGHR	Q96DG6_8	CL128	6	[2e-05, 2e-05, 2e-05, 5e-05, 5e-05, 5e-05]	[5.580359510538613e-05, 1.3923727287623017e-06, 3.7409695368500445e-05, 7.224080706077987e-05, 1.4248137329875161e-05, 1.0761341199008499e-05]	[0.818, 0.995, 0.874, 0.771, 0.95, 0.962]	[8.247068718217031, 9.766752939597394]	4.80876e-09	-123.668	-123.876	0.776394	4.07901e-09	-122.655	-123.072	5.1954e-05	2.04255e-05	3.91823e-09	-124.896	-125.105	3.1976e-05	Const	Const	3.1976e-05	<1.00e-05		CMBL_8	Carboxymethylenebutenolidase homolog
A[Acetyl][TMTpro]NEAYPC[DBIA]PC[Carbamidomethyl]DIGHR	Q96DG6_8	CL15	6	[2e-05, 2e-05, 2e-05, 5e-05, 5e-05, 5e-05]	[0.0, 0.0, 0.0, 0.0, 0.0, 0.0]	[1.085, 1.042, 1.098, 1.008, 1.048, 1.032]	[2.22608881808342, 1.596998446365021]														Zero	Zero				CMBL_8	Carboxymethylenebutenolidase homolog
A[Acetyl][TMTpro]NEAYPC[DBIA]PC[Carbamidomethyl]DIGHR	Q96DG6_8	CL22	6	[2e-05, 2e-05, 2e-05, 5e-05, 5e-05, 5e-05]	[0.0, 0.0, 0.0, 8.460890967974603e-06, 0.0, 0.0]	[1.034, 1.044, 1.072, 0.97, 1.1, 1.052]	[1.531725470706645, 5.1576469462832435]	5.10158e-11	-150.944	-151.152	0.0486258	5.17446e-11	-148.859	-149.275	1.26367e-05	0.00021944	5.96556e-11	-150.005	-150.213	1.41015e-06	Lin	Lin			0.0486258	CMBL_8	Carboxymethylenebutenolidase homolog
A[Acetyl][TMTpro]NEAYPC[DBIA]PC[Carbamidomethyl]DIGHR	Q96DG6_8	CL4	4	[2e-05, 2e-05, 5e-05, 5e-05]	[1.1050241669956832e-05, 0.0, 0.0, 0.0]	[0.961, 1.082, 1.029, 1.198]	[5.922662750856588, 7.588684328693311]	1.13687e-10	-95.1355	-95.7492	0.0381043	1.06912e-10	-93.3812	-94.6086	5.34594e-06	4.35171e-05	9.15809e-11	-96.0004	-96.6141	2.76256e-06	Const	Const	2.76256e-06	<1.00e-05		CMBL_8	Carboxymethylenebutenolidase homolog
A[Acetyl][TMTpro]NEAYPC[DBIA]PC[Carbamidomethyl]DIGHR	Q96DG6_8	CL53	6	[2e-05, 2e-05, 2e-05, 5e-05, 5e-05, 5e-05]	[3.072485377618041e-06, 0.0, 2.5113179589302973e-06, 3.072485377618041e-06, 0.0, 0.0]	[0.989, 1.108, 0.991, 0.989, 1.168, 1.025]	[5.404636550610459, 7.28843774319083]	1.70969e-11	-157.503	-157.712	0.0304943	1.51481e-11	-156.229	-156.646	3.07249e-06	3.5e-05	1.26985e-11	-159.288	-159.496	1.44271e-06	Const	Const	1.44271e-06	<1.00e-05		CMBL_8	Carboxymethylenebutenolidase homolog
A[Acetyl][TMTpro]NEAYPC[DBIA]PC[Carbamidomethyl]DIGHR	Q96DG6_8	CL62	6	[2e-05, 2e-05, 2e-05, 5e-05, 5e-05, 5e-05]	[0.0, 0.0, 0.0, 5.611863143755407e-06, 0.0, 0.0]	[1.08, 1.094, 1.068, 0.98, 1.105, 1.047]	[0.9831818291492437, 4.892251733003813]	2.24433e-11	-155.871	-156.079	0.0322521	2.30128e-11	-153.72	-154.137	6.43674e-06	0.000141281	2.62442e-11	-154.932	-155.14	9.35311e-07	Lin	Lin			0.0322521	CMBL_8	Carboxymethylenebutenolidase homolog
A[Acetyl][TMTpro]NEAYPC[DBIA]PC[Carbamidomethyl]DIGHR	Q96DG6_8	CL63	6	[2e-05, 2e-05, 2e-05, 5e-05, 5e-05, 5e-05]	[2.4979085424440836e-05, 8.74740752538079e-06, 0.0, 2.742110359421047e-05, 1.337232647998194e-05, 0.0]	[0.914, 0.969, 1.174, 0.906, 0.953, 1.091]	[10.979186422530852, 7.98432822915611]	7.84439e-10	-134.547	-134.755	0.311977	7.04588e-10	-133.191	-133.607	2.08283e-05	2.16344e-05	7.05671e-10	-135.182	-135.39	1.242e-05	Const	Const	1.242e-05	<1.00e-05		CMBL_8	Carboxymethylenebutenolidase homolog
A[Acetyl][TMTpro]NEAYPC[DBIA]PC[Carbamidomethyl]DIGHR	Q96DG6_8	CL91	6	[2e-05, 2e-05, 2e-05, 5e-05, 5e-05, 5e-05]	[0.0, 4.198232725013385e-06, 0.0, 0.0, 0.0, 0.0]	[1.008, 0.985, 1.04, 1.024, 1.002, 1.018]	[2.2308249026095996, 0.9151372061224792]	1.68148e-11	-157.603	-157.811	0.00965111	1.70208e-11	-155.53	-155.947	2.99945e-06	0.000110337	1.46876e-11	-158.415	-158.623	6.99705e-07	Const	Const	6.99705e-07	<1.00e-05		CMBL_8	Carboxymethylenebutenolidase homolog
A[Acetyl][TMTpro]NEAYPC[DBIA]PC[Carbamidomethyl]DIGHR	Q96DG6_8	CL93	6	[2e-05, 2e-05, 2e-05, 5e-05, 5e-05, 5e-05]	[2.7917599593059587e-06, 0.0, 6.179335818699927e-06, 1.4248137329875161e-05, 0.0, 0.0]	[0.99, 1.147, 0.978, 0.95, 1.203, 1.075]	[7.415243916144931, 9.599371552361278]	1.57567e-10	-144.178	-144.386	0.102509	1.54788e-10	-142.284	-142.701	1.05926e-05	5.79741e-05	1.59132e-10	-144.118	-144.327	3.86987e-06	Lin	Lin			0.102509	CMBL_8	Carboxymethylenebutenolidase homolog
A[Acetyl][TMTpro]NEAYPC[DBIA]PC[Carbamidomethyl]DIGHR	Q96DG6_8	CL94	6	[2e-05, 2e-05, 2e-05, 5e-05, 5e-05, 5e-05]	[3.143574947378833e-05, 0.0, 0.0, 4.9093660694459455e-05, 1.4248137329875161e-05, 2.015852578745427e-05]	[0.893, 1.061, 1.075, 0.838, 0.95, 0.93]	[8.190182636294843, 5.383176205495772]	1.35537e-09	-131.266	-131.474	0.552153	1.35709e-09	-129.258	-129.675	0.000480726	0.000826209	1.80605e-09	-129.543	-129.752	1.9156e-05	Lin	Lin			0.552153	CMBL_8	Carboxymethylenebutenolidase homolog
A[Acetyl][TMTpro]NEAYPC[DBIA]PC[Carbamidomethyl]DIGHR	Q96DG6_8	CL99	6	[2e-05, 2e-05, 2e-05, 5e-05, 5e-05, 5e-05]	[1.896634465369288e-05, 0.0, 0.0, 3.916367883194902e-06, 0.0, 8.74740752538079e-06]	[0.934, 1.011, 1.114, 0.986, 1.032, 0.969]	[7.231753780949403, 2.672826736687257]	3.3374e-10	-139.675	-139.883	0.116381	3.13166e-10	-138.056	-138.473	1.24493e-05	4.97084e-05	2.84833e-10	-140.625	-140.834	5.27169e-06	Const	Const	5.27169e-06	<1.00e-05		CMBL_8	Carboxymethylenebutenolidase homolog
A[Acetyl][TMTpro]N[Deamidated]EAYPC[DBIA]PC[Carbamidomethyl]DIGHR	Q96DG6_8	AC124	2	[2e-05, 5e-05]	[0.0, 0.0]	[1.01, 1.09]	[nan, nan]														Zero	Zero				CMBL_8	Carboxymethylenebutenolidase homolog
A[Acetyl][TMTpro]N[Deamidated]EAYPC[DBIA]PC[Carbamidomethyl]DIGHR	Q96DG6_8	AC24	2	[2e-05, 5e-05]	[0.0, 0.0]	[1.091, 1.023]	[nan, nan]														Zero	Zero				CMBL_8	Carboxymethylenebutenolidase homolog
A[Acetyl][TMTpro]N[Deamidated]EAYPC[DBIA]PC[Carbamidomethyl]DIGHR	Q96DG6_8	CL112	2	[2e-05, 5e-05]	[0.0, 6.463507483153981e-06]	[1.033, 0.977]	[nan, nan]	5.76234e-12	-51.1457	-52.4525	0.11144	6.06141e-12	-49.0445	-51.6582	0.000114786	0.00100143	2.08885e-11	-48.5699	-49.8768	3.23175e-06	Lin	Lin			0.11144	CMBL_8	Carboxymethylenebutenolidase homolog
A[Acetyl][TMTpro]N[Deamidated]EAYPC[DBIA]PC[Carbamidomethyl]DIGHR	Q96DG6_8	CL113	2	[2e-05, 5e-05]	[0.0, 0.0]	[1.053, 1.0]	[nan, nan]														Zero	Zero				CMBL_8	Carboxymethylenebutenolidase homolog
A[Acetyl][TMTpro]N[Deamidated]EAYPC[DBIA]PC[Carbamidomethyl]DIGHR	Q96DG6_8	CL128	2	[2e-05, 5e-05]	[0.0, 0.0]	[1.073, 1.019]	[nan, nan]														Zero	Zero				CMBL_8	Carboxymethylenebutenolidase homolog
A[Acetyl][TMTpro]N[Deamidated]EAYPC[DBIA]PC[Carbamidomethyl]DIGHR	Q96DG6_8	CL63	2	[2e-05, 5e-05]	[0.0, 0.0]	[1.078, 1.149]	[nan, nan]														Zero	Zero				CMBL_8	Carboxymethylenebutenolidase homolog
A[Acetyl][TMTpro]N[Deamidated]EAYPC[DBIA]PC[Carbamidomethyl]DIGHR	Q96DG6_8	CL94	2	[2e-05, 5e-05]	[0.0, 0.0]	[1.043, 1.061]	[nan, nan]														Zero	Zero				CMBL_8	Carboxymethylenebutenolidase homolog
A[Acetyl][TMTpro]N[Deamidated]EAYPC[DBIA]PC[Carbamidomethyl]DIGHR	Q96DG6_8	CL99	2	[2e-05, 5e-05]	[0.0, 0.0]	[1.047, 1.052]	[nan, nan]														Zero	Zero				CMBL_8	Carboxymethylenebutenolidase homolog
A[Acetyl][TMTpro]SC[DBIA]ASIDIEDATQHLR	Q6P2E9_4	AC124	2	[2e-05, 5e-05]	[9.608734658227524e-06, 3.050412944644627e-05]	[0.966, 0.896]	[nan, nan]	5.79588e-12	-51.134	-52.4409	0.5922	8.49848e-12	-48.3686	-50.9823	0.000396466	0.000626292	2.18309e-10	-43.8765	-45.1834	2.00564e-05	Lin	Lin			0.5922	EDC4_4	Enhancer of mRNA-decapping protein 4
A[Acetyl][TMTpro]SC[DBIA]ASIDIEDATQHLR	Q6P2E9_4	AC24	2	[2e-05, 5e-05]	[1.2789982917057458e-05, 6.512703089291198e-05]	[0.955, 0.791]	[nan, nan]	1.51594e-10	-44.6059	-45.9128	1.21109	1.55873e-10	-42.5502	-45.164	0.00497959	0.00409778	1.36958e-09	-40.2038	-41.5107	3.89585e-05	Lin	Lin			1.21109	EDC4_4	Enhancer of mRNA-decapping protein 4
A[Acetyl][TMTpro]SC[DBIA]ASIDIEDATQHLR	Q6P2E9_4	CL112	2	[2e-05, 5e-05]	[6.442557148535807e-05, 1.113339277094117e-06]	[0.793, 0.996]	[nan, nan]	3.52885e-09	-38.3109	-39.6177	0.46351	3.03391e-09	-36.6131	-39.2268	6.44256e-05	3.5e-05	2.00422e-09	-39.4423	-40.7492	3.27695e-05	Const	Const	3.27695e-05	<1.00e-05		EDC4_4	Enhancer of mRNA-decapping protein 4
A[Acetyl][TMTpro]SC[DBIA]ASIDIEDATQHLR	Q6P2E9_4	CL113	2	[2e-05, 5e-05]	[3.20585698642577e-05, 3.550926986385691e-05]	[0.891, 0.88]	[nan, nan]	2.74824e-10	-43.4161	-44.7229	0.833322	6.83799e-11	-44.1982	-46.8119	6.68173e-05	3.24336e-05	5.95367e-12	-51.0803	-52.3872	3.37839e-05	Const	Const	3.37839e-05	<1.00e-05		EDC4_4	Enhancer of mRNA-decapping protein 4
A[Acetyl][TMTpro]SC[DBIA]ASIDIEDATQHLR	Q6P2E9_4	CL123	4	[2e-05, 2e-05, 5e-05, 5e-05]	[1.1339442922293102e-05, 0.0, 4.060625282724485e-05, 0.0]	[0.96, 1.072, 0.864, 1.011]	[5.511811023622052, 7.839999999999995]	8.99087e-10	-86.8637	-87.4774	0.389155	9.02762e-10	-84.8474	-86.0748	0.000233524	0.000556756	1.10286e-09	-86.0466	-86.6603	1.29864e-05	Lin	Lin			0.389155	EDC4_4	Enhancer of mRNA-decapping protein 4
A[Acetyl][TMTpro]SC[DBIA]ASIDIEDATQHLR	Q6P2E9_4	CL128	2	[2e-05, 5e-05]	[2.9266809904951746e-05, 3.3308415742377096e-05]	[0.9, 0.887]	[nan, nan]	2.19132e-10	-43.869	-45.1758	0.776123	5.03378e-11	-44.8108	-47.4245	6.21358e-05	3.25927e-05	8.16729e-12	-50.4481	-51.7549	3.12876e-05	Const	Const	3.12876e-05	<1.00e-05		EDC4_4	Enhancer of mRNA-decapping protein 4
A[Acetyl][TMTpro]SC[DBIA]ASIDIEDATQHLR	Q6P2E9_4	CL15	4	[2e-05, 2e-05, 5e-05, 5e-05]	[2.1056031504522735e-05, 1.220885764699523e-05, 3.5193792512765984e-05, 1.483354909086536e-05]	[0.927, 0.957, 0.881, 0.948]	[1.5923566878980846, 3.6632039365773617]	3.22125e-10	-90.9695	-91.5832	0.545977	2.48019e-10	-90.0152	-91.2427	4.28642e-05	3.38493e-05	3.16651e-10	-91.0381	-91.6518	2.08231e-05	Const	Const	2.08231e-05	<1.00e-05		EDC4_4	Enhancer of mRNA-decapping protein 4
A[Acetyl][TMTpro]SC[DBIA]ASIDIEDATQHLR	Q6P2E9_4	CL22	4	[2e-05, 2e-05, 5e-05, 5e-05]	[1.249926831409328e-05, 2.1355845648877117e-05, 0.0, 2.5587580252168228e-05]	[0.956, 0.926, 1.023, 0.912]	[1.5940488841657763, 5.736434108527125]	6.07059e-10	-88.4348	-89.0485	0.337324	4.54804e-10	-87.5898	-88.8172	2.37882e-05	2.10881e-05	3.8367e-10	-90.2701	-90.8838	1.48607e-05	Const	Const	1.48607e-05	<1.00e-05		EDC4_4	Enhancer of mRNA-decapping protein 4
A[Acetyl][TMTpro]SC[DBIA]ASIDIEDATQHLR	Q6P2E9_4	CL4	2	[2e-05, 5e-05]	[4.1572437376223964e-05, 1.777925832664234e-05]	[0.861, 0.938]	[nan, nan]	1.02374e-09	-40.7859	-42.0927	0.593245	5.83899e-10	-39.9089	-42.5226	4.59146e-05	2.15607e-05	2.83058e-10	-43.357	-44.6639	2.96758e-05	Const	Const	2.96758e-05	<1.00e-05		EDC4_4	Enhancer of mRNA-decapping protein 4
A[Acetyl][TMTpro]SC[DBIA]ASIDIEDATQHLR	Q6P2E9_4	CL53	4	[2e-05, 2e-05, 5e-05, 5e-05]	[2.5113179589302973e-06, 4.198232725013385e-06, 2.1056031504522735e-05, 2.1956446483459126e-05]	[0.991, 0.985, 0.927, 0.924]	[0.30364372469635653, 0.16207455429497583]	4.93085e-11	-98.4769	-99.0906	0.393934	5.28801e-11	-96.1972	-97.4246	0.000487018	0.00119604	3.31304e-10	-90.8571	-91.4708	1.24305e-05	Lin	Lin			0.393934	EDC4_4	Enhancer of mRNA-decapping protein 4
A[Acetyl][TMTpro]SC[DBIA]ASIDIEDATQHLR	Q6P2E9_4	CL62	4	[2e-05, 2e-05, 5e-05, 5e-05]	[9.321328758011877e-06, 2.3463654618458323e-05, 2.4371920641112984e-05, 1.249926831409328e-05]	[0.967, 0.919, 0.916, 0.956]	[2.545068928950155, 2.136752136752133]	3.10705e-10	-91.1139	-91.7276	0.430907	2.02411e-10	-90.8281	-92.0555	3.39446e-05	3.1379e-05	1.74657e-10	-93.418	-94.0317	1.7414e-05	Const	Const	1.7414e-05	<1.00e-05		EDC4_4	Enhancer of mRNA-decapping protein 4
A[Acetyl][TMTpro]SC[DBIA]ASIDIEDATQHLR	Q6P2E9_4	CL63	2	[2e-05, 5e-05]	[9.896438234208655e-06, 2.1956446483459126e-05]	[0.965, 0.924]	[nan, nan]	1.06955e-12	-54.5139	-55.8207	0.446811	1.86333e-13	-56.0088	-58.6225	8.51225e-05	0.000145606	7.27219e-11	-46.0751	-47.3819	1.59264e-05	Hyp	Hyp	8.51225e-05	0.000145606	0.584609	EDC4_4	Enhancer of mRNA-decapping protein 4
A[Acetyl][TMTpro]SC[DBIA]ASIDIEDATQHLR	Q6P2E9_4	CL91	4	[2e-05, 2e-05, 5e-05, 5e-05]	[2.9575623475143543e-05, 2.5113179589302973e-06, 2.8650210810975937e-05, 1.600808689906567e-05]	[0.899, 0.991, 0.902, 0.944]	[4.867724867724866, 2.275189599133257]	5.33353e-10	-88.9525	-89.5662	0.49563	4.52391e-10	-87.6111	-88.8385	3.89387e-05	3.31915e-05	4.8566e-10	-89.3272	-89.9409	1.91863e-05	Const	Const	1.91863e-05	<1.00e-05		EDC4_4	Enhancer of mRNA-decapping protein 4
A[Acetyl][TMTpro]SC[DBIA]ASIDIEDATQHLR	Q6P2E9_4	CL93	4	[2e-05, 2e-05, 5e-05, 5e-05]	[1.7187612143913202e-05, 5.561118529647442e-07, 2.4068835201575598e-05, 2.8958339270499755e-05]	[0.94, 0.998, 0.917, 0.901]	[2.9927760577915405, 0.8800880088008809]	1.55439e-10	-93.8843	-94.498	0.518316	1.58774e-10	-91.7993	-93.0267	0.000340033	0.000612399	4.61487e-10	-89.5314	-90.1451	1.76927e-05	Lin	Lin			0.518316	EDC4_4	Enhancer of mRNA-decapping protein 4
A[Acetyl][TMTpro]SC[DBIA]ASIDIEDATQHLR	Q6P2E9_4	CL94	2	[2e-05, 5e-05]	[9.034219918211127e-06, 4.286593344009925e-05]	[0.968, 0.857]	[nan, nan]	5.67302e-11	-46.5717	-47.8786	0.801373	5.86679e-11	-44.5046	-47.1183	0.00293476	0.00364381	5.72292e-10	-41.949	-43.2559	2.59501e-05	Lin	Lin			0.801373	EDC4_4	Enhancer of mRNA-decapping protein 4
A[Acetyl][TMTpro]SC[DBIA]ASIDIEDATQHLR	Q6P2E9_4	CL99	2	[2e-05, 5e-05]	[4.254199430393744e-05, 0.0]	[0.858, 1.067]	[nan, nan]	1.56019e-09	-39.9432	-41.2501	0.293393	1.35914e-09	-38.2191	-40.8328	4.2542e-05	3.5e-05	9.04911e-10	-41.0327	-42.3395	2.1271e-05	Const	Const	2.1271e-05	<1.00e-05		EDC4_4	Enhancer of mRNA-decapping protein 4
A[Acetyl][TMTpro]SC[DBIA]ASIDIEDATQ[Deamidated]HLR	Q6P2E9_4	AC124	4	[2e-05, 2e-05, 5e-05, 5e-05]	[2.2558348729317548e-05, 2.075654060998234e-05, 2.015852578745427e-05, 0.0]	[0.922, 0.928, 0.93, 1.185]	[0.3243243243243246, 12.056737588652481]	7.40439e-10	-87.6403	-88.254	0.323142	5.00822e-10	-87.2043	-88.4317	2.48876e-05	2.19766e-05	3.38861e-10	-90.7669	-91.3806	1.58684e-05	Const	Const	1.58684e-05	<1.00e-05		EDC4_4	Enhancer of mRNA-decapping protein 4
A[Acetyl][TMTpro]SC[DBIA]ASIDIEDATQ[Deamidated]HLR	Q6P2E9_4	AC24	4	[2e-05, 2e-05, 5e-05, 5e-05]	[0.0, 0.0, 1.8669097137069442e-05, 0.0]	[1.059, 1.021, 0.935, 1.025]	[1.8269230769230784, 4.59183673469387]	1.98305e-10	-92.91	-93.5238	0.16094	1.99144e-10	-90.8931	-92.1206	0.000242744	0.00146707	2.61401e-10	-91.805	-92.4187	4.66727e-06	Lin	Lin			0.16094	EDC4_4	Enhancer of mRNA-decapping protein 4
A[Acetyl][TMTpro]SC[DBIA]ASIDIEDATQ[Deamidated]HLR	Q6P2E9_4	CL112	4	[2e-05, 2e-05, 5e-05, 5e-05]	[3.916367883194902e-06, 8.345858389718679e-07, 0.0, 0.0]	[0.986, 0.997, 1.015, 1.102]	[0.5547150781643978, 4.109589041095899]	1.44778e-11	-103.379	-103.992	0.0163826	1.36517e-11	-101.614	-102.841	2.74186e-06	4.07125e-05	1.03916e-11	-104.705	-105.319	1.18774e-06	Const	Const	1.18774e-06	<1.00e-05		EDC4_4	Enhancer of mRNA-decapping protein 4
A[Acetyl][TMTpro]SC[DBIA]ASIDIEDATQ[Deamidated]HLR	Q6P2E9_4	CL113	4	[2e-05, 2e-05, 5e-05, 5e-05]	[3.072485377618041e-06, 0.0, 2.3766080100457374e-05, 0.0]	[0.989, 1.106, 0.918, 1.017]	[5.584725536992845, 5.116279069767435]	3.04976e-10	-91.1883	-91.802	0.215475	3.06367e-10	-89.1701	-90.3975	0.00022992	0.00102656	3.9419e-10	-90.1619	-90.7756	6.70964e-06	Lin	Lin			0.215475	EDC4_4	Enhancer of mRNA-decapping protein 4
A[Acetyl][TMTpro]SC[DBIA]ASIDIEDATQ[Deamidated]HLR	Q6P2E9_4	CL128	4	[2e-05, 2e-05, 5e-05, 5e-05]	[0.0, 0.0, 0.0, 0.0]	[1.042, 1.019, 1.014, 1.092]	[1.1159631246967556, 3.703703703703707]														Zero	Zero				EDC4_4	Enhancer of mRNA-decapping protein 4
A[Acetyl][TMTpro]SC[DBIA]ASIDIEDATQ[Deamidated]HLR	Q6P2E9_4	CL63	4	[2e-05, 2e-05, 5e-05, 5e-05]	[1.9263910592998104e-05, 6.830570512134054e-05, 5.895454569896302e-06, 0.0]	[0.933, 0.782, 0.979, 1.007]	[8.80466472303207, 1.4098690835850916]	4.34966e-09	-80.5578	-81.1716	0.352787	3.8172e-09	-79.0802	-80.3076	4.47884e-05	3.18249e-05	2.88759e-09	-82.1965	-82.8103	2.33663e-05	Const	Const	2.33663e-05	<1.00e-05		EDC4_4	Enhancer of mRNA-decapping protein 4
A[Acetyl][TMTpro]SC[DBIA]ASIDIEDATQ[Deamidated]HLR	Q6P2E9_4	CL94	4	[2e-05, 2e-05, 5e-05, 5e-05]	[2.5113179589302973e-06, 9.321328758011877e-06, 0.0, 7.317770927667216e-06]	[0.991, 0.967, 1.005, 0.974]	[1.2257405515832493, 1.5664477008590156]	8.41478e-11	-96.339	-96.9527	0.103886	6.93877e-11	-95.1104	-96.3378	9.32133e-06	3.5e-05	5.5059e-11	-98.0356	-98.6493	4.7876e-06	Const	Const	4.7876e-06	<1.00e-05		EDC4_4	Enhancer of mRNA-decapping protein 4
A[Acetyl][TMTpro]SC[DBIA]ASIDIEDATQ[Deamidated]HLR	Q6P2E9_4	CL99	4	[2e-05, 2e-05, 5e-05, 5e-05]	[0.0, 0.0, 3.6347887635154114e-06, 0.0]	[1.08, 1.144, 0.987, 1.019]	[2.877697841726611, 1.5952143569292083]	7.517e-12	-106.001	-106.614	0.0313344	8.1187e-12	-103.693	-104.92	4.14908e-06	7.79211e-05	9.90877e-12	-104.896	-105.509	9.08697e-07	Lin	Lin			0.0313344	EDC4_4	Enhancer of mRNA-decapping protein 4
A[Acetyl][TMTpro]SGGGGC[DBIA]SASER	Q13596_8	AC124	4	[2e-05, 2e-05, 5e-05, 5e-05]	[0.0, 7.513812436046668e-05, 0.0, 5.328560949103885e-06]	[1.117, 0.763, 1.077, 0.981]	[18.829787234042552, 4.66472303206997]	5.13447e-09	-79.8943	-80.508	0.305033	4.6906e-09	-78.256	-79.4834	3.37864e-05	3.2346e-05	4.05541e-09	-80.838	-81.4517	2.01167e-05	Const	Const	2.01167e-05	<1.00e-05		SNX1_8	Sorting nexin-1
A[Acetyl][TMTpro]SGGGGC[DBIA]SASER	Q13596_8	AC24	4	[2e-05, 2e-05, 5e-05, 5e-05]	[0.0, 0.0, 0.0, 2.9884780744427063e-05]	[1.089, 1.062, 1.137, 0.898]	[1.2552301255230085, 11.744471744471744]	5.08143e-10	-89.1462	-89.7599	0.257627	5.10295e-10	-87.1293	-88.3567	0.000388633	0.0014673	6.69825e-10	-88.0412	-88.6549	7.4712e-06	Lin	Lin			0.257627	SNX1_8	Sorting nexin-1
A[Acetyl][TMTpro]SGGGGC[DBIA]SASER	Q13596_8	CL112	4	[2e-05, 2e-05, 5e-05, 5e-05]	[0.0, 0.0, 0.0, 0.0]	[1.233, 1.109, 1.122, 1.252]	[5.294619982920585, 5.475989890480197]														Zero	Zero				SNX1_8	Sorting nexin-1
A[Acetyl][TMTpro]SGGGGC[DBIA]SASER	Q13596_8	CL113	4	[2e-05, 2e-05, 5e-05, 5e-05]	[0.0, 1.9561795637929396e-05, 2.7917599593059587e-06, 3.072485377618041e-06]	[1.199, 0.932, 0.99, 0.989]	[12.529328953542937, 0.050530570995452294]	3.19127e-10	-91.0069	-91.6206	0.118008	2.38278e-10	-90.1755	-91.4029	6.35486e-06	1.72987e-10	2.38277e-10	-92.1755	-92.7892	6.35651e-06	Const	Const	6.35651e-06	<1.00e-05		SNX1_8	Sorting nexin-1
A[Acetyl][TMTpro]SGGGGC[DBIA]SASER	Q13596_8	CL123	2	[2e-05, 5e-05]	[8.74740752538079e-06, 1.4540688992280343e-05]	[0.969, 0.949]	[nan, nan]	7.4065e-12	-50.6436	-51.9505	0.311028	1.38874e-16	-70.4122	-73.0259	2.59457e-05	3.92516e-05	1.67811e-11	-49.0078	-50.3147	1.1644e-05	Hyp	Hyp	2.59457e-05	3.92516e-05	0.661011	SNX1_8	Sorting nexin-1
A[Acetyl][TMTpro]SGGGGC[DBIA]SASER	Q13596_8	CL128	4	[2e-05, 2e-05, 5e-05, 5e-05]	[0.0, 0.0, 0.0, 0.0]	[1.19, 1.008, 1.07, 1.011]	[8.280254777070061, 2.835175396444025]														Zero	Zero				SNX1_8	Sorting nexin-1
A[Acetyl][TMTpro]SGGGGC[DBIA]SASER	Q13596_8	CL15	2	[2e-05, 5e-05]	[0.0, 0.0]	[1.023, 1.05]	[nan, nan]														Zero	Zero				SNX1_8	Sorting nexin-1
A[Acetyl][TMTpro]SGGGGC[DBIA]SASER	Q13596_8	CL22	2	[2e-05, 5e-05]	[0.0, 0.0]	[1.083, 1.038]	[nan, nan]														Zero	Zero				SNX1_8	Sorting nexin-1
A[Acetyl][TMTpro]SGGGGC[DBIA]SASER	Q13596_8	CL4	2	[2e-05, 5e-05]	[0.0, 0.0]	[1.002, 1.093]	[nan, nan]														Zero	Zero				SNX1_8	Sorting nexin-1
A[Acetyl][TMTpro]SGGGGC[DBIA]SASER	Q13596_8	CL53	2	[2e-05, 5e-05]	[2.7727870911725252e-05, 5.328560949103885e-06]	[0.905, 0.981]	[nan, nan]	5.64809e-10	-41.9754	-43.2822	0.283098	4.3195e-10	-40.5117	-43.1254	2.77279e-05	3.5e-05	2.50865e-10	-43.5985	-44.9054	1.65282e-05	Const	Const	1.65282e-05	<1.00e-05		SNX1_8	Sorting nexin-1
A[Acetyl][TMTpro]SGGGGC[DBIA]SASER	Q13596_8	CL62	2	[2e-05, 5e-05]	[0.0, 1.7483277714965057e-05]	[1.163, 0.939]	[nan, nan]	4.21607e-11	-47.1654	-48.4722	0.301436	4.35889e-11	-45.0987	-47.7124	0.000468692	0.00152187	1.52832e-10	-44.5897	-45.8965	8.74164e-06	Lin	Lin			0.301436	SNX1_8	Sorting nexin-1
A[Acetyl][TMTpro]SGGGGC[DBIA]SASER	Q13596_8	CL63	4	[2e-05, 2e-05, 5e-05, 5e-05]	[0.0, 0.0, 0.0, 0.0]	[1.111, 1.074, 1.192, 1.051]	[1.693363844393589, 6.286223807400804]														Zero	Zero				SNX1_8	Sorting nexin-1
A[Acetyl][TMTpro]SGGGGC[DBIA]SASER	Q13596_8	CL91	2	[2e-05, 5e-05]	[3.1124862169061915e-05, 0.0]	[0.894, 1.048]	[nan, nan]	8.35135e-10	-41.1931	-42.5	0.214654	7.27517e-10	-39.4691	-42.0828	3.11249e-05	3.5e-05	4.84379e-10	-42.2826	-43.5895	1.55624e-05	Const	Const	1.55624e-05	<1.00e-05		SNX1_8	Sorting nexin-1
A[Acetyl][TMTpro]SGGGGC[DBIA]SASER	Q13596_8	CL93	2	[2e-05, 5e-05]	[0.0, 0.0]	[1.018, 1.111]	[nan, nan]														Zero	Zero				SNX1_8	Sorting nexin-1
A[Acetyl][TMTpro]SGGGGC[DBIA]SASER	Q13596_8	CL94	4	[2e-05, 2e-05, 5e-05, 5e-05]	[0.0, 7.317770927667216e-06, 0.0, 0.0]	[1.097, 0.974, 1.082, 1.036]	[5.939159826170933, 2.171860245514638]	4.98567e-11	-98.4327	-99.0464	0.0252337	4.68859e-11	-96.6784	-97.9058	3.54023e-06	4.35171e-05	4.01623e-11	-99.2975	-99.9112	1.82944e-06	Const	Const	1.82944e-06	<1.00e-05		SNX1_8	Sorting nexin-1
A[Acetyl][TMTpro]SGGGGC[DBIA]SASER	Q13596_8	CL99	4	[2e-05, 2e-05, 5e-05, 5e-05]	[0.0, 1.9561795637929396e-05, 0.0, 1.3081002092736268e-05]	[1.003, 0.932, 1.186, 0.954]	[3.6692506459948238, 10.841121495327103]	3.65393e-10	-90.4654	-91.0791	0.180222	3.14554e-10	-89.0646	-90.2921	1.31748e-05	2.12574e-05	2.87388e-10	-91.4259	-92.0396	8.1607e-06	Const	Const	8.1607e-06	<1.00e-05		SNX1_8	Sorting nexin-1
A[Acetyl][TMTpro]SGVQVADEVC[DBIA]R	P60981_12	AC124	8	[2e-05, 2e-05, 2e-05, 2e-05, 5e-05, 5e-05, 5e-05, 5e-05]	[2.015852578745427e-05, 0.0, 3.2370504515542086e-05, 4.481754178021192e-05, 1.0472740884447646e-05, 0.0, 1.337232647998194e-05, 0.0]	[0.93, 1.083, 0.89, 0.851, 0.963, 1.108, 0.953, 1.047]	[9.374394310256664, 6.251185359529847]	2.9018e-09	-171.899	-171.82	0.270619	1.9154e-09	-173.222	-173.063	1.51484e-05	1.79611e-11	1.9154e-09	-175.222	-175.143	1.5149e-05	Const	Const	1.5149e-05	<1.00e-05		DSTN_12	Destrin
A[Acetyl][TMTpro]SGVQVADEVC[DBIA]R	P60981_12	AC24	8	[2e-05, 2e-05, 2e-05, 2e-05, 5e-05, 5e-05, 5e-05, 5e-05]	[1.3923727287623017e-06, 1.7483277714965057e-05, 2.075654060998234e-05, 3.614130148528344e-05, 7.032724440080527e-06, 0.0, 3.081432241868935e-05, 2.1956446483459126e-05]	[0.995, 0.939, 0.928, 0.878, 0.975, 1.012, 0.895, 0.924]	[4.446548985237947, 4.7471494087522155]	1.77563e-09	-175.828	-175.749	0.388418	1.22998e-09	-176.766	-176.607	1.74271e-05	2.1418e-08	1.22806e-09	-178.778	-178.699	1.69471e-05	Const	Const	1.69471e-05	<1.00e-05		DSTN_12	Destrin
A[Acetyl][TMTpro]SGVQVADEVC[DBIA]R	P60981_12	CL112	8	[2e-05, 2e-05, 2e-05, 2e-05, 5e-05, 5e-05, 5e-05, 5e-05]	[5.045547396575328e-06, 0.0, 0.0, 0.0, 1.337232647998194e-05, 0.0, 1.3663956719658827e-05, 0.0]	[0.982, 1.0, 1.104, 1.111, 0.953, 1.155, 0.952, 1.008]	[5.589597245038558, 8.144952968791078]	2.09048e-10	-192.943	-192.864	0.125235	2.10022e-10	-190.906	-190.747	0.000101441	0.000767755	2.62325e-10	-191.127	-191.048	4.01023e-06	Lin	Lin			0.125235	DSTN_12	Destrin
A[Acetyl][TMTpro]SGVQVADEVC[DBIA]R	P60981_12	CL113	8	[2e-05, 2e-05, 2e-05, 2e-05, 5e-05, 5e-05, 5e-05, 5e-05]	[4.35149472348269e-05, 8.174669636336714e-06, 2.6502829112405052e-05, 1.6892260943543744e-05, 3.456391066060473e-05, 2.7791675932875957e-07, 3.3308415742377096e-05, 2.2558348729317548e-05]	[0.855, 0.971, 0.909, 0.941, 0.883, 0.999, 0.887, 0.922]	[4.67520153622216, 5.046198896495687]	2.18908e-09	-174.154	-174.074	0.554924	1.61118e-09	-174.606	-174.447	3.71129e-05	1.99691e-05	1.4463e-09	-177.47	-177.39	2.32242e-05	Const	Const	2.32242e-05	<1.00e-05		DSTN_12	Destrin
A[Acetyl][TMTpro]SGVQVADEVC[DBIA]R	P60981_12	CL123	8	[2e-05, 2e-05, 2e-05, 2e-05, 5e-05, 5e-05, 5e-05, 5e-05]	[1.1628945582971908e-05, 0.0, 0.0, 0.0, 0.0, 1.3081002092736268e-05, 0.0, 0.0]	[0.959, 1.004, 1.065, 1.084, 1.088, 0.954, 1.077, 1.224]	[4.825236118768837, 8.80440870192317]	2.38577e-10	-191.886	-191.807	0.0764335	2.33445e-10	-190.06	-189.901	8.09505e-06	5.81744e-05	2.30022e-10	-192.178	-192.099	3.08874e-06	Const	Const	3.08874e-06	<1.00e-05		DSTN_12	Destrin
A[Acetyl][TMTpro]SGVQVADEVC[DBIA]R	P60981_12	CL128	8	[2e-05, 2e-05, 2e-05, 2e-05, 5e-05, 5e-05, 5e-05, 5e-05]	[7.032724440080527e-06, 8.460890967974603e-06, 1.220885764699523e-05, 2.9575623475143543e-05, 4.0927941082974755e-05, 1.5420197202849673e-05, 2.3766080100457374e-05, 3.3621757882515584e-05]	[0.975, 0.97, 0.957, 0.899, 0.863, 0.946, 0.918, 0.886]	[3.189671994980001, 3.4846596890355803]	7.2871e-10	-182.953	-182.874	0.588997	6.98785e-10	-181.289	-181.13	8.27806e-05	9.5578e-05	1.09722e-09	-179.679	-179.6	2.13768e-05	Lin	Lin			0.588997	DSTN_12	Destrin
A[Acetyl][TMTpro]SGVQVADEVC[DBIA]R	P60981_12	CL15	8	[2e-05, 2e-05, 2e-05, 2e-05, 5e-05, 5e-05, 5e-05, 5e-05]	[0.0, 0.0, 8.345858389718679e-07, 0.0, 1.7483277714965057e-05, 0.0, 0.0, 0.0]	[1.003, 1.129, 0.997, 1.038, 0.939, 1.011, 1.024, 1.264]	[5.063708646106751, 11.555121148408217]	2.37946e-10	-191.907	-191.828	0.0767979	2.38064e-10	-189.903	-189.745	0.000347178	0.004535	2.64419e-10	-191.063	-190.984	2.28973e-06	Lin	Lin			0.0767979	DSTN_12	Destrin
A[Acetyl][TMTpro]SGVQVADEVC[DBIA]R	P60981_12	CL22	8	[2e-05, 2e-05, 2e-05, 2e-05, 5e-05, 5e-05, 5e-05, 5e-05]	[5.561118529647442e-07, 7.317770927667216e-06, 0.0, 0.0, 6.179335818699927e-06, 1.951281926934574e-06, 0.0, 0.0]	[0.998, 0.974, 1.041, 1.104, 0.978, 0.993, 1.018, 1.133]	[4.79796637949287, 5.9077125967423205]	6.84278e-11	-201.877	-201.798	0.0486214	6.61938e-11	-200.143	-199.984	5.69129e-06	6.29925e-05	6.38327e-11	-202.434	-202.354	2.00056e-06	Const	Const	2.00056e-06	<1.00e-05		DSTN_12	Destrin
A[Acetyl][TMTpro]SGVQVADEVC[DBIA]R	P60981_12	CL4	4	[2e-05, 2e-05, 5e-05, 5e-05]	[0.0, 2.04573722689718e-05, 0.0, 0.0]	[1.049, 0.929, 1.028, 1.144]	[6.066734074823048, 5.340699815837933]	3.89642e-10	-90.2084	-90.8221	0.0705427	3.66424e-10	-88.4541	-89.6815	9.89697e-06	4.35171e-05	3.13878e-10	-91.0732	-91.6869	5.11434e-06	Const	Const	5.11434e-06	<1.00e-05		DSTN_12	Destrin
A[Acetyl][TMTpro]SGVQVADEVC[DBIA]R	P60981_12	CL53	8	[2e-05, 2e-05, 2e-05, 2e-05, 5e-05, 5e-05, 5e-05, 5e-05]	[3.836480614712063e-05, 1.0472740884447646e-05, 4.481754178021192e-05, 0.0, 0.0, 0.0, 8.460890967974603e-06, 0.0]	[0.871, 0.963, 0.851, 1.106, 1.073, 1.111, 0.97, 1.251]	[10.620552250787654, 9.142214281427115]	3.20723e-09	-171.098	-171.019	0.197944	2.73227e-09	-170.381	-170.222	1.7312e-05	1.90864e-05	2.35828e-09	-173.558	-173.479	1.27645e-05	Const	Const	1.27645e-05	<1.00e-05		DSTN_12	Destrin
A[Acetyl][TMTpro]SGVQVADEVC[DBIA]R	P60981_12	CL62	8	[2e-05, 2e-05, 2e-05, 2e-05, 5e-05, 5e-05, 5e-05, 5e-05]	[0.0, 0.0, 0.0, 0.0, 0.0, 0.0, 6.463507483153981e-06, 0.0]	[1.157, 1.121, 1.081, 1.169, 1.195, 1.087, 0.977, 1.168]	[3.0332658504221572, 7.662152219465695]	3.27733e-11	-207.767	-207.687	0.0278599	3.30962e-11	-205.688	-205.529	7.63575e-06	0.000224379	3.65548e-11	-206.893	-206.814	8.07938e-07	Lin	Lin			0.0278599	DSTN_12	Destrin
A[Acetyl][TMTpro]SGVQVADEVC[DBIA]R	P60981_12	CL63	8	[2e-05, 2e-05, 2e-05, 2e-05, 5e-05, 5e-05, 5e-05, 5e-05]	[2.7917599593059587e-06, 0.0, 3.582510591582224e-05, 8.74740752538079e-06, 9.608734658227524e-06, 0.0, 0.0, 0.0]	[0.99, 1.041, 0.879, 0.969, 0.966, 1.07, 1.024, 1.029]	[6.039914512968114, 3.6249982520072845]	1.28435e-09	-178.42	-178.34	0.12308	1.21769e-09	-176.846	-176.687	1.5778e-05	6.17372e-05	1.05434e-09	-179.998	-179.919	7.12163e-06	Const	Const	7.12163e-06	<1.00e-05		DSTN_12	Destrin
A[Acetyl][TMTpro]SGVQVADEVC[DBIA]R	P60981_12	CL91	8	[2e-05, 2e-05, 2e-05, 2e-05, 5e-05, 5e-05, 5e-05, 5e-05]	[0.0, 4.384002366487978e-05, 3.081432241868935e-05, 0.0, 0.0, 0.0, 0.0, 0.0]	[1.008, 0.854, 0.895, 1.138, 1.167, 1.086, 1.223, 1.173]	[11.330646359577237, 4.224457090124998]	2.67929e-09	-172.537	-172.458	0.128714	2.17481e-09	-172.206	-172.047	9.33152e-06	5.06615e-12	2.17481e-09	-174.206	-174.127	9.33179e-06	Const	Const	9.33179e-06	<1.00e-05		DSTN_12	Destrin
A[Acetyl][TMTpro]SGVQVADEVC[DBIA]R	P60981_12	CL93	8	[2e-05, 2e-05, 2e-05, 2e-05, 5e-05, 5e-05, 5e-05, 5e-05]	[0.0, 0.0, 5.611863143755407e-06, 0.0, 0.0, 0.0, 0.0, 0.0]	[1.022, 1.047, 0.98, 1.109, 1.088, 1.034, 1.056, 1.103]	[4.494974587199896, 2.517903885525112]	3.0407e-11	-208.366	-208.287	0.00967563	3.04089e-11	-206.366	-206.207	3.86035e-06	0.000204132	2.75564e-11	-209.154	-209.074	7.01483e-07	Const	Const	7.01483e-07	<1.00e-05		DSTN_12	Destrin
A[Acetyl][TMTpro]SGVQVADEVC[DBIA]R	P60981_12	CL94	8	[2e-05, 2e-05, 2e-05, 2e-05, 5e-05, 5e-05, 5e-05, 5e-05]	[3.143574947378833e-05, 0.0, 1.600808689906567e-05, 1.8669097137069442e-05, 1.7483277714965057e-05, 0.0, 1.249926831409328e-05, 3.804607085365484e-05]	[0.893, 1.086, 0.944, 0.935, 0.939, 1.033, 0.956, 0.872]	[7.541832952008219, 6.030853267634194]	1.57885e-09	-176.768	-176.689	0.407215	1.31449e-09	-176.234	-176.075	2.76287e-05	2.12029e-05	1.25316e-09	-178.616	-178.537	1.67677e-05	Const	Const	1.67677e-05	<1.00e-05		DSTN_12	Destrin
A[Acetyl][TMTpro]SGVQVADEVC[DBIA]R	P60981_12	CL99	8	[2e-05, 2e-05, 2e-05, 2e-05, 5e-05, 5e-05, 5e-05, 5e-05]	[1.951281926934574e-06, 0.0, 0.0, 2.4371920641112984e-05, 9.321328758011877e-06, 0.0, 0.0, 0.0]	[0.993, 1.127, 1.02, 0.916, 0.967, 1.182, 1.027, 1.039]	[7.453755649818033, 7.488432983380573]	5.99761e-10	-184.511	-184.432	0.085563	5.8362e-10	-182.73	-182.571	1.41073e-05	9.66705e-05	5.25869e-10	-185.563	-185.484	4.45557e-06	Const	Const	4.45557e-06	<1.00e-05		DSTN_12	Destrin
A[Acetyl][TMTpro]STTTC[DBIA]TR	Q13557_7	AC124	8	[2e-05, 2e-05, 2e-05, 2e-05, 5e-05, 5e-05, 5e-05, 5e-05]	[6.179335818699927e-06, 1.0472740884447646e-05, 2.1355845648877117e-05, 2.5113179589302973e-06, 1.8372167362373597e-05, 3.072485377618041e-06, 0.0, 0.0]	[0.978, 0.963, 0.926, 0.991, 0.936, 0.989, 1.096, 1.041]	[2.523192021490502, 5.857527415359622]	6.51679e-10	-183.847	-183.768	0.162295	5.71721e-10	-182.894	-182.736	1.59918e-05	3.47314e-05	4.77278e-10	-186.339	-186.259	7.74549e-06	Const	Const	7.74549e-06	<1.00e-05		CAMK2D_7	Calcium/calmodulin-dependent protein kinase type II subunit delta
A[Acetyl][TMTpro]STTTC[DBIA]TR	Q13557_7	AC24	8	[2e-05, 2e-05, 2e-05, 2e-05, 5e-05, 5e-05, 5e-05, 5e-05]	[0.0, 0.0, 0.0, 0.0, 3.9323212311607466e-05, 0.0, 1.3955893454651886e-05, 2.3766080100457374e-05]	[1.05, 1.021, 1.042, 1.061, 0.868, 1.08, 0.951, 0.918]	[1.4027102221662167, 8.214290573733326]	1.02661e-09	-180.212	-180.132	0.332091	1.02833e-09	-178.198	-178.039	0.002661	0.00811866	1.56391e-09	-176.844	-176.765	9.63065e-06	Lin	Lin			0.332091	CAMK2D_7	Calcium/calmodulin-dependent protein kinase type II subunit delta
A[Acetyl][TMTpro]STTTC[DBIA]TR	Q13557_7	CL112	8	[2e-05, 2e-05, 2e-05, 2e-05, 5e-05, 5e-05, 5e-05, 5e-05]	[0.0, 0.0, 0.0, 0.0, 3.1124862169061915e-05, 2.4979085424440836e-05, 8.174669636336714e-06, 0.0]	[1.012, 1.058, 1.246, 1.182, 0.894, 0.914, 0.971, 1.051]	[8.335941827950258, 6.363262295078996]	7.69076e-10	-182.522	-182.443	0.277063	7.73769e-10	-180.474	-180.315	0.000442715	0.00155675	1.14307e-09	-179.352	-179.272	8.03483e-06	Lin	Lin			0.277063	CAMK2D_7	Calcium/calmodulin-dependent protein kinase type II subunit delta
A[Acetyl][TMTpro]STTTC[DBIA]TR	Q13557_7	CL113	8	[2e-05, 2e-05, 2e-05, 2e-05, 5e-05, 5e-05, 5e-05, 5e-05]	[4.843149642910495e-05, 0.0, 2.015852578745427e-05, 4.0927941082974755e-05, 3.582510591582224e-05, 0.0, 1.3955893454651886e-05, 3.072485377618041e-06]	[0.84, 1.019, 0.93, 0.863, 0.879, 1.014, 0.951, 0.989]	[7.618765300798048, 5.317787951860685]	3.90108e-09	-169.532	-169.452	0.416641	3.04215e-09	-169.521	-169.362	2.94059e-05	1.65014e-05	2.61916e-09	-172.719	-172.639	2.02964e-05	Const	Const	2.02964e-05	<1.00e-05		CAMK2D_7	Calcium/calmodulin-dependent protein kinase type II subunit delta
A[Acetyl][TMTpro]STTTC[DBIA]TR	Q13557_7	CL123	8	[2e-05, 2e-05, 2e-05, 2e-05, 5e-05, 5e-05, 5e-05, 5e-05]	[3.3308415742377096e-05, 0.0, 0.0, 0.0, 3.072485377618041e-06, 4.198232725013385e-06, 0.0, 0.0]	[0.887, 1.009, 1.107, 1.054, 0.989, 0.985, 1.142, 1.052]	[8.010314538445002, 6.099526005444507]	1.04511e-09	-180.069	-179.989	0.0887676	9.30683e-10	-178.996	-178.837	5.07216e-06	2.25517e-11	9.30683e-10	-180.996	-180.917	5.07239e-06	Const	Const	5.07239e-06	<1.00e-05		CAMK2D_7	Calcium/calmodulin-dependent protein kinase type II subunit delta
A[Acetyl][TMTpro]STTTC[DBIA]TR	Q13557_7	CL128	8	[2e-05, 2e-05, 2e-05, 2e-05, 5e-05, 5e-05, 5e-05, 5e-05]	[1.337232647998194e-05, 0.0, 3.1124862169061915e-05, 4.35149472348269e-05, 5.614338447837062e-05, 1.5126718276683015e-05, 1.896634465369288e-05, 1.3663956719658827e-05]	[0.953, 1.173, 0.894, 0.855, 0.817, 0.947, 0.934, 0.952]	[12.694334934847332, 6.085152925973403]	2.79813e-09	-172.19	-172.111	0.599592	2.41442e-09	-171.37	-171.211	4.58893e-05	2.95359e-05	2.36465e-09	-173.537	-173.457	2.39891e-05	Const	Const	2.39891e-05	<1.00e-05		CAMK2D_7	Calcium/calmodulin-dependent protein kinase type II subunit delta
A[Acetyl][TMTpro]STTTC[DBIA]TR	Q13557_7	CL15	8	[2e-05, 2e-05, 2e-05, 2e-05, 5e-05, 5e-05, 5e-05, 5e-05]	[8.345858389718679e-07, 2.7917599593059587e-06, 0.0, 0.0, 1.6892260943543744e-05, 2.015852578745427e-05, 0.0, 0.0]	[0.997, 0.99, 1.03, 1.08, 0.941, 0.93, 1.141, 1.138]	[3.4713609466680984, 9.839000075471144]	3.80733e-10	-188.147	-188.067	0.165954	3.81188e-10	-186.137	-185.978	0.000775198	0.00468517	4.93376e-10	-186.074	-185.994	5.08464e-06	Lin	Lin			0.165954	CAMK2D_7	Calcium/calmodulin-dependent protein kinase type II subunit delta
A[Acetyl][TMTpro]STTTC[DBIA]TR	Q13557_7	CL22	8	[2e-05, 2e-05, 2e-05, 2e-05, 5e-05, 5e-05, 5e-05, 5e-05]	[2.528316621865793e-05, 3.0194282478705807e-05, 0.0, 0.0, 0.0, 1.337232647998194e-05, 0.0, 0.0]	[0.913, 0.897, 1.005, 1.023, 1.043, 0.953, 1.195, 1.056]	[5.748945035663434, 8.15206355847356]	1.45718e-09	-177.41	-177.33	0.15329	1.29834e-09	-176.333	-176.174	1.38934e-05	2.71746e-05	1.13722e-09	-179.393	-179.314	8.60622e-06	Const	Const	8.60622e-06	<1.00e-05		CAMK2D_7	Calcium/calmodulin-dependent protein kinase type II subunit delta
A[Acetyl][TMTpro]STTTC[DBIA]TR	Q13557_7	CL4	4	[2e-05, 2e-05, 5e-05, 5e-05]	[0.0, 0.0, 0.0, 0.0]	[1.061, 1.033, 1.047, 1.017]	[1.3371537726838598, 1.4534883720930245]														Zero	Zero				CAMK2D_7	Calcium/calmodulin-dependent protein kinase type II subunit delta
A[Acetyl][TMTpro]STTTC[DBIA]TR	Q13557_7	CL53	8	[2e-05, 2e-05, 2e-05, 2e-05, 5e-05, 5e-05, 5e-05, 5e-05]	[2.4675337140726584e-05, 3.6774774457151564e-05, 0.0, 5.561118529647442e-07, 0.0, 3.6347887635154114e-06, 0.0, 0.0]	[0.915, 0.876, 1.04, 0.998, 1.052, 0.987, 1.312, 1.012]	[6.789229883722879, 11.902416151940983]	1.80049e-09	-175.717	-175.638	0.122574	1.43618e-09	-175.526	-175.367	8.20509e-06	2.44929e-13	1.43618e-09	-177.526	-177.446	8.20513e-06	Const	Const	8.20513e-06	<1.00e-05		CAMK2D_7	Calcium/calmodulin-dependent protein kinase type II subunit delta
A[Acetyl][TMTpro]STTTC[DBIA]TR	Q13557_7	CL62	8	[2e-05, 2e-05, 2e-05, 2e-05, 5e-05, 5e-05, 5e-05, 5e-05]	[0.0, 0.0, 0.0, 0.0, 5.895454569896302e-06, 1.5126718276683015e-05, 0.0, 0.0]	[1.009, 1.039, 1.156, 1.01, 0.979, 0.947, 1.038, 1.129]	[5.732554951835992, 6.765976043185655]	1.6833e-10	-194.676	-194.597	0.0906128	1.68624e-10	-192.662	-192.503	0.000265142	0.00293385	2.08333e-10	-192.971	-192.891	2.62777e-06	Lin	Lin			0.0906128	CAMK2D_7	Calcium/calmodulin-dependent protein kinase type II subunit delta
A[Acetyl][TMTpro]STTTC[DBIA]TR	Q13557_7	CL63	8	[2e-05, 2e-05, 2e-05, 2e-05, 5e-05, 5e-05, 5e-05, 5e-05]	[4.2218432499411584e-05, 2.2558348729317548e-05, 2.3463654618458323e-05, 1.3663956719658827e-05, 5.328560949103885e-06, 0.0, 0.0, 1.337232647998194e-05]	[0.859, 0.922, 0.919, 0.952, 0.981, 1.063, 1.086, 0.953]	[3.6956917456304463, 5.413240834593243]	2.47371e-09	-173.176	-173.096	0.256305	2.02517e-09	-172.776	-172.618	2.79994e-05	2.99606e-05	1.41753e-09	-177.63	-177.551	1.50757e-05	Const	Const	1.50757e-05	<1.00e-05		CAMK2D_7	Calcium/calmodulin-dependent protein kinase type II subunit delta
A[Acetyl][TMTpro]STTTC[DBIA]TR	Q13557_7	CL91	8	[2e-05, 2e-05, 2e-05, 2e-05, 5e-05, 5e-05, 5e-05, 5e-05]	[2.9266809904951746e-05, 2.3161558038625282e-05, 0.0, 6.463507483153981e-06, 0.0, 1.3923727287623017e-06, 0.0, 0.0]	[0.9, 0.92, 1.098, 0.977, 1.034, 0.995, 1.295, 1.252]	[7.917695204645894, 11.461220326504645]	1.30257e-09	-178.307	-178.228	0.107539	1.19063e-09	-177.026	-176.867	1.36695e-05	3.84427e-05	9.82446e-10	-180.563	-180.484	7.53553e-06	Const	Const	7.53553e-06	<1.00e-05		CAMK2D_7	Calcium/calmodulin-dependent protein kinase type II subunit delta
A[Acetyl][TMTpro]STTTC[DBIA]TR	Q13557_7	CL93	8	[2e-05, 2e-05, 2e-05, 2e-05, 5e-05, 5e-05, 5e-05, 5e-05]	[4.7628218986029206e-06, 6.7479701580679405e-06, 0.0, 1.896634465369288e-05, 4.480383869412123e-06, 0.0, 0.0, 0.0]	[0.983, 0.976, 1.074, 0.934, 0.984, 1.052, 1.072, 1.04]	[5.147550543015063, 3.1499484997224867]	3.88117e-10	-187.993	-187.914	0.0718588	2.95262e-10	-188.181	-188.022	4.36964e-06	4.70828e-12	2.95262e-10	-190.181	-190.101	4.36969e-06	Const	Const	4.36969e-06	<1.00e-05		CAMK2D_7	Calcium/calmodulin-dependent protein kinase type II subunit delta
A[Acetyl][TMTpro]STTTC[DBIA]TR	Q13557_7	CL94	8	[2e-05, 2e-05, 2e-05, 2e-05, 5e-05, 5e-05, 5e-05, 5e-05]	[3.081432241868935e-05, 0.0, 1.220885764699523e-05, 4.35149472348269e-05, 1.6892260943543744e-05, 0.0, 2.015852578745427e-05, 1.7483277714965057e-05]	[0.895, 1.109, 0.957, 0.855, 0.941, 1.033, 0.93, 0.939]	[10.124397125104547, 4.363135087748068]	2.27666e-09	-173.84	-173.761	0.384264	1.80908e-09	-173.679	-173.52	3.01486e-05	2.44188e-05	1.50184e-09	-177.168	-177.089	1.7634e-05	Const	Const	1.7634e-05	<1.00e-05		CAMK2D_7	Calcium/calmodulin-dependent protein kinase type II subunit delta
A[Acetyl][TMTpro]STTTC[DBIA]TR	Q13557_7	CL99	8	[2e-05, 2e-05, 2e-05, 2e-05, 5e-05, 5e-05, 5e-05, 5e-05]	[0.0, 0.0, 0.0, 0.0, 1.777925832664234e-05, 9.608734658227524e-06, 0.0, 0.0]	[1.006, 1.077, 1.079, 1.044, 0.938, 0.966, 1.046, 1.0]	[2.826392981780993, 4.079328735100644]	2.4677e-10	-191.616	-191.537	0.118052	2.47204e-10	-189.602	-189.443	0.000427449	0.00365619	3.14667e-10	-189.672	-189.592	3.4235e-06	Lin	Lin			0.118052	CAMK2D_7	Calcium/calmodulin-dependent protein kinase type II subunit delta
A[Acetyl][TMTpro]SVGEC[DBIA]PAPVPVK[TMTpro]	P56134_7	CL123	4	[2e-05, 2e-05, 5e-05, 5e-05]	[0.0, 1.5126718276683015e-05, 0.0, 0.0]	[1.077, 0.947, 1.079, 1.086]	[6.422924901185771, 0.32332563510393153]	2.13037e-10	-92.6234	-93.2371	0.0521611	2.00343e-10	-90.8691	-92.0966	7.31808e-06	4.35171e-05	1.71613e-10	-93.4883	-94.102	3.78168e-06	Const	Const	3.78168e-06	<1.00e-05		ATP5MF_7	ATP synthase subunit f, mitochondrial
A[Acetyl][TMTpro]SVGEC[DBIA]PAPVPVK[TMTpro]	P56134_7	CL15	4	[2e-05, 2e-05, 5e-05, 5e-05]	[1.1918750280910152e-05, 1.3923727287623017e-06, 0.0, 0.0]	[0.958, 0.995, 1.032, 1.066]	[1.8945212493599608, 1.6205910390848441]	1.31776e-10	-94.5449	-95.1586	0.0459004	1.14179e-10	-93.1182	-94.3456	4.33906e-06	1.84288e-05	9.96988e-11	-95.6606	-96.2744	3.32778e-06	Const	Const	3.32778e-06	<1.00e-05		ATP5MF_7	ATP synthase subunit f, mitochondrial
A[Acetyl][TMTpro]SVGEC[DBIA]PAPVPVK[TMTpro]	P56134_7	CL22	4	[2e-05, 2e-05, 5e-05, 5e-05]	[0.0, 0.0, 3.7409695368500445e-05, 1.6597223446048347e-05]	[1.027, 1.076, 0.874, 0.942]	[2.330004755111753, 3.7444933920704826]	4.17734e-10	-89.9299	-90.5436	0.465577	4.26572e-10	-87.8461	-89.0735	0.000560474	0.00116417	9.45766e-10	-86.6613	-87.275	1.35017e-05	Lin	Lin			0.465577	ATP5MF_7	ATP synthase subunit f, mitochondrial
A[Acetyl][TMTpro]SVGEC[DBIA]PAPVPVK[TMTpro]	P56134_7	CL53	4	[2e-05, 2e-05, 5e-05, 5e-05]	[0.0, 6.179335818699927e-06, 1.1339442922293102e-05, 0.0]	[1.008, 0.978, 0.96, 1.096]	[1.5105740181268894, 6.614785992217905]	8.45479e-11	-96.32	-96.9337	0.119062	8.33926e-11	-94.375	-95.6024	1.19326e-05	5.5731e-05	9.00403e-11	-96.0682	-96.6819	4.37969e-06	Lin	Lin			0.119062	ATP5MF_7	ATP synthase subunit f, mitochondrial
A[Acetyl][TMTpro]SVGEC[DBIA]PAPVPVK[TMTpro]	P56134_7	CL62	4	[2e-05, 2e-05, 5e-05, 5e-05]	[1.777925832664234e-05, 0.0, 1.9263910592998104e-05, 1.3955893454651886e-05]	[0.938, 1.01, 0.933, 0.951]	[3.69609856262834, 0.9554140127388484]	1.80833e-10	-93.279	-93.8927	0.347685	1.7214e-10	-91.476	-92.7034	3.90153e-05	6.75238e-05	2.31741e-10	-92.2868	-92.9005	1.27498e-05	Lin	Lin			0.347685	ATP5MF_7	ATP synthase subunit f, mitochondrial
A[Acetyl][TMTpro]SVGEC[DBIA]PAPVPVK[TMTpro]	P56134_7	CL91	4	[2e-05, 2e-05, 5e-05, 5e-05]	[6.463507483153981e-06, 6.463507483153981e-06, 0.0, 0.0]	[0.977, 0.977, 1.011, 1.145]	[0.0, 6.215213358070507]	7.20292e-11	-96.961	-97.5747	0.0445759	6.27472e-11	-95.5128	-96.7402	6.46351e-06	3.5e-05	4.17769e-11	-99.1399	-99.7536	3.23175e-06	Const	Const	3.23175e-06	<1.00e-05		ATP5MF_7	ATP synthase subunit f, mitochondrial
A[Acetyl][TMTpro]SVGEC[DBIA]PAPVPVK[TMTpro]	P56134_7	CL93	4	[2e-05, 2e-05, 5e-05, 5e-05]	[0.0, 0.0, 1.249926831409328e-05, 0.0]	[1.008, 1.046, 0.956, 1.058]	[1.8500486854917249, 5.0645481628599835]	8.88905e-11	-96.1196	-96.7333	0.107752	9.23943e-11	-93.965	-95.1924	1.98149e-05	0.000144554	1.17174e-10	-95.0146	-95.6283	3.12482e-06	Lin	Lin			0.107752	ATP5MF_7	ATP synthase subunit f, mitochondrial
A[TMTpro]AAAC[DBIA]LDK[TMTpro]	Q9H3U1_927	AC124	8	[2e-05, 2e-05, 2e-05, 2e-05, 5e-05, 5e-05, 5e-05, 5e-05]	[3.20585698642577e-05, 2.7727870911725252e-05, 5.561118529647442e-07, 1.7483277714965057e-05, 3.3308415742377096e-05, 1.1050241669956832e-05, 1.1628945582971908e-05, 3.804607085365484e-05]	[0.891, 0.905, 0.998, 0.939, 0.887, 0.961, 0.959, 0.872]	[4.420849189610675, 4.414681495071212]	1.54056e-09	-176.965	-176.885	0.5395	1.24514e-09	-176.668	-176.509	4.0725e-05	2.92072e-05	1.22489e-09	-178.799	-178.719	2.14824e-05	Const	Const	2.14824e-05	<1.00e-05		UNC45A_927	Protein unc-45 homolog A
A[TMTpro]AAAC[DBIA]LDK[TMTpro]	Q9H3U1_927	AC24	8	[2e-05, 2e-05, 2e-05, 2e-05, 5e-05, 5e-05, 5e-05, 5e-05]	[9.608734658227524e-06, 3.143574947378833e-05, 3.916367883194902e-06, 1.951281926934574e-06, 1.6597223446048347e-05, 2.1956446483459126e-05, 1.5420197202849673e-05, 1.951281926934574e-06]	[0.966, 0.893, 0.986, 0.993, 0.942, 0.924, 0.946, 0.993]	[4.132528169443843, 2.679523595474337]	8.96539e-10	-181.295	-181.216	0.32194	7.94942e-10	-180.258	-180.099	2.67325e-05	3.45825e-05	7.76885e-10	-182.441	-182.362	1.28547e-05	Const	Const	1.28547e-05	<1.00e-05		UNC45A_927	Protein unc-45 homolog A
A[TMTpro]AAAC[DBIA]LDK[TMTpro]	Q9H3U1_927	CL112	8	[2e-05, 2e-05, 2e-05, 2e-05, 5e-05, 5e-05, 5e-05, 5e-05]	[2.1655983741586613e-05, 0.0, 0.0, 0.0, 1.5713986524553986e-05, 0.0, 0.0, 0.0]	[0.925, 1.044, 1.06, 1.015, 0.945, 1.027, 1.006, 1.042]	[5.163830015461334, 3.6741891418182617]	5.87849e-10	-184.672	-184.592	0.105071	5.69826e-10	-182.921	-182.762	1.19692e-05	6.19484e-05	5.41347e-10	-185.331	-185.252	4.67125e-06	Const	Const	4.67125e-06	<1.00e-05		UNC45A_927	Protein unc-45 homolog A
A[TMTpro]AAAC[DBIA]LDK[TMTpro]	Q9H3U1_927	CL113	8	[2e-05, 2e-05, 2e-05, 2e-05, 5e-05, 5e-05, 5e-05, 5e-05]	[1.8372167362373597e-05, 1.7483277714965057e-05, 2.1956446483459126e-05, 2.2257234577579126e-05, 2.5587580252168228e-05, 2.5587580252168228e-05, 2.7917599593059587e-06, 2.1056031504522735e-05]	[0.936, 0.939, 0.924, 0.923, 0.912, 0.912, 0.99, 0.927]	[0.7618187468435127, 3.442676492969634]	9.11479e-10	-181.163	-181.084	0.461425	5.54888e-10	-183.134	-182.975	3.65653e-05	3.00233e-05	3.74576e-10	-188.277	-188.198	1.93865e-05	Const	Const	1.93865e-05	<1.00e-05		UNC45A_927	Protein unc-45 homolog A
A[TMTpro]AAAC[DBIA]LDK[TMTpro]	Q9H3U1_927	CL123	8	[2e-05, 2e-05, 2e-05, 2e-05, 5e-05, 5e-05, 5e-05, 5e-05]	[0.0, 3.050412944644627e-05, 0.0, 9.896438234208655e-06, 4.480383869412123e-06, 0.0, 0.0, 0.0]	[1.026, 0.896, 1.083, 0.965, 0.984, 1.01, 1.052, 1.007]	[7.013383377262512, 2.420855582682537]	9.56697e-10	-180.776	-180.696	0.0889682	9.23789e-10	-179.056	-178.897	1.48508e-05	8.57328e-05	7.96728e-10	-182.24	-182.16	5.61012e-06	Const	Const	5.61012e-06	<1.00e-05		UNC45A_927	Protein unc-45 homolog A
A[TMTpro]AAAC[DBIA]LDK[TMTpro]	Q9H3U1_927	CL128	8	[2e-05, 2e-05, 2e-05, 2e-05, 5e-05, 5e-05, 5e-05, 5e-05]	[2.9575623475143543e-05, 2.8650210810975937e-05, 1.3955893454651886e-05, 1.777925832664234e-05, 2.7114674685277893e-05, 1.1339442922293102e-05, 0.0, 4.480383869412123e-06]	[0.899, 0.902, 0.951, 0.938, 0.907, 0.96, 1.037, 0.984]	[2.4390243902438984, 4.808501541379334]	1.748e-09	-175.954	-175.874	0.340168	8.82632e-10	-179.42	-179.262	1.66119e-05	1.59911e-13	8.82632e-10	-181.42	-181.341	1.66119e-05	Const	Const	1.66119e-05	<1.00e-05		UNC45A_927	Protein unc-45 homolog A
A[TMTpro]AAAC[DBIA]LDK[TMTpro]	Q9H3U1_927	CL15	8	[2e-05, 2e-05, 2e-05, 2e-05, 5e-05, 5e-05, 5e-05, 5e-05]	[0.0, 0.0, 5.561118529647442e-07, 0.0, 0.0, 0.0, 0.0, 0.0]	[1.003, 1.01, 0.998, 1.018, 1.066, 1.209, 1.195, 1.112]	[0.7474917024758322, 5.1507742126608225]	2.98596e-13	-245.353	-245.274	0.000958814	6.75962e-13	-236.817	-236.658	5.56112e-07	3.5e-05	2.70603e-13	-246.141	-246.061	6.9514e-08	Const	Const	6.9514e-08	<1.00e-05		UNC45A_927	Protein unc-45 homolog A
A[TMTpro]AAAC[DBIA]LDK[TMTpro]	Q9H3U1_927	CL22	8	[2e-05, 2e-05, 2e-05, 2e-05, 5e-05, 5e-05, 5e-05, 5e-05]	[3.4878673048707154e-05, 2.6197410964233693e-05, 1.1050241669956832e-05, 1.5713986524553986e-05, 3.072485377618041e-06, 1.6716867571008392e-06, 0.0, 0.0]	[0.882, 0.91, 0.961, 0.945, 0.989, 0.994, 1.08, 1.035]	[3.32029107153506, 3.5800536720533565]	1.94133e-09	-175.115	-175.035	0.171898	1.70521e-09	-174.152	-173.993	2.33665e-05	3.43454e-05	1.21261e-09	-178.879	-178.8	1.15731e-05	Const	Const	1.15731e-05	<1.00e-05		UNC45A_927	Protein unc-45 homolog A
A[TMTpro]AAAC[DBIA]LDK[TMTpro]	Q9H3U1_927	CL4	4	[2e-05, 2e-05, 5e-05, 5e-05]	[0.0, 0.0, 0.0, 0.0]	[1.042, 1.006, 1.015, 1.076]	[1.7578125000000013, 2.917264466762322]														Zero	Zero				UNC45A_927	Protein unc-45 homolog A
A[TMTpro]AAAC[DBIA]LDK[TMTpro]	Q9H3U1_927	CL53	8	[2e-05, 2e-05, 2e-05, 2e-05, 5e-05, 5e-05, 5e-05, 5e-05]	[0.0, 1.1050241669956832e-05, 0.0, 0.0, 0.0, 7.032724440080527e-06, 0.0, 0.0]	[1.012, 0.961, 1.07, 1.026, 1.023, 0.975, 1.102, 1.068]	[3.823375127240685, 4.583977925553938]	1.43298e-10	-195.964	-195.885	0.0493656	1.39211e-10	-194.196	-194.037	6.35114e-06	7.37136e-05	1.30693e-10	-196.701	-196.621	2.26037e-06	Const	Const	2.26037e-06	<1.00e-05		UNC45A_927	Protein unc-45 homolog A
A[TMTpro]AAAC[DBIA]LDK[TMTpro]	Q9H3U1_927	CL62	8	[2e-05, 2e-05, 2e-05, 2e-05, 5e-05, 5e-05, 5e-05, 5e-05]	[0.0, 0.0, 0.0, 2.7791675932875957e-07, 2.7791675932875957e-07, 0.0, 0.0, 0.0]	[1.024, 1.064, 1.018, 0.999, 0.999, 1.14, 1.018, 1.059]	[2.306287986495573, 5.140441622953988]	1.21849e-13	-252.523	-252.444	0.00167708	1.55191e-13	-248.588	-248.43	2.77917e-07	3.5e-05	1.15857e-13	-252.927	-252.847	6.94792e-08	Const	Const	6.94792e-08	<1.00e-05		UNC45A_927	Protein unc-45 homolog A
A[TMTpro]AAAC[DBIA]LDK[TMTpro]	Q9H3U1_927	CL63	8	[2e-05, 2e-05, 2e-05, 2e-05, 5e-05, 5e-05, 5e-05, 5e-05]	[0.0, 0.0, 0.0, 0.0, 1.896634465369288e-05, 1.5713986524553986e-05, 0.0, 0.0]	[1.022, 1.028, 1.121, 1.088, 0.934, 0.945, 1.072, 1.063]	[3.8958601011575014, 6.3973056846006795]	3.47444e-10	-188.879	-188.799	0.149484	3.47816e-10	-186.87	-186.711	0.00102368	0.00691517	4.56311e-10	-186.698	-186.619	4.33504e-06	Lin	Lin			0.149484	UNC45A_927	Protein unc-45 homolog A
A[TMTpro]AAAC[DBIA]LDK[TMTpro]	Q9H3U1_927	CL91	8	[2e-05, 2e-05, 2e-05, 2e-05, 5e-05, 5e-05, 5e-05, 5e-05]	[2.3463654618458323e-05, 1.6302498985744336e-05, 0.0, 0.0, 1.5713986524553986e-05, 8.345858389718679e-07, 0.0, 2.8958339270499755e-05]	[0.919, 0.943, 1.048, 1.046, 0.945, 0.997, 1.062, 0.901]	[5.9273678815801984, 6.150819680245588]	1.08968e-09	-179.735	-179.655	0.264713	9.99584e-10	-178.425	-178.266	1.71475e-05	1.96007e-05	9.93589e-10	-180.473	-180.394	1.06591e-05	Const	Const	1.06591e-05	<1.00e-05		UNC45A_927	Protein unc-45 homolog A
A[TMTpro]AAAC[DBIA]LDK[TMTpro]	Q9H3U1_927	CL93	8	[2e-05, 2e-05, 2e-05, 2e-05, 5e-05, 5e-05, 5e-05, 5e-05]	[0.0, 6.7479701580679405e-06, 0.0, 0.0, 0.0, 7.603110221147782e-06, 0.0, 0.0]	[1.024, 0.976, 1.103, 1.03, 1.01, 0.973, 1.064, 1.078]	[4.392332943842154, 4.086197061806436]	8.0468e-11	-200.581	-200.501	0.0444065	7.87464e-11	-198.754	-198.595	4.71745e-06	5.84896e-05	7.75982e-11	-200.871	-200.792	1.79389e-06	Const	Const	1.79389e-06	<1.00e-05		UNC45A_927	Protein unc-45 homolog A
A[TMTpro]AAAC[DBIA]LDK[TMTpro]	Q9H3U1_927	CL94	8	[2e-05, 2e-05, 2e-05, 2e-05, 5e-05, 5e-05, 5e-05, 5e-05]	[9.034219918211127e-06, 1.6302498985744336e-05, 0.0, 8.345858389718679e-07, 0.0, 0.0, 0.0, 0.0]	[0.968, 0.943, 1.028, 0.997, 1.041, 1.053, 1.117, 1.102]	[3.2305246596041357, 2.9658692892996212]	3.24467e-10	-189.426	-189.347	0.0451229	3.04893e-10	-187.924	-187.765	5.55857e-06	4.63399e-05	2.62468e-10	-191.123	-191.043	3.27141e-06	Const	Const	3.27141e-06	<1.00e-05		UNC45A_927	Protein unc-45 homolog A
A[TMTpro]AAAC[DBIA]LDK[TMTpro]	Q9H3U1_927	CL99	8	[2e-05, 2e-05, 2e-05, 2e-05, 5e-05, 5e-05, 5e-05, 5e-05]	[0.0, 0.0, 0.0, 1.3923727287623017e-06, 7.317770927667216e-06, 5.045547396575328e-06, 0.0, 0.0]	[1.062, 1.027, 1.036, 0.995, 0.974, 0.982, 1.119, 1.027]	[2.3250349543355453, 5.620571673982113]	4.4969e-11	-205.236	-205.156	0.0556908	4.50472e-11	-203.222	-203.063	0.000167692	0.00302081	5.72936e-11	-203.298	-203.219	1.71946e-06	Lin	Lin			0.0556908	UNC45A_927	Protein unc-45 homolog A
A[TMTpro]AADGDRDC[DBIA]VLQK[TMTpro]	Q96D53_415	AC124	2	[2e-05, 5e-05]	[0.0, 0.0]	[1.06, 1.081]	[nan, nan]														Zero	Zero				COQ8B_415	Atypical kinase COQ8B, mitochondrial
A[TMTpro]AADGDRDC[DBIA]VLQK[TMTpro]	Q96D53_415	AC24	2	[2e-05, 5e-05]	[3.916367883194902e-06, 5.561118529647442e-07]	[0.986, 0.998]	[nan, nan]	1.1763e-11	-49.7184	-51.0253	0.0365976	9.26546e-12	-48.1958	-50.8095	3.91637e-06	3.5e-05	5.64566e-12	-51.1866	-52.4934	2.23624e-06	Const	Const	2.23624e-06	<1.00e-05		COQ8B_415	Atypical kinase COQ8B, mitochondrial
A[TMTpro]AADGDRDC[DBIA]VLQK[TMTpro]	Q96D53_415	CL112	2	[2e-05, 5e-05]	[1.5420197202849673e-05, 0.0]	[0.946, 1.06]	[nan, nan]	2.04985e-10	-44.0025	-45.3093	0.106346	1.7857e-10	-42.2784	-44.8921	1.54202e-05	3.5e-05	1.18891e-10	-45.0919	-46.3988	7.7101e-06	Const	Const	7.7101e-06	<1.00e-05		COQ8B_415	Atypical kinase COQ8B, mitochondrial
A[TMTpro]AADGDRDC[DBIA]VLQK[TMTpro]	Q96D53_415	CL113	2	[2e-05, 5e-05]	[0.0, 0.0]	[1.118, 1.083]	[nan, nan]														Zero	Zero				COQ8B_415	Atypical kinase COQ8B, mitochondrial
A[TMTpro]AADGDRDC[DBIA]VLQK[TMTpro]	Q96D53_415	CL128	2	[2e-05, 5e-05]	[0.0, 5.328560949103885e-06]	[1.026, 0.981]	[nan, nan]	3.91635e-12	-51.918	-53.2249	0.0918717	4.32538e-12	-49.7193	-52.333	4.79755e-05	0.000490086	1.41968e-11	-49.3423	-50.6492	2.66428e-06	Lin	Lin			0.0918717	COQ8B_415	Atypical kinase COQ8B, mitochondrial
A[TMTpro]AADGDRDC[DBIA]VLQK[TMTpro]	Q96D53_415	CL63	2	[2e-05, 5e-05]	[1.113339277094117e-06, 0.0]	[0.996, 1.087]	[nan, nan]	1.06856e-12	-54.5157	-55.8226	0.0076782	9.30857e-13	-52.7916	-55.4053	1.11334e-06	3.5e-05	6.19762e-13	-55.6052	-56.912	5.5667e-07	Const	Const	5.5667e-07	<1.00e-05		COQ8B_415	Atypical kinase COQ8B, mitochondrial
A[TMTpro]AADGDRDC[DBIA]VLQK[TMTpro]	Q96D53_415	CL94	2	[2e-05, 5e-05]	[0.0, 9.896438234208655e-06]	[1.054, 0.965]	[nan, nan]	1.35089e-11	-49.4416	-50.7485	0.170628	1.421e-11	-47.3404	-49.9541	0.000175752	0.00100143	4.89697e-11	-46.8659	-48.1728	4.94822e-06	Lin	Lin			0.170628	COQ8B_415	Atypical kinase COQ8B, mitochondrial
A[TMTpro]AADGDRDC[DBIA]VLQK[TMTpro]	Q96D53_415	CL99	2	[2e-05, 5e-05]	[0.0, 0.0]	[1.066, 1.019]	[nan, nan]														Zero	Zero				COQ8B_415	Atypical kinase COQ8B, mitochondrial
A[TMTpro]AAGEFADDPC[DBIA]SSVK[TMTpro]	P35221_116	AC124	8	[2e-05, 2e-05, 2e-05, 2e-05, 5e-05, 5e-05, 5e-05, 5e-05]	[6.463507483153981e-06, 2.5587580252168228e-05, 0.0, 0.0, 7.603110221147782e-06, 0.0, 3.964341727822089e-05, 0.0]	[0.977, 0.912, 1.049, 1.039, 0.973, 1.067, 0.867, 1.069]	[5.523286462417951, 8.345250827923737]	1.54831e-09	-176.924	-176.845	0.258909	1.51932e-09	-175.076	-174.917	2.89889e-05	6.57715e-05	1.5399e-09	-176.968	-176.889	9.9122e-06	Const	Const	9.9122e-06	<1.00e-05		CTNNA1_116	Catenin alpha-1
A[TMTpro]AAGEFADDPC[DBIA]SSVK[TMTpro]	P35221_116	AC24	8	[2e-05, 2e-05, 2e-05, 2e-05, 5e-05, 5e-05, 5e-05, 5e-05]	[0.0, 1.6716867571008392e-06, 5.045547396575328e-06, 0.0, 0.0, 5.561118529647442e-07, 8.74740752538079e-06, 0.0]	[1.013, 0.994, 0.982, 1.034, 1.013, 0.998, 0.969, 1.051]	[1.9589832924567718, 2.933089088621064]	7.40936e-11	-201.241	-201.162	0.0516828	7.28513e-11	-199.376	-199.217	6.56172e-06	7.95289e-05	7.29954e-11	-201.361	-201.281	2.00259e-06	Const	Const	2.00259e-06	<1.00e-05		CTNNA1_116	Catenin alpha-1
A[TMTpro]AAGEFADDPC[DBIA]SSVK[TMTpro]	P35221_116	CL112	8	[2e-05, 2e-05, 2e-05, 2e-05, 5e-05, 5e-05, 5e-05, 5e-05]	[8.345858389718679e-07, 0.0, 1.483354909086536e-05, 0.0, 0.0, 0.0, 0.0, 0.0]	[0.997, 1.052, 0.948, 1.039, 1.004, 1.055, 1.08, 1.075]	[4.0300546305941465, 2.8543663889425526]	2.12266e-10	-192.821	-192.742	0.027014	2.09908e-10	-190.91	-190.751	6.96434e-06	0.000166882	1.90044e-10	-193.706	-193.626	1.95852e-06	Const	Const	1.95852e-06	<1.00e-05		CTNNA1_116	Catenin alpha-1
A[TMTpro]AAGEFADDPC[DBIA]SSVK[TMTpro]	P35221_116	CL113	8	[2e-05, 2e-05, 2e-05, 2e-05, 5e-05, 5e-05, 5e-05, 5e-05]	[0.0, 0.0, 9.896438234208655e-06, 0.0, 1.4540688992280343e-05, 3.3534947872970134e-06, 3.64578573916539e-05, 0.0]	[1.004, 1.101, 0.965, 1.045, 0.949, 0.988, 0.877, 1.05]	[4.899175972463857, 6.495807659426053]	9.17006e-10	-181.115	-181.035	0.251339	9.18925e-10	-179.098	-178.939	0.00041394	0.00160593	1.13381e-09	-179.417	-179.338	8.03106e-06	Lin	Lin			0.251339	CTNNA1_116	Catenin alpha-1
A[TMTpro]AAGEFADDPC[DBIA]SSVK[TMTpro]	P35221_116	CL123	8	[2e-05, 2e-05, 2e-05, 2e-05, 5e-05, 5e-05, 5e-05, 5e-05]	[0.0, 0.0, 0.0, 1.1050241669956832e-05, 0.0, 0.0, 0.0, 0.0]	[1.026, 1.005, 1.083, 0.961, 1.015, 1.011, 1.059, 1.012]	[4.308059157694908, 1.9640562532866834]	1.17897e-10	-197.525	-197.446	0.0190521	1.17904e-10	-195.525	-195.366	7.60136e-06	0.000204132	1.06844e-10	-198.313	-198.233	1.38128e-06	Const	Const	1.38128e-06	<1.00e-05		CTNNA1_116	Catenin alpha-1
A[TMTpro]AAGEFADDPC[DBIA]SSVK[TMTpro]	P35221_116	CL128	8	[2e-05, 2e-05, 2e-05, 2e-05, 5e-05, 5e-05, 5e-05, 5e-05]	[2.4068835201575598e-05, 1.6597223446048347e-05, 0.0, 0.0, 0.0, 2.4068835201575598e-05, 8.460890967974603e-06, 0.0]	[0.917, 0.942, 1.01, 1.045, 1.03, 0.917, 0.97, 1.123]	[5.243276218634785, 7.575713313776346]	9.92512e-10	-180.482	-180.402	0.210328	9.07155e-10	-179.201	-179.042	1.89928e-05	3.47663e-05	8.35969e-10	-181.855	-181.776	9.14947e-06	Const	Const	9.14947e-06	<1.00e-05		CTNNA1_116	Catenin alpha-1
A[TMTpro]AAGEFADDPC[DBIA]SSVK[TMTpro]	P35221_116	CL15	8	[2e-05, 2e-05, 2e-05, 2e-05, 5e-05, 5e-05, 5e-05, 5e-05]	[0.0, 0.0, 0.0, 1.0184440103219853e-05, 0.0, 0.0, 0.0, 0.0]	[1.053, 1.038, 1.082, 0.964, 1.0, 1.062, 1.23, 1.073]	[4.209209695349781, 7.771254773944221]	1.00146e-10	-198.831	-198.751	0.0175594	1.00152e-10	-196.83	-196.671	7.00578e-06	0.000204132	9.07575e-11	-199.618	-199.539	1.27306e-06	Const	Const	1.27306e-06	<1.00e-05		CTNNA1_116	Catenin alpha-1
A[TMTpro]AAGEFADDPC[DBIA]SSVK[TMTpro]	P35221_116	CL22	8	[2e-05, 2e-05, 2e-05, 2e-05, 5e-05, 5e-05, 5e-05, 5e-05]	[0.0, 1.1918750280910152e-05, 1.7187612143913202e-05, 1.1918750280910152e-05, 0.0, 3.3534947872970134e-06, 0.0, 0.0]	[1.025, 0.958, 0.94, 0.958, 1.007, 0.988, 1.078, 1.064]	[3.3447926219119553, 3.643739438955419]	5.06593e-10	-185.862	-185.783	0.0851877	3.44591e-10	-186.945	-186.786	5.54678e-06	5.89305e-11	3.44591e-10	-188.945	-188.865	5.54733e-06	Const	Const	5.54733e-06	<1.00e-05		CTNNA1_116	Catenin alpha-1
A[TMTpro]AAGEFADDPC[DBIA]SSVK[TMTpro]	P35221_116	CL4	4	[2e-05, 2e-05, 5e-05, 5e-05]	[3.3534947872970134e-06, 8.74740752538079e-06, 0.0, 0.0]	[0.988, 0.969, 1.005, 1.009]	[0.9708737864077679, 0.19860973187686218]	7.76643e-11	-96.6597	-97.2734	0.0417273	6.77377e-11	-95.2067	-96.4341	5.48344e-06	2.9389e-05	5.11551e-11	-98.3298	-98.9435	3.02523e-06	Const	Const	3.02523e-06	<1.00e-05		CTNNA1_116	Catenin alpha-1
A[TMTpro]AAGEFADDPC[DBIA]SSVK[TMTpro]	P35221_116	CL53	8	[2e-05, 2e-05, 2e-05, 2e-05, 5e-05, 5e-05, 5e-05, 5e-05]	[0.0, 1.3081002092736268e-05, 0.0, 5.328560949103885e-06, 1.0184440103219853e-05, 0.0, 0.0, 6.7479701580679405e-06]	[1.02, 0.954, 1.109, 0.981, 0.964, 1.066, 1.182, 0.976]	[5.767330211995456, 8.342325397634243]	2.21543e-10	-192.479	-192.399	0.104725	2.00835e-10	-191.264	-191.105	7.48646e-06	2.39863e-05	1.92632e-10	-193.597	-193.518	4.41775e-06	Const	Const	4.41775e-06	<1.00e-05		CTNNA1_116	Catenin alpha-1
A[TMTpro]AAGEFADDPC[DBIA]SSVK[TMTpro]	P35221_116	CL62	8	[2e-05, 2e-05, 2e-05, 2e-05, 5e-05, 5e-05, 5e-05, 5e-05]	[0.0, 0.0, 0.0, 1.3081002092736268e-05, 0.0, 0.0, 0.0, 0.0]	[1.02, 1.055, 1.124, 0.954, 1.048, 1.082, 1.079, 1.078]	[5.910837623575032, 1.2867598241007978]	1.65212e-10	-194.826	-194.746	0.0225535	1.63861e-10	-192.892	-192.733	6.77587e-06	0.00019986	1.49724e-10	-195.613	-195.534	1.63513e-06	Const	Const	1.63513e-06	<1.00e-05		CTNNA1_116	Catenin alpha-1
A[TMTpro]AAGEFADDPC[DBIA]SSVK[TMTpro]	P35221_116	CL63	8	[2e-05, 2e-05, 2e-05, 2e-05, 5e-05, 5e-05, 5e-05, 5e-05]	[4.480383869412123e-06, 1.113339277094117e-06, 3.916367883194902e-06, 0.0, 0.0, 0.0, 0.0, 0.0]	[0.984, 0.996, 0.986, 1.068, 1.048, 1.022, 1.127, 1.06]	[3.4359781634107476, 3.640607093087168]	3.35326e-11	-207.584	-207.504	0.0163967	3.01782e-11	-206.427	-206.268	1.90202e-06	3.05373e-05	2.53461e-11	-209.823	-209.743	1.18876e-06	Const	Const	1.18876e-06	<1.00e-05		CTNNA1_116	Catenin alpha-1
A[TMTpro]AAGEFADDPC[DBIA]SSVK[TMTpro]	P35221_116	CL91	8	[2e-05, 2e-05, 2e-05, 2e-05, 5e-05, 5e-05, 5e-05, 5e-05]	[2.5587580252168228e-05, 4.480383869412123e-06, 0.0, 1.6597223446048347e-05, 5.895454569896302e-06, 0.0, 1.337232647998194e-05, 0.0]	[0.912, 0.984, 1.024, 0.942, 0.979, 1.044, 0.953, 1.003]	[4.38782908824863, 3.3660857537866233]	8.53717e-10	-181.687	-181.607	0.163508	6.20447e-10	-182.24	-182.081	8.2411e-06	8.12406e-11	6.20447e-10	-184.24	-184.161	8.24162e-06	Const	Const	8.24162e-06	<1.00e-05		CTNNA1_116	Catenin alpha-1
A[TMTpro]AAGEFADDPC[DBIA]SSVK[TMTpro]	P35221_116	CL93	8	[2e-05, 2e-05, 2e-05, 2e-05, 5e-05, 5e-05, 5e-05, 5e-05]	[1.5126718276683015e-05, 0.0, 0.0, 1.8669097137069442e-05, 0.0, 0.0, 0.0, 2.4979085424440836e-05]	[0.947, 1.053, 1.156, 0.935, 1.077, 1.112, 1.114, 0.914]	[8.760163572556372, 7.8064384421052315]	8.819e-10	-181.427	-181.348	0.165937	8.26968e-10	-179.942	-179.783	1.59074e-05	4.22798e-05	7.69496e-10	-182.518	-182.438	7.34686e-06	Const	Const	7.34686e-06	<1.00e-05		CTNNA1_116	Catenin alpha-1
A[TMTpro]AAGEFADDPC[DBIA]SSVK[TMTpro]	P35221_116	CL94	8	[2e-05, 2e-05, 2e-05, 2e-05, 5e-05, 5e-05, 5e-05, 5e-05]	[2.04573722689718e-05, 1.777925832664234e-05, 1.220885764699523e-05, 0.0, 8.460890967974603e-06, 0.0, 1.6302498985744336e-05, 0.0]	[0.929, 0.938, 0.957, 1.112, 0.97, 1.107, 0.943, 1.133]	[7.58017003707684, 7.9766138466876875]	7.8573e-10	-182.351	-182.271	0.193714	5.13974e-10	-183.746	-183.587	9.40069e-06	4.43291e-11	5.13974e-10	-185.746	-185.667	9.40111e-06	Const	Const	9.40111e-06	<1.00e-05		CTNNA1_116	Catenin alpha-1
A[TMTpro]AAGEFADDPC[DBIA]SSVK[TMTpro]	P35221_116	CL99	8	[2e-05, 2e-05, 2e-05, 2e-05, 5e-05, 5e-05, 5e-05, 5e-05]	[0.0, 2.7791675932875957e-07, 4.0927941082974755e-05, 0.0, 1.6302498985744336e-05, 2.7791675932875957e-07, 3.2370504515542086e-05, 3.6347887635154114e-06]	[1.004, 0.999, 0.863, 1.047, 0.943, 0.999, 0.89, 0.987]	[7.064283077106246, 4.4832740913256846]	1.97398e-09	-174.981	-174.902	0.297707	1.88921e-09	-173.332	-173.174	1.90492e-05	1.93698e-05	1.90248e-09	-175.276	-175.197	1.17239e-05	Const	Const	1.17239e-05	<1.00e-05		CTNNA1_116	Catenin alpha-1
A[TMTpro]AAGELQEDSGLC[DBIA]VLAR	Q96C19_172	AC124	8	[2e-05, 2e-05, 2e-05, 2e-05, 5e-05, 5e-05, 5e-05, 5e-05]	[5.045547396575328e-06, 3.916367883194902e-06, 1.951281926934574e-06, 8.74740752538079e-06, 0.0, 0.0, 0.0, 0.0]	[0.982, 0.986, 0.993, 0.969, 1.03, 1.035, 1.044, 1.01]	[0.8887658624210176, 1.209752610177324]	1.07791e-10	-198.242	-198.163	0.0338976	7.28027e-11	-199.382	-199.223	2.45749e-06	6.7789e-12	7.28027e-11	-201.382	-201.302	2.45758e-06	Const	Const	2.45758e-06	<1.00e-05		EFHD2_172	EF-hand domain-containing protein D2
A[TMTpro]AAGELQEDSGLC[DBIA]VLAR	Q96C19_172	AC24	8	[2e-05, 2e-05, 2e-05, 2e-05, 5e-05, 5e-05, 5e-05, 5e-05]	[9.896438234208655e-06, 0.0, 8.174669636336714e-06, 0.0, 0.0, 0.0, 8.345858389718679e-07, 0.0]	[0.965, 1.057, 0.971, 1.046, 1.028, 1.065, 0.997, 1.044]	[4.157897706608788, 2.401972247180726]	1.5145e-10	-195.522	-195.442	0.0347544	1.43794e-10	-193.937	-193.778	5.37061e-06	5.47601e-05	1.20783e-10	-197.332	-197.252	2.36321e-06	Const	Const	2.36321e-06	<1.00e-05		EFHD2_172	EF-hand domain-containing protein D2
A[TMTpro]AAGELQEDSGLC[DBIA]VLAR	Q96C19_172	CL112	8	[2e-05, 2e-05, 2e-05, 2e-05, 5e-05, 5e-05, 5e-05, 5e-05]	[0.0, 0.0, 5.895454569896302e-06, 0.0, 2.1355845648877117e-05, 0.0, 1.1628945582971908e-05, 4.480383869412123e-06]	[1.029, 1.045, 0.979, 1.0, 0.926, 1.022, 0.959, 0.984]	[2.5184678738721193, 3.6078546062426824]	3.04346e-10	-189.938	-189.859	0.171652	3.04819e-10	-187.926	-187.767	0.000623774	0.00362361	4.11117e-10	-187.533	-187.453	5.42008e-06	Lin	Lin			0.171652	EFHD2_172	EF-hand domain-containing protein D2
A[TMTpro]AAGELQEDSGLC[DBIA]VLAR	Q96C19_172	CL113	8	[2e-05, 2e-05, 2e-05, 2e-05, 5e-05, 5e-05, 5e-05, 5e-05]	[1.600808689906567e-05, 0.0, 1.483354909086536e-05, 3.6347887635154114e-06, 4.480383869412123e-06, 0.0, 3.3534947872970134e-06, 2.7791675932875957e-07]	[0.944, 1.061, 0.948, 0.987, 0.984, 1.105, 0.988, 0.999]	[4.769953283587212, 4.902353261212411]	4.17515e-10	-187.409	-187.33	0.0944067	2.94182e-10	-188.21	-188.051	5.32334e-06	1.90617e-11	2.94182e-10	-190.21	-190.131	5.32353e-06	Const	Const	5.32353e-06	<1.00e-05		EFHD2_172	EF-hand domain-containing protein D2
A[TMTpro]AAGELQEDSGLC[DBIA]VLAR	Q96C19_172	CL123	8	[2e-05, 2e-05, 2e-05, 2e-05, 5e-05, 5e-05, 5e-05, 5e-05]	[1.6302498985744336e-05, 1.9263910592998104e-05, 0.0, 8.74740752538079e-06, 0.0, 1.220885764699523e-05, 0.0, 0.0]	[0.943, 0.933, 1.037, 0.969, 1.008, 0.957, 1.088, 1.049]	[4.18136708602634, 4.741448460563076]	6.69325e-10	-183.634	-183.554	0.129028	5.74259e-10	-182.859	-182.7	1.29411e-05	2.90083e-05	4.63091e-10	-186.58	-186.501	7.06533e-06	Const	Const	7.06533e-06	<1.00e-05		EFHD2_172	EF-hand domain-containing protein D2
A[TMTpro]AAGELQEDSGLC[DBIA]VLAR	Q96C19_172	CL128	8	[2e-05, 2e-05, 2e-05, 2e-05, 5e-05, 5e-05, 5e-05, 5e-05]	[3.6347887635154114e-06, 0.0, 0.0, 1.0761341199008499e-05, 5.045547396575328e-06, 0.0, 5.561118529647442e-07, 0.0]	[0.987, 1.064, 1.022, 0.962, 0.982, 1.016, 0.998, 1.005]	[3.802981851120964, 1.2333346454861613]	1.26972e-10	-196.932	-196.853	0.048966	1.04797e-10	-196.468	-196.309	2.49887e-06	1.16482e-09	1.04796e-10	-198.468	-198.388	2.49972e-06	Const	Const	2.49972e-06	<1.00e-05		EFHD2_172	EF-hand domain-containing protein D2
A[TMTpro]AAGELQEDSGLC[DBIA]VLAR	Q96C19_172	CL15	8	[2e-05, 2e-05, 2e-05, 2e-05, 5e-05, 5e-05, 5e-05, 5e-05]	[0.0, 2.7114674685277893e-05, 0.0, 3.3534947872970134e-06, 9.896438234208655e-06, 1.6597223446048347e-05, 7.603110221147782e-06, 3.072485377618041e-06]	[1.022, 0.907, 1.031, 0.988, 0.965, 0.942, 0.973, 0.989]	[4.953671706922848, 1.7520400444644448]	6.62092e-10	-183.72	-183.641	0.212744	6.25778e-10	-182.172	-182.013	2.08893e-05	4.96673e-05	6.15254e-10	-184.307	-184.228	8.45468e-06	Const	Const	8.45468e-06	<1.00e-05		EFHD2_172	EF-hand domain-containing protein D2
A[TMTpro]AAGELQEDSGLC[DBIA]VLAR	Q96C19_172	CL22	8	[2e-05, 2e-05, 2e-05, 2e-05, 5e-05, 5e-05, 5e-05, 5e-05]	[3.6347887635154114e-06, 2.6197410964233693e-05, 0.0, 1.337232647998194e-05, 2.528316621865793e-05, 2.1956446483459126e-05, 3.6347887635154114e-06, 1.3955893454651886e-05]	[0.987, 0.91, 1.011, 0.953, 0.913, 0.924, 0.987, 0.951]	[3.934332434851928, 3.024395350855937]	7.54535e-10	-182.675	-182.595	0.353931	6.91293e-10	-181.375	-181.216	2.72143e-05	3.23688e-05	7.48698e-10	-182.737	-182.658	1.35044e-05	Const	Const	1.35044e-05	<1.00e-05		EFHD2_172	EF-hand domain-containing protein D2
A[TMTpro]AAGELQEDSGLC[DBIA]VLAR	Q96C19_172	CL4	4	[2e-05, 2e-05, 5e-05, 5e-05]	[1.0472740884447646e-05, 1.483354909086536e-05, 1.1628945582971908e-05, 7.032724440080527e-06]	[0.963, 0.948, 0.959, 0.975]	[0.7849293563579284, 0.8273009307135478]	1.57279e-10	-93.8372	-94.4509	0.24814	8.07585e-11	-94.5034	-95.7308	1.95912e-05	2.74988e-05	3.11087e-11	-100.319	-100.933	1.0992e-05	Const	Const	1.0992e-05	<1.00e-05		EFHD2_172	EF-hand domain-containing protein D2
A[TMTpro]AAGELQEDSGLC[DBIA]VLAR	Q96C19_172	CL53	8	[2e-05, 2e-05, 2e-05, 2e-05, 5e-05, 5e-05, 5e-05, 5e-05]	[0.0, 1.9860000473630534e-05, 0.0, 2.7917599593059587e-06, 1.3081002092736268e-05, 2.8958339270499755e-05, 1.1050241669956832e-05, 6.463507483153981e-06]	[1.035, 0.931, 1.017, 0.99, 0.954, 0.901, 0.961, 0.977]	[3.961441113901282, 3.008194901132138]	5.61173e-10	-185.043	-184.964	0.295749	5.64187e-10	-183.001	-182.842	8.23511e-05	0.000233814	7.31092e-10	-182.927	-182.848	1.02756e-05	Lin	Lin			0.295749	EFHD2_172	EF-hand domain-containing protein D2
A[TMTpro]AAGELQEDSGLC[DBIA]VLAR	Q96C19_172	CL62	8	[2e-05, 2e-05, 2e-05, 2e-05, 5e-05, 5e-05, 5e-05, 5e-05]	[0.0, 8.174669636336714e-06, 8.460890967974603e-06, 0.0, 8.345858389718679e-07, 2.4675337140726584e-05, 0.0, 0.0]	[1.035, 0.971, 0.97, 1.001, 0.997, 0.915, 1.074, 1.024]	[2.6775142240598777, 5.743462113028995]	5.25021e-10	-185.576	-185.497	0.138639	5.19145e-10	-183.666	-183.507	2.0516e-05	0.000100055	5.2595e-10	-185.562	-185.483	5.26819e-06	Lin	Lin			0.138639	EFHD2_172	EF-hand domain-containing protein D2
A[TMTpro]AAGELQEDSGLC[DBIA]VLAR	Q96C19_172	CL63	8	[2e-05, 2e-05, 2e-05, 2e-05, 5e-05, 5e-05, 5e-05, 5e-05]	[2.4979085424440836e-05, 0.0, 2.5113179589302973e-06, 2.7791675932875957e-07, 2.4371920641112984e-05, 5.895454569896302e-06, 0.0, 7.888742922693889e-06]	[0.914, 1.039, 0.991, 0.999, 0.916, 0.979, 1.02, 0.972]	[4.58943245838835, 3.8119937515341427]	7.98282e-10	-182.224	-182.145	0.212342	7.70753e-10	-180.505	-180.346	1.99993e-05	4.73977e-05	7.78064e-10	-182.429	-182.35	8.24055e-06	Const	Const	8.24055e-06	<1.00e-05		EFHD2_172	EF-hand domain-containing protein D2
A[TMTpro]AAGELQEDSGLC[DBIA]VLAR	Q96C19_172	CL91	8	[2e-05, 2e-05, 2e-05, 2e-05, 5e-05, 5e-05, 5e-05, 5e-05]	[1.1050241669956832e-05, 0.0, 1.2789982917057458e-05, 1.249926831409328e-05, 1.600808689906567e-05, 2.015852578745427e-05, 0.0, 0.0]	[0.961, 1.102, 0.955, 0.956, 0.944, 0.93, 1.024, 1.027]	[6.309383990584225, 4.538966303025838]	5.50511e-10	-185.197	-185.117	0.218545	4.63733e-10	-184.569	-184.41	1.36761e-05	1.6539e-05	4.47406e-10	-186.856	-186.777	9.06326e-06	Const	Const	9.06326e-06	<1.00e-05		EFHD2_172	EF-hand domain-containing protein D2
A[TMTpro]AAGELQEDSGLC[DBIA]VLAR	Q96C19_172	CL93	8	[2e-05, 2e-05, 2e-05, 2e-05, 5e-05, 5e-05, 5e-05, 5e-05]	[5.045547396575328e-06, 0.0, 0.0, 0.0, 1.113339277094117e-06, 2.589232825616075e-05, 0.0, 8.74740752538079e-06]	[0.982, 1.034, 1.003, 1.029, 0.996, 0.911, 1.035, 0.969]	[2.0692086552739064, 4.6145327259611415]	4.66155e-10	-186.528	-186.448	0.162807	4.67049e-10	-184.512	-184.353	0.000289778	0.00173899	5.65561e-10	-184.981	-184.902	5.09983e-06	Lin	Lin			0.162807	EFHD2_172	EF-hand domain-containing protein D2
A[TMTpro]AAGELQEDSGLC[DBIA]VLAR	Q96C19_172	CL94	8	[2e-05, 2e-05, 2e-05, 2e-05, 5e-05, 5e-05, 5e-05, 5e-05]	[1.1339442922293102e-05, 0.0, 0.0, 7.603110221147782e-06, 1.6302498985744336e-05, 3.3534947872970134e-06, 0.0, 0.0]	[0.96, 1.03, 1.009, 0.973, 0.943, 0.988, 1.0, 1.006]	[2.8098300963350877, 2.5076681745345715]	3.03572e-10	-189.959	-189.879	0.117384	2.88722e-10	-188.36	-188.201	1.20287e-05	5.1464e-05	2.77177e-10	-190.686	-190.607	4.82482e-06	Const	Const	4.82482e-06	<1.00e-05		EFHD2_172	EF-hand domain-containing protein D2
A[TMTpro]AAGELQEDSGLC[DBIA]VLAR	Q96C19_172	CL99	8	[2e-05, 2e-05, 2e-05, 2e-05, 5e-05, 5e-05, 5e-05, 5e-05]	[8.174669636336714e-06, 0.0, 0.0, 1.5126718276683015e-05, 7.317770927667216e-06, 5.328560949103885e-06, 9.034219918211127e-06, 5.895454569896302e-06]	[0.971, 1.012, 1.006, 0.947, 0.974, 0.981, 0.968, 0.979]	[2.691650942713219, 0.5151140759159867]	2.00564e-10	-193.275	-193.195	0.159037	1.74345e-10	-192.395	-192.237	1.25667e-05	3.14966e-05	1.70396e-10	-194.579	-194.499	6.35967e-06	Const	Const	6.35967e-06	<1.00e-05		EFHD2_172	EF-hand domain-containing protein D2
A[TMTpro]AAGELQ[Deamidated]EDSGLC[DBIA]VLAR	Q96C19_172	AC124	4	[2e-05, 2e-05, 5e-05, 5e-05]	[6.179335818699927e-06, 0.0, 7.603110221147782e-06, 3.916367883194902e-06]	[0.978, 1.029, 0.973, 0.986]	[2.541106128550072, 0.6636038795303733]	2.69527e-11	-100.893	-101.507	0.120614	2.59033e-11	-99.0518	-100.279	1.23578e-05	5.80786e-05	3.30174e-11	-100.081	-100.695	4.4247e-06	Lin	Lin			0.120614	EFHD2_172	EF-hand domain-containing protein D2
A[TMTpro]AAGELQ[Deamidated]EDSGLC[DBIA]VLAR	Q96C19_172	AC24	4	[2e-05, 2e-05, 5e-05, 5e-05]	[2.3161558038625282e-05, 8.174669636336714e-06, 0.0, 4.480383869412123e-06]	[0.92, 0.971, 1.043, 0.984]	[2.6969857218402926, 2.9107054760730113]	4.9857e-10	-89.2223	-89.836	0.14668	3.91801e-10	-88.1862	-89.4137	1.35725e-05	2.02887e-05	3.02649e-10	-91.219	-91.8327	8.95415e-06	Const	Const	8.95415e-06	<1.00e-05		EFHD2_172	EF-hand domain-containing protein D2
A[TMTpro]AAGELQ[Deamidated]EDSGLC[DBIA]VLAR	Q96C19_172	CL112	4	[2e-05, 2e-05, 5e-05, 5e-05]	[2.015852578745427e-05, 0.0, 1.4248137329875161e-05, 0.0]	[0.93, 1.106, 0.95, 1.107]	[8.64440078585462, 7.632474477394265]	3.94804e-10	-90.1557	-90.7694	0.192341	3.38243e-10	-88.7742	-90.0016	1.32493e-05	1.86695e-05	3.13421e-10	-91.0791	-91.6928	8.60167e-06	Const	Const	8.60167e-06	<1.00e-05		EFHD2_172	EF-hand domain-containing protein D2
A[TMTpro]AAGELQ[Deamidated]EDSGLC[DBIA]VLAR	Q96C19_172	CL113	4	[2e-05, 2e-05, 5e-05, 5e-05]	[1.9860000473630534e-05, 1.249926831409328e-05, 6.407550492638925e-05, 0.0]	[0.931, 0.956, 0.794, 1.014]	[1.3248542660307319, 12.168141592920351]	2.09944e-09	-83.4716	-84.0853	0.663959	2.07993e-09	-81.5089	-82.7363	9.18813e-05	9.34357e-05	2.33141e-09	-83.0524	-83.6661	2.41087e-05	Lin	Lin			0.663959	EFHD2_172	EF-hand domain-containing protein D2
A[TMTpro]AAGELQ[Deamidated]EDSGLC[DBIA]VLAR	Q96C19_172	CL123	8	[2e-05, 2e-05, 2e-05, 2e-05, 5e-05, 5e-05, 5e-05, 5e-05]	[0.0, 0.0, 0.0, 0.0, 0.0, 0.0, 3.424950454013711e-05, 3.916367883194902e-06]	[1.087, 1.183, 1.135, 1.03, 1.03, 1.039, 0.884, 0.986]	[5.1172838033119765, 6.248077258939707]	8.74437e-10	-181.495	-181.416	0.164508	8.76951e-10	-179.472	-179.313	0.000174206	0.00102128	1.00629e-09	-180.372	-180.292	4.77073e-06	Lin	Lin			0.164508	EFHD2_172	EF-hand domain-containing protein D2
A[TMTpro]AAGELQ[Deamidated]EDSGLC[DBIA]VLAR	Q96C19_172	CL128	4	[2e-05, 2e-05, 5e-05, 5e-05]	[2.6502829112405052e-05, 0.0, 4.9093660694459455e-05, 2.2311588047956295e-06]	[0.909, 1.049, 0.838, 0.992]	[7.150153217568943, 8.415300546448089]	1.46462e-09	-84.9118	-85.5256	0.533844	1.44927e-09	-82.954	-84.1814	6.60614e-05	7.89396e-05	1.60328e-09	-84.55	-85.1637	1.94569e-05	Lin	Lin			0.533844	EFHD2_172	EF-hand domain-containing protein D2
A[TMTpro]AAGELQ[Deamidated]EDSGLC[DBIA]VLAR	Q96C19_172	CL15	8	[2e-05, 2e-05, 2e-05, 2e-05, 5e-05, 5e-05, 5e-05, 5e-05]	[1.6716867571008392e-06, 0.0, 2.680858343912326e-05, 0.0, 0.0, 0.0, 5.0422743506497315e-05, 0.0]	[0.994, 1.277, 0.908, 1.059, 1.037, 1.137, 0.834, 1.058]	[12.885164114182373, 10.995448543779531]	2.44044e-09	-173.284	-173.205	0.266443	2.42692e-09	-171.329	-171.17	3.51426e-05	8.65219e-05	2.48574e-09	-173.137	-173.058	9.86288e-06	Lin	Lin			0.266443	EFHD2_172	EF-hand domain-containing protein D2
A[TMTpro]AAGELQ[Deamidated]EDSGLC[DBIA]VLAR	Q96C19_172	CL22	8	[2e-05, 2e-05, 2e-05, 2e-05, 5e-05, 5e-05, 5e-05, 5e-05]	[0.0, 0.0, 3.3534947872970134e-06, 3.964341727822089e-05, 0.0, 0.0, 1.5126718276683015e-05, 4.876238125414747e-05]	[1.098, 1.148, 0.988, 0.867, 1.08, 1.101, 0.947, 0.839]	[10.549217088577471, 10.701813172003993]	2.77236e-09	-172.264	-172.185	0.349517	2.71394e-09	-170.434	-170.276	3.26257e-05	4.80157e-05	2.76136e-09	-172.296	-172.216	1.33608e-05	Const	Const	1.33608e-05	<1.00e-05		EFHD2_172	EF-hand domain-containing protein D2
A[TMTpro]AAGELQ[Deamidated]EDSGLC[DBIA]VLAR	Q96C19_172	CL4	4	[2e-05, 2e-05, 5e-05, 5e-05]	[2.1355845648877117e-05, 0.0, 2.1655983741586613e-05, 0.0]	[0.926, 1.21, 0.925, 1.268]	[13.29588014981273, 15.640674874601002]	5.31977e-10	-88.9629	-89.5766	0.26033	4.85543e-10	-87.3282	-88.5556	2.1656e-05	3.5e-05	4.62549e-10	-89.5222	-90.136	1.0753e-05	Const	Const	1.0753e-05	<1.00e-05		EFHD2_172	EF-hand domain-containing protein D2
A[TMTpro]AAGELQ[Deamidated]EDSGLC[DBIA]VLAR	Q96C19_172	CL53	8	[2e-05, 2e-05, 2e-05, 2e-05, 5e-05, 5e-05, 5e-05, 5e-05]	[0.0, 7.888742922693889e-06, 1.4540688992280343e-05, 0.0, 0.0, 1.3923727287623017e-06, 2.1956446483459126e-05, 2.1056031504522735e-05]	[1.072, 0.972, 0.949, 1.052, 1.057, 0.995, 0.924, 0.927]	[5.130430210081557, 5.619602358195758]	5.87022e-10	-184.683	-184.604	0.230072	5.82353e-10	-182.747	-182.588	3.00848e-05	8.59094e-05	6.42692e-10	-183.958	-183.879	8.35429e-06	Lin	Lin			0.230072	EFHD2_172	EF-hand domain-containing protein D2
A[TMTpro]AAGELQ[Deamidated]EDSGLC[DBIA]VLAR	Q96C19_172	CL62	8	[2e-05, 2e-05, 2e-05, 2e-05, 5e-05, 5e-05, 5e-05, 5e-05]	[1.3081002092736268e-05, 0.0, 0.0, 1.8372167362373597e-05, 1.249926831409328e-05, 0.0, 1.3923727287623017e-06, 1.249926831409328e-05]	[0.954, 1.217, 1.037, 0.936, 0.956, 1.243, 0.995, 0.956]	[10.736220546702437, 11.538219008807008]	4.95717e-10	-186.036	-185.956	0.167984	4.41888e-10	-184.955	-184.796	1.42828e-05	3.19305e-05	4.04809e-10	-187.656	-187.577	7.23051e-06	Const	Const	7.23051e-06	<1.00e-05		EFHD2_172	EF-hand domain-containing protein D2
A[TMTpro]AAGELQ[Deamidated]EDSGLC[DBIA]VLAR	Q96C19_172	CL63	4	[2e-05, 2e-05, 5e-05, 5e-05]	[4.449132004245037e-05, 0.0, 1.113339277094117e-06, 0.0]	[0.852, 1.005, 0.996, 1.093]	[8.23909531502423, 4.643370033508855]	1.82659e-09	-84.0284	-84.6422	0.163016	1.70151e-09	-82.3122	-83.5396	2.10145e-05	3.95306e-05	1.46077e-09	-84.9224	-85.5361	1.14012e-05	Const	Const	1.14012e-05	<1.00e-05		EFHD2_172	EF-hand domain-containing protein D2
A[TMTpro]AAGELQ[Deamidated]EDSGLC[DBIA]VLAR	Q96C19_172	CL91	8	[2e-05, 2e-05, 2e-05, 2e-05, 5e-05, 5e-05, 5e-05, 5e-05]	[0.0, 0.0, 7.317770927667216e-06, 0.0, 1.3663956719658827e-05, 0.0, 0.0, 0.0]	[1.0, 1.17, 0.974, 1.098, 0.952, 1.14, 1.038, 1.029]	[7.385633654712678, 6.428181959747461]	1.80929e-10	-194.099	-194.019	0.0715132	1.8032e-10	-192.126	-191.967	1.26718e-05	0.000128644	1.85224e-10	-193.911	-193.832	2.62272e-06	Lin	Lin			0.0715132	EFHD2_172	EF-hand domain-containing protein D2
A[TMTpro]AAGELQ[Deamidated]EDSGLC[DBIA]VLAR	Q96C19_172	CL93	8	[2e-05, 2e-05, 2e-05, 2e-05, 5e-05, 5e-05, 5e-05, 5e-05]	[2.7791675932875957e-07, 0.0, 4.6454422048864945e-05, 0.0, 0.0, 0.0, 6.7479701580679405e-06, 0.0]	[0.999, 1.052, 0.846, 1.016, 1.041, 1.009, 0.976, 1.013]	[8.046600114291538, 2.2835701804998]	2.06413e-09	-174.624	-174.545	0.109659	2.02468e-09	-172.778	-172.619	1.89321e-05	0.000107398	1.84611e-09	-175.517	-175.438	6.68504e-06	Const	Const	6.68504e-06	<1.00e-05		EFHD2_172	EF-hand domain-containing protein D2
A[TMTpro]AAGELQ[Deamidated]EDSGLC[DBIA]VLAR	Q96C19_172	CL94	4	[2e-05, 2e-05, 5e-05, 5e-05]	[5.9220339016956e-05, 0.0, 4.7628218986029206e-06, 0.0]	[0.808, 1.035, 0.983, 1.179]	[12.316874660878995, 9.065679925994454]	3.18083e-09	-81.8097	-82.4234	0.245267	2.89297e-09	-80.1891	-81.4165	2.63336e-05	3.08764e-05	2.50627e-09	-82.7631	-83.3768	1.59958e-05	Const	Const	1.59958e-05	<1.00e-05		EFHD2_172	EF-hand domain-containing protein D2
A[TMTpro]AAGELQ[Deamidated]EDSGLC[DBIA]VLAR	Q96C19_172	CL99	4	[2e-05, 2e-05, 5e-05, 5e-05]	[0.0, 0.0, 0.0, 0.0]	[1.057, 1.108, 1.006, 1.016]	[2.355658198614326, 0.49455984174085105]														Zero	Zero				EFHD2_172	EF-hand domain-containing protein D2
A[TMTpro]AAHHYGAQC[DBIA]DK[TMTpro]PNK[TMTpro]	P51970_36	AC124	8	[2e-05, 2e-05, 2e-05, 2e-05, 5e-05, 5e-05, 5e-05, 5e-05]	[0.0, 0.0, 0.0, 0.0, 0.0, 0.0, 0.0, 0.0]	[1.122, 1.121, 1.021, 1.078, 1.123, 1.049, 1.121, 1.04]	[3.8008597412945697, 3.5898319968197074]														Zero	Zero				NDUFA8_36	NADH dehydrogenase [ubiquinone] 1 alpha subcomplex subunit 8
A[TMTpro]AAHHYGAQC[DBIA]DK[TMTpro]PNK[TMTpro]	P51970_36	AC24	8	[2e-05, 2e-05, 2e-05, 2e-05, 5e-05, 5e-05, 5e-05, 5e-05]	[0.0, 0.0, 1.337232647998194e-05, 2.1056031504522735e-05, 0.0, 0.0, 0.0, 2.834242376809767e-05]	[1.14, 1.076, 0.953, 0.927, 1.144, 1.135, 1.021, 0.903]	[8.542828984767764, 9.337923602254412]	1.04323e-09	-180.083	-180.004	0.181525	9.95291e-10	-178.459	-178.301	2.01263e-05	5.53112e-05	9.32947e-10	-180.977	-180.897	7.84635e-06	Const	Const	7.84635e-06	<1.00e-05		NDUFA8_36	NADH dehydrogenase [ubiquinone] 1 alpha subcomplex subunit 8
A[TMTpro]AAHHYGAQC[DBIA]DK[TMTpro]PNK[TMTpro]	P51970_36	CL112	8	[2e-05, 2e-05, 2e-05, 2e-05, 5e-05, 5e-05, 5e-05, 5e-05]	[7.603110221147782e-06, 1.951281926934574e-06, 0.0, 2.5113179589302973e-06, 1.9561795637929396e-05, 0.0, 1.220885764699523e-05, 4.0927941082974755e-05]	[0.973, 0.993, 1.014, 0.991, 0.932, 1.018, 0.957, 0.863]	[1.463842017560678, 5.893371541653237]	9.79456e-10	-180.588	-180.508	0.334159	9.81055e-10	-178.575	-178.416	0.00132999	0.00397522	1.37661e-09	-177.865	-177.785	1.05955e-05	Lin	Lin			0.334159	NDUFA8_36	NADH dehydrogenase [ubiquinone] 1 alpha subcomplex subunit 8
A[TMTpro]AAHHYGAQC[DBIA]DK[TMTpro]PNK[TMTpro]	P51970_36	CL113	8	[2e-05, 2e-05, 2e-05, 2e-05, 5e-05, 5e-05, 5e-05, 5e-05]	[0.0, 5.611863143755407e-06, 0.0, 2.5113179589302973e-06, 0.0, 0.0, 0.0, 2.2311588047956295e-06]	[1.087, 0.98, 1.052, 0.991, 1.159, 1.053, 1.066, 0.992]	[4.2780891200145525, 5.598120507005351]	3.63047e-11	-206.948	-206.869	0.0236225	3.47092e-11	-205.308	-205.149	3.65093e-06	6.89492e-05	2.93763e-11	-208.642	-208.563	1.29429e-06	Const	Const	1.29429e-06	<1.00e-05		NDUFA8_36	NADH dehydrogenase [ubiquinone] 1 alpha subcomplex subunit 8
A[TMTpro]AAHHYGAQC[DBIA]DK[TMTpro]PNK[TMTpro]	P51970_36	CL123	6	[2e-05, 2e-05, 2e-05, 5e-05, 5e-05, 5e-05]	[0.0, 0.0, 2.5113179589302973e-06, 0.0, 0.0, 2.1355845648877117e-05]	[1.039, 1.018, 0.991, 1.095, 1.046, 0.926]	[1.9337482976760312, 6.944361507702851]	3.18705e-10	-139.951	-140.159	0.128508	3.22666e-10	-137.877	-138.293	3.03406e-05	0.000194235	3.67439e-10	-139.097	-139.306	3.97786e-06	Lin	Lin			0.128508	NDUFA8_36	NADH dehydrogenase [ubiquinone] 1 alpha subcomplex subunit 8
A[TMTpro]AAHHYGAQC[DBIA]DK[TMTpro]PNK[TMTpro]	P51970_36	CL128	8	[2e-05, 2e-05, 2e-05, 2e-05, 5e-05, 5e-05, 5e-05, 5e-05]	[0.0, 0.0, 0.0, 3.3534947872970134e-06, 0.0, 0.0, 0.0, 0.0]	[1.253, 1.219, 1.056, 0.988, 1.156, 1.041, 1.018, 1.007]	[9.77187965453179, 5.618797512859854]	1.08581e-11	-216.604	-216.525	0.00578189	1.138e-11	-214.229	-214.07	2.65876e-06	0.000143124	9.84019e-12	-217.392	-217.312	4.19187e-07	Const	Const	4.19187e-07	<1.00e-05		NDUFA8_36	NADH dehydrogenase [ubiquinone] 1 alpha subcomplex subunit 8
A[TMTpro]AAHHYGAQC[DBIA]DK[TMTpro]PNK[TMTpro]	P51970_36	CL15	6	[2e-05, 2e-05, 2e-05, 5e-05, 5e-05, 5e-05]	[0.0, 0.0, 0.0, 2.7791675932875957e-07, 0.0, 0.0]	[1.196, 1.161, 1.244, 0.999, 1.043, 1.015]	[2.8344516628604106, 1.7845183770998807]	5.5043e-14	-191.935	-192.143	0.00159722	9.71871e-14	-186.523	-186.94	2.77917e-07	3.5e-05	6.43648e-14	-190.996	-191.204	4.63195e-08	Lin	Lin			0.00159722	NDUFA8_36	NADH dehydrogenase [ubiquinone] 1 alpha subcomplex subunit 8
A[TMTpro]AAHHYGAQC[DBIA]DK[TMTpro]PNK[TMTpro]	P51970_36	CL22	6	[2e-05, 2e-05, 2e-05, 5e-05, 5e-05, 5e-05]	[0.0, 2.3161558038625282e-05, 0.0, 0.0, 3.916367883194902e-06, 6.7479701580679405e-06]	[1.045, 0.92, 1.011, 1.041, 0.986, 0.976]	[5.319550497845921, 2.854883150096941]	4.83203e-10	-137.454	-137.662	0.114534	4.06647e-10	-136.489	-136.905	5.63804e-06	7.05668e-09	4.06632e-10	-138.489	-138.697	5.63765e-06	Const	Const	5.63765e-06	<1.00e-05		NDUFA8_36	NADH dehydrogenase [ubiquinone] 1 alpha subcomplex subunit 8
A[TMTpro]AAHHYGAQC[DBIA]DK[TMTpro]PNK[TMTpro]	P51970_36	CL4	4	[2e-05, 2e-05, 5e-05, 5e-05]	[5.328560949103885e-06, 5.895454569896302e-06, 0.0, 0.0]	[0.981, 0.979, 1.053, 1.019]	[0.10204081632653071, 1.6409266409266425]	5.44618e-11	-98.0793	-98.693	0.0387035	3.16554e-11	-98.2496	-99.477	2.80556e-06	8.67384e-11	3.16553e-11	-100.25	-100.863	2.806e-06	Const	Const	2.806e-06	<1.00e-05		NDUFA8_36	NADH dehydrogenase [ubiquinone] 1 alpha subcomplex subunit 8
A[TMTpro]AAHHYGAQC[DBIA]DK[TMTpro]PNK[TMTpro]	P51970_36	CL53	6	[2e-05, 2e-05, 2e-05, 5e-05, 5e-05, 5e-05]	[0.0, 5.561118529647442e-07, 3.6347887635154114e-06, 0.0, 2.04573722689718e-05, 2.4068835201575598e-05]	[1.052, 0.998, 0.987, 1.025, 0.929, 0.917]	[2.8059719829291687, 5.0503849419412985]	3.97921e-10	-138.619	-138.827	0.265532	3.99252e-10	-136.599	-137.016	0.000755133	0.00280177	6.15774e-10	-135.999	-136.208	8.11952e-06	Lin	Lin			0.265532	NDUFA8_36	NADH dehydrogenase [ubiquinone] 1 alpha subcomplex subunit 8
A[TMTpro]AAHHYGAQC[DBIA]DK[TMTpro]PNK[TMTpro]	P51970_36	CL62	6	[2e-05, 2e-05, 2e-05, 5e-05, 5e-05, 5e-05]	[1.0761341199008499e-05, 0.0, 0.0, 6.179335818699927e-06, 0.0, 2.1056031504522735e-05]	[0.962, 1.031, 1.002, 0.978, 1.028, 0.927]	[2.833542505412636, 4.21756744034032]	3.11495e-10	-140.088	-140.297	0.181264	3.12688e-10	-138.065	-138.482	3.45764e-05	0.000146443	3.56722e-10	-139.275	-139.483	6.33278e-06	Lin	Lin			0.181264	NDUFA8_36	NADH dehydrogenase [ubiquinone] 1 alpha subcomplex subunit 8
A[TMTpro]AAHHYGAQC[DBIA]DK[TMTpro]PNK[TMTpro]	P51970_36	CL63	8	[2e-05, 2e-05, 2e-05, 2e-05, 5e-05, 5e-05, 5e-05, 5e-05]	[0.0, 0.0, 1.220885764699523e-05, 6.618255253451608e-05, 0.0, 1.6302498985744336e-05, 7.032724440080527e-06, 0.0]	[1.007, 1.05, 0.957, 0.788, 1.081, 0.943, 0.975, 1.027]	[10.460241403766346, 5.208993817335703]	4.19976e-09	-168.941	-168.862	0.23574	4.03527e-09	-167.261	-167.102	3.40351e-05	7.83363e-05	3.55088e-09	-170.284	-170.205	1.27158e-05	Const	Const	1.27158e-05	<1.00e-05		NDUFA8_36	NADH dehydrogenase [ubiquinone] 1 alpha subcomplex subunit 8
A[TMTpro]AAHHYGAQC[DBIA]DK[TMTpro]PNK[TMTpro]	P51970_36	CL91	6	[2e-05, 2e-05, 2e-05, 5e-05, 5e-05, 5e-05]	[0.0, 5.611863143755407e-06, 0.0, 1.249926831409328e-05, 3.143574947378833e-05, 5.045547396575328e-06]	[1.125, 0.98, 1.001, 0.956, 0.893, 0.982]	[6.179739207438323, 3.959666946687748]	4.47356e-10	-137.917	-138.125	0.294398	4.50922e-10	-135.869	-136.285	0.00036164	0.00118922	7.04666e-10	-135.19	-135.399	9.09874e-06	Lin	Lin			0.294398	NDUFA8_36	NADH dehydrogenase [ubiquinone] 1 alpha subcomplex subunit 8
A[TMTpro]AAHHYGAQC[DBIA]DK[TMTpro]PNK[TMTpro]	P51970_36	CL93	6	[2e-05, 2e-05, 2e-05, 5e-05, 5e-05, 5e-05]	[0.0, 0.0, 3.3534947872970134e-06, 0.0, 0.0, 0.0]	[1.145, 1.137, 0.988, 1.092, 1.136, 1.025]	[6.6237430844657785, 4.208915851901582]	1.07289e-11	-160.299	-160.507	0.00770918	1.08603e-11	-158.226	-158.642	2.39592e-06	0.000110337	9.37161e-12	-161.111	-161.319	5.58916e-07	Const	Const	5.58916e-07	<1.00e-05		NDUFA8_36	NADH dehydrogenase [ubiquinone] 1 alpha subcomplex subunit 8
A[TMTpro]AAHHYGAQC[DBIA]DK[TMTpro]PNK[TMTpro]	P51970_36	CL94	8	[2e-05, 2e-05, 2e-05, 2e-05, 5e-05, 5e-05, 5e-05, 5e-05]	[0.0, 0.0, 0.0, 1.9860000473630534e-05, 0.0, 3.2995426663879715e-05, 3.3308415742377096e-05, 1.3955893454651886e-05]	[1.057, 1.084, 1.027, 0.931, 1.028, 0.888, 0.887, 0.951]	[5.636471279675086, 6.1600634997492145]	1.11063e-09	-179.582	-179.503	0.380189	1.11349e-09	-177.562	-177.403	0.000660728	0.00169553	1.53434e-09	-176.997	-176.917	1.2515e-05	Lin	Lin			0.380189	NDUFA8_36	NADH dehydrogenase [ubiquinone] 1 alpha subcomplex subunit 8
A[TMTpro]AAHHYGAQC[DBIA]DK[TMTpro]PNK[TMTpro]	P51970_36	CL99	8	[2e-05, 2e-05, 2e-05, 2e-05, 5e-05, 5e-05, 5e-05, 5e-05]	[4.35149472348269e-05, 3.6347887635154114e-06, 1.807555465103189e-05, 3.804607085365484e-05, 3.916367883194902e-06, 9.896438234208655e-06, 3.5193792512765984e-05, 2.4371920641112984e-05]	[0.855, 0.987, 0.937, 0.872, 0.986, 0.965, 0.881, 0.916]	[5.770534789478798, 4.388013920560037]	2.79214e-09	-172.207	-172.128	0.494341	2.22444e-09	-172.026	-171.867	4.35149e-05	3.5e-05	1.72621e-09	-176.054	-175.975	2.20812e-05	Const	Const	2.20812e-05	<1.00e-05		NDUFA8_36	NADH dehydrogenase [ubiquinone] 1 alpha subcomplex subunit 8
A[TMTpro]AAHQLC[DBIA]LK[TMTpro]	Q53GG5_77	AC124	8	[2e-05, 2e-05, 2e-05, 2e-05, 5e-05, 5e-05, 5e-05, 5e-05]	[0.0, 0.0, 0.0, 0.0, 0.0, 0.0, 0.0, 0.0]	[1.4, 1.302, 1.297, 1.253, 1.261, 1.197, 1.319, 1.382]	[4.091862719166348, 5.31474882307151]														Zero	Zero				PDLIM3_77	PDZ and LIM domain protein 3
A[TMTpro]AAHQLC[DBIA]LK[TMTpro]	Q53GG5_77	AC24	8	[2e-05, 2e-05, 2e-05, 2e-05, 5e-05, 5e-05, 5e-05, 5e-05]	[0.0, 0.0, 0.0, 0.0, 0.0, 0.0, 0.0, 0.0]	[1.251, 1.249, 1.312, 1.344, 1.236, 1.325, 1.367, 1.353]	[3.1508174540189726, 3.8582143647132847]														Zero	Zero				PDLIM3_77	PDZ and LIM domain protein 3
A[TMTpro]AAHQLC[DBIA]LK[TMTpro]	Q53GG5_77	CL112	8	[2e-05, 2e-05, 2e-05, 2e-05, 5e-05, 5e-05, 5e-05, 5e-05]	[0.0, 0.0, 0.0, 0.0, 0.0, 0.0, 0.0, 0.0]	[1.301, 1.309, 1.281, 1.293, 1.335, 1.254, 1.337, 1.292]	[0.7981543543818372, 2.6257368429979207]														Zero	Zero				PDLIM3_77	PDZ and LIM domain protein 3
A[TMTpro]AAHQLC[DBIA]LK[TMTpro]	Q53GG5_77	CL113	8	[2e-05, 2e-05, 2e-05, 2e-05, 5e-05, 5e-05, 5e-05, 5e-05]	[0.0, 0.0, 0.0, 0.0, 0.0, 0.0, 0.0, 0.0]	[1.296, 1.244, 1.217, 1.153, 1.206, 1.163, 1.325, 1.27]	[4.198681899814318, 4.968276022228807]														Zero	Zero				PDLIM3_77	PDZ and LIM domain protein 3
A[TMTpro]AAHQLC[DBIA]LK[TMTpro]	Q53GG5_77	CL123	8	[2e-05, 2e-05, 2e-05, 2e-05, 5e-05, 5e-05, 5e-05, 5e-05]	[0.0, 0.0, 0.0, 0.0, 0.0, 0.0, 0.0, 0.0]	[1.363, 1.359, 1.2, 1.262, 1.42, 1.434, 1.223, 1.294]	[5.294075892874825, 6.557389458911313]														Zero	Zero				PDLIM3_77	PDZ and LIM domain protein 3
A[TMTpro]AAHQLC[DBIA]LK[TMTpro]	Q53GG5_77	CL128	8	[2e-05, 2e-05, 2e-05, 2e-05, 5e-05, 5e-05, 5e-05, 5e-05]	[0.0, 0.0, 0.0, 0.0, 0.0, 0.0, 0.0, 0.0]	[1.212, 1.235, 1.228, 1.269, 1.278, 1.27, 1.322, 1.337]	[1.6825755941007599, 2.1811746605752926]														Zero	Zero				PDLIM3_77	PDZ and LIM domain protein 3
A[TMTpro]AAHQLC[DBIA]LK[TMTpro]	Q53GG5_77	CL15	8	[2e-05, 2e-05, 2e-05, 2e-05, 5e-05, 5e-05, 5e-05, 5e-05]	[0.0, 0.0, 0.0, 0.0, 0.0, 0.0, 0.0, 0.0]	[1.33, 1.204, 1.221, 1.264, 1.386, 1.338, 1.406, 1.382]	[3.876336612667317, 1.8011137367185521]														Zero	Zero				PDLIM3_77	PDZ and LIM domain protein 3
A[TMTpro]AAHQLC[DBIA]LK[TMTpro]	Q53GG5_77	CL22	8	[2e-05, 2e-05, 2e-05, 2e-05, 5e-05, 5e-05, 5e-05, 5e-05]	[0.0, 0.0, 0.0, 0.0, 0.0, 0.0, 0.0, 0.0]	[1.295, 1.247, 1.209, 1.297, 1.348, 1.337, 1.311, 1.372]	[2.897385942754705, 1.6334061264368882]														Zero	Zero				PDLIM3_77	PDZ and LIM domain protein 3
A[TMTpro]AAHQLC[DBIA]LK[TMTpro]	Q53GG5_77	CL4	4	[2e-05, 2e-05, 5e-05, 5e-05]	[0.0, 0.0, 0.0, 0.0]	[1.438, 1.288, 1.267, 1.294]	[5.502567865003665, 1.054275673565019]														Zero	Zero				PDLIM3_77	PDZ and LIM domain protein 3
A[TMTpro]AAHQLC[DBIA]LK[TMTpro]	Q53GG5_77	CL53	8	[2e-05, 2e-05, 2e-05, 2e-05, 5e-05, 5e-05, 5e-05, 5e-05]	[0.0, 0.0, 0.0, 0.0, 0.0, 0.0, 0.0, 0.0]	[1.449, 1.33, 1.235, 1.325, 1.374, 1.362, 1.237, 1.346]	[5.6960138116288, 4.095710968605506]														Zero	Zero				PDLIM3_77	PDZ and LIM domain protein 3
A[TMTpro]AAHQLC[DBIA]LK[TMTpro]	Q53GG5_77	CL62	8	[2e-05, 2e-05, 2e-05, 2e-05, 5e-05, 5e-05, 5e-05, 5e-05]	[0.0, 0.0, 0.0, 0.0, 0.0, 0.0, 0.0, 0.0]	[1.354, 1.27, 1.185, 1.258, 1.349, 1.367, 1.28, 1.225]	[4.733692656879126, 4.334728031995929]														Zero	Zero				PDLIM3_77	PDZ and LIM domain protein 3
A[TMTpro]AAHQLC[DBIA]LK[TMTpro]	Q53GG5_77	CL63	8	[2e-05, 2e-05, 2e-05, 2e-05, 5e-05, 5e-05, 5e-05, 5e-05]	[0.0, 0.0, 0.0, 0.0, 0.0, 0.0, 0.0, 0.0]	[1.279, 1.263, 1.248, 1.175, 1.243, 1.16, 1.217, 1.297]	[3.205582176005229, 4.011150988737742]														Zero	Zero				PDLIM3_77	PDZ and LIM domain protein 3
A[TMTpro]AAHQLC[DBIA]LK[TMTpro]	Q53GG5_77	CL91	8	[2e-05, 2e-05, 2e-05, 2e-05, 5e-05, 5e-05, 5e-05, 5e-05]	[0.0, 0.0, 0.0, 0.0, 0.0, 0.0, 0.0, 0.0]	[1.368, 1.31, 1.28, 1.394, 1.589, 1.591, 1.251, 1.34]	[3.380622683975675, 10.436748226374235]														Zero	Zero				PDLIM3_77	PDZ and LIM domain protein 3
A[TMTpro]AAHQLC[DBIA]LK[TMTpro]	Q53GG5_77	CL93	8	[2e-05, 2e-05, 2e-05, 2e-05, 5e-05, 5e-05, 5e-05, 5e-05]	[0.0, 0.0, 0.0, 0.0, 0.0, 0.0, 0.0, 0.0]	[1.414, 1.282, 1.187, 1.332, 1.473, 1.436, 1.302, 1.237]	[6.308316830608372, 7.063546930819273]														Zero	Zero				PDLIM3_77	PDZ and LIM domain protein 3
A[TMTpro]AAHQLC[DBIA]LK[TMTpro]	Q53GG5_77	CL94	8	[2e-05, 2e-05, 2e-05, 2e-05, 5e-05, 5e-05, 5e-05, 5e-05]	[0.0, 0.0, 0.0, 0.0, 0.0, 0.0, 0.0, 0.0]	[1.131, 1.145, 1.213, 1.111, 1.39, 1.337, 1.35, 1.323]	[3.3328291994324903, 1.8511109629036724]														Zero	Zero				PDLIM3_77	PDZ and LIM domain protein 3
A[TMTpro]AAHQLC[DBIA]LK[TMTpro]	Q53GG5_77	CL99	8	[2e-05, 2e-05, 2e-05, 2e-05, 5e-05, 5e-05, 5e-05, 5e-05]	[0.0, 0.0, 0.0, 0.0, 0.0, 0.0, 0.0, 0.0]	[1.196, 1.185, 1.216, 1.172, 1.291, 1.317, 1.277, 1.359]	[1.3529317321818861, 2.380547144824905]														Zero	Zero				PDLIM3_77	PDZ and LIM domain protein 3
A[TMTpro]AALC[DBIA]NAC[Carbamidomethyl]ELSGK[TMTpro]	Q7Z392_162	AC124	6	[2e-05, 2e-05, 2e-05, 5e-05, 5e-05, 5e-05]	[1.220885764699523e-05, 0.0, 1.777925832664234e-05, 0.0, 0.0, 9.034219918211127e-06]	[0.957, 1.06, 0.938, 1.013, 1.025, 0.968]	[5.441346559567819, 2.4486714863044474]	4.19695e-10	-138.3	-138.508	0.120859	3.61665e-10	-137.192	-137.609	1.21117e-05	2.9778e-05	2.92985e-10	-140.456	-140.664	6.50372e-06	Const	Const	6.50372e-06	<1.00e-05		TRAPPC11_162	Trafficking protein particle complex subunit 11
A[TMTpro]AALC[DBIA]NAC[Carbamidomethyl]ELSGK[TMTpro]	Q7Z392_162	AC24	6	[2e-05, 2e-05, 2e-05, 5e-05, 5e-05, 5e-05]	[0.0, 0.0, 1.5713986524553986e-05, 0.0, 4.198232725013385e-06, 0.0]	[1.022, 1.01, 0.945, 1.137, 0.985, 1.043]	[3.4087692939126306, 5.936606221324764]	2.32971e-10	-141.831	-142.039	0.0602519	1.98472e-10	-140.793	-141.209	3.31865e-06	4.88527e-12	1.98472e-10	-142.793	-143.001	3.3187e-06	Const	Const	3.3187e-06	<1.00e-05		TRAPPC11_162	Trafficking protein particle complex subunit 11
A[TMTpro]AALC[DBIA]NAC[Carbamidomethyl]ELSGK[TMTpro]	Q7Z392_162	CL112	6	[2e-05, 2e-05, 2e-05, 5e-05, 5e-05, 5e-05]	[9.321328758011877e-06, 0.0, 0.0, 0.0, 6.179335818699927e-06, 0.0]	[0.967, 1.024, 1.136, 1.116, 0.978, 1.009]	[6.73501418616035, 5.715525485936287]	9.68628e-11	-147.097	-147.305	0.0569418	9.1922e-11	-145.411	-145.828	6.12302e-06	5.00428e-05	8.50263e-11	-147.879	-148.087	2.58344e-06	Const	Const	2.58344e-06	<1.00e-05		TRAPPC11_162	Trafficking protein particle complex subunit 11
A[TMTpro]AALC[DBIA]NAC[Carbamidomethyl]ELSGK[TMTpro]	Q7Z392_162	CL113	6	[2e-05, 2e-05, 2e-05, 5e-05, 5e-05, 5e-05]	[0.0, 1.8669097137069442e-05, 7.888742922693889e-06, 7.032724440080527e-06, 0.0, 0.0]	[1.039, 0.935, 0.972, 0.975, 1.077, 1.012]	[4.383158303731608, 4.12804179065001]	3.70649e-10	-139.045	-139.253	0.10147	2.72174e-10	-138.898	-139.315	5.59731e-06	3.93421e-10	2.72172e-10	-140.898	-141.106	5.59843e-06	Const	Const	5.59843e-06	<1.00e-05		TRAPPC11_162	Trafficking protein particle complex subunit 11
A[TMTpro]AALC[DBIA]NAC[Carbamidomethyl]ELSGK[TMTpro]	Q7Z392_162	CL123	8	[2e-05, 2e-05, 2e-05, 2e-05, 5e-05, 5e-05, 5e-05, 5e-05]	[0.0, 5.611863143755407e-06, 0.0, 1.220885764699523e-05, 0.0, 0.0, 5.561118529647442e-07, 2.2859789646341712e-05]	[1.012, 0.98, 1.021, 0.957, 1.011, 1.018, 0.998, 0.921]	[2.5732176905032005, 3.9285706120245756]	5.02362e-10	-185.929	-185.85	0.131656	4.93201e-10	-184.076	-183.917	1.67669e-05	7.94684e-05	4.90871e-10	-186.114	-186.035	5.15458e-06	Const	Const	5.15458e-06	<1.00e-05		TRAPPC11_162	Trafficking protein particle complex subunit 11
A[TMTpro]AALC[DBIA]NAC[Carbamidomethyl]ELSGK[TMTpro]	Q7Z392_162	CL128	6	[2e-05, 2e-05, 2e-05, 5e-05, 5e-05, 5e-05]	[3.5193792512765984e-05, 0.0, 1.7187612143913202e-05, 2.9575623475143543e-05, 6.179335818699927e-06, 2.1355845648877117e-05]	[0.881, 1.087, 0.94, 0.899, 0.978, 0.926]	[8.935957817785734, 3.508972331341219]	1.15187e-09	-132.242	-132.45	0.44864	9.38448e-10	-131.471	-131.888	3.00575e-05	2.10759e-05	9.049e-10	-133.69	-133.898	1.82487e-05	Const	Const	1.82487e-05	<1.00e-05		TRAPPC11_162	Trafficking protein particle complex subunit 11
A[TMTpro]AALC[DBIA]NAC[Carbamidomethyl]ELSGK[TMTpro]	Q7Z392_162	CL15	8	[2e-05, 2e-05, 2e-05, 2e-05, 5e-05, 5e-05, 5e-05, 5e-05]	[0.0, 5.895454569896302e-06, 8.74740752538079e-06, 1.9263910592998104e-05, 0.0, 5.045547396575328e-06, 4.547113685299716e-05, 5.108967726692458e-05]	[1.04, 0.979, 0.969, 0.933, 1.036, 0.982, 0.849, 0.832]	[3.928149084313511, 9.36414839952489]	2.32701e-09	-173.665	-173.586	0.496418	2.32919e-09	-171.658	-171.499	0.000838822	0.00164557	2.89013e-09	-171.931	-171.852	1.69391e-05	Lin	Lin			0.496418	TRAPPC11_162	Trafficking protein particle complex subunit 11
A[TMTpro]AALC[DBIA]NAC[Carbamidomethyl]ELSGK[TMTpro]	Q7Z392_162	CL22	8	[2e-05, 2e-05, 2e-05, 2e-05, 5e-05, 5e-05, 5e-05, 5e-05]	[1.1628945582971908e-05, 4.7628218986029206e-06, 1.6302498985744336e-05, 7.888742922693889e-06, 2.2558348729317548e-05, 0.0, 0.0, 1.5420197202849673e-05]	[0.959, 0.983, 0.943, 0.972, 0.922, 1.069, 1.027, 0.946]	[1.5475984009254242, 6.005096193202028]	5.99196e-10	-184.519	-184.44	0.233671	4.94559e-10	-184.054	-183.895	1.59969e-05	2.08644e-05	4.61092e-10	-186.615	-186.535	9.82019e-06	Const	Const	9.82019e-06	<1.00e-05		TRAPPC11_162	Trafficking protein particle complex subunit 11
A[TMTpro]AALC[DBIA]NAC[Carbamidomethyl]ELSGK[TMTpro]	Q7Z392_162	CL4	4	[2e-05, 2e-05, 5e-05, 5e-05]	[0.0, 4.198232725013385e-06, 4.198232725013385e-06, 1.951281926934574e-06]	[1.029, 0.985, 0.985, 0.993]	[2.1847070506454784, 0.4044489383215373]	1.26396e-11	-103.922	-104.536	0.0674897	1.13847e-11	-102.34	-103.568	5.30004e-06	3.36297e-05	1.22888e-11	-104.034	-104.648	2.58694e-06	Const	Const	2.58694e-06	<1.00e-05		TRAPPC11_162	Trafficking protein particle complex subunit 11
A[TMTpro]AALC[DBIA]NAC[Carbamidomethyl]ELSGK[TMTpro]	Q7Z392_162	CL53	8	[2e-05, 2e-05, 2e-05, 2e-05, 5e-05, 5e-05, 5e-05, 5e-05]	[1.8669097137069442e-05, 1.0472740884447646e-05, 1.1628945582971908e-05, 4.547113685299716e-05, 0.0, 1.0184440103219853e-05, 2.1355845648877117e-05, 1.7483277714965057e-05]	[0.935, 0.963, 0.959, 0.849, 1.031, 0.964, 0.926, 0.939]	[4.965801559813504, 4.194651740520017]	2.02316e-09	-174.784	-174.705	0.360001	1.63942e-09	-174.467	-174.308	3.38152e-05	3.29819e-05	1.23944e-09	-178.704	-178.625	1.69082e-05	Const	Const	1.69082e-05	<1.00e-05		TRAPPC11_162	Trafficking protein particle complex subunit 11
A[TMTpro]AALC[DBIA]NAC[Carbamidomethyl]ELSGK[TMTpro]	Q7Z392_162	CL62	8	[2e-05, 2e-05, 2e-05, 2e-05, 5e-05, 5e-05, 5e-05, 5e-05]	[0.0, 5.328560949103885e-06, 7.888742922693889e-06, 1.337232647998194e-05, 0.0, 1.3923727287623017e-06, 6.7479701580679405e-06, 2.8034977386100147e-05]	[1.02, 0.981, 0.972, 0.953, 1.092, 0.995, 0.976, 0.904]	[2.48784828264387, 6.765650819898335]	6.30619e-10	-184.11	-184.031	0.201772	6.01659e-10	-182.486	-182.327	1.56843e-05	3.26668e-05	6.10449e-10	-184.37	-184.291	7.84562e-06	Const	Const	7.84562e-06	<1.00e-05		TRAPPC11_162	Trafficking protein particle complex subunit 11
A[TMTpro]AALC[DBIA]NAC[Carbamidomethyl]ELSGK[TMTpro]	Q7Z392_162	CL63	6	[2e-05, 2e-05, 2e-05, 5e-05, 5e-05, 5e-05]	[7.152117510964308e-05, 0.0, 1.1628945582971908e-05, 1.6597223446048347e-05, 5.045547396575328e-06, 1.5420197202849673e-05]	[0.773, 1.029, 0.959, 0.942, 0.982, 0.946]	[11.738008266240177, 1.8802421690915754]	4.36815e-09	-124.244	-124.452	0.404155	3.94257e-09	-122.859	-123.276	4.05832e-05	4.00736e-05	3.38069e-09	-125.782	-125.99	2.00355e-05	Const	Const	2.00355e-05	<1.00e-05		TRAPPC11_162	Trafficking protein particle complex subunit 11
A[TMTpro]AALC[DBIA]NAC[Carbamidomethyl]ELSGK[TMTpro]	Q7Z392_162	CL91	8	[2e-05, 2e-05, 2e-05, 2e-05, 5e-05, 5e-05, 5e-05, 5e-05]	[0.0, 2.3161558038625282e-05, 0.0, 9.896438234208655e-06, 5.045547396575328e-06, 0.0, 1.1918750280910152e-05, 1.2789982917057458e-05]	[1.051, 0.92, 1.032, 0.965, 0.982, 1.043, 0.958, 0.955]	[5.284892995854074, 3.591556568458535]	5.67421e-10	-184.955	-184.875	0.185248	4.9847e-10	-183.991	-183.832	1.29111e-05	2.22677e-05	4.72322e-10	-186.422	-186.343	7.85153e-06	Const	Const	7.85153e-06	<1.00e-05		TRAPPC11_162	Trafficking protein particle complex subunit 11
A[TMTpro]AALC[DBIA]NAC[Carbamidomethyl]ELSGK[TMTpro]	Q7Z392_162	CL93	8	[2e-05, 2e-05, 2e-05, 2e-05, 5e-05, 5e-05, 5e-05, 5e-05]	[1.3923727287623017e-06, 1.0184440103219853e-05, 3.20585698642577e-05, 7.603110221147782e-06, 2.6197410964233693e-05, 4.480383869412123e-06, 1.0472740884447646e-05, 3.836480614712063e-05]	[0.995, 0.964, 0.891, 0.973, 0.91, 0.984, 0.963, 0.871]	[4.085508451167908, 4.759282213780444]	1.3235e-09	-178.179	-178.1	0.431081	1.24216e-09	-176.687	-176.528	3.20692e-05	3.03834e-05	1.34206e-09	-178.068	-177.989	1.63442e-05	Lin	Lin			0.431081	TRAPPC11_162	Trafficking protein particle complex subunit 11
A[TMTpro]AALC[DBIA]NAC[Carbamidomethyl]ELSGK[TMTpro]	Q7Z392_162	CL94	6	[2e-05, 2e-05, 2e-05, 5e-05, 5e-05, 5e-05]	[9.034219918211127e-06, 0.0, 8.460890967974603e-06, 1.3081002092736268e-05, 0.0, 2.4068835201575598e-05]	[0.968, 1.055, 0.97, 0.954, 1.035, 0.917]	[4.0643845766414755, 5.087095133296628]	3.43558e-10	-139.501	-139.709	0.253723	3.41684e-10	-137.533	-137.95	4.05441e-05	0.000114794	4.05947e-10	-138.499	-138.708	9.10749e-06	Lin	Lin			0.253723	TRAPPC11_162	Trafficking protein particle complex subunit 11
A[TMTpro]AALC[DBIA]NAC[Carbamidomethyl]ELSGK[TMTpro]	Q7Z392_162	CL99	6	[2e-05, 2e-05, 2e-05, 5e-05, 5e-05, 5e-05]	[0.0, 0.0, 0.0, 1.896634465369288e-05, 0.0, 5.561118529647442e-07]	[1.0, 1.027, 1.096, 0.934, 1.055, 0.998]	[3.8830706880706547, 4.9640699109814515]	2.50512e-10	-141.396	-141.604	0.112198	2.54334e-10	-139.305	-139.721	2.9506e-05	0.00022308	2.9651e-10	-140.384	-140.592	3.25374e-06	Lin	Lin			0.112198	TRAPPC11_162	Trafficking protein particle complex subunit 11
A[TMTpro]AALC[DBIA]N[Deamidated]AC[Carbamidomethyl]ELSGK[TMTpro]	Q7Z392_162	AC124	2	[2e-05, 5e-05]	[2.528316621865793e-05, 0.0]	[0.913, 1.073]	[nan, nan]	5.51068e-10	-42.0246	-43.3315	0.174367	4.80055e-10	-40.3005	-42.9142	2.52832e-05	3.5e-05	3.19619e-10	-43.1141	-44.4209	1.26416e-05	Const	Const	1.26416e-05	<1.00e-05		TRAPPC11_162	Trafficking protein particle complex subunit 11
A[TMTpro]AALC[DBIA]N[Deamidated]AC[Carbamidomethyl]ELSGK[TMTpro]	Q7Z392_162	AC24	2	[2e-05, 5e-05]	[1.5126718276683015e-05, 2.5113179589302973e-06]	[0.947, 0.991]	[nan, nan]	1.71928e-10	-44.3542	-45.661	0.147621	1.33452e-10	-42.8608	-45.4746	1.51267e-05	3.5e-05	7.95742e-11	-45.895	-47.2018	8.81902e-06	Const	Const	8.81902e-06	<1.00e-05		TRAPPC11_162	Trafficking protein particle complex subunit 11
A[TMTpro]AALC[DBIA]N[Deamidated]AC[Carbamidomethyl]ELSGK[TMTpro]	Q7Z392_162	CL112	2	[2e-05, 5e-05]	[9.034219918211127e-06, 2.9266809904951746e-05]	[0.968, 0.9]	[nan, nan]	6.15714e-12	-51.0131	-52.32	0.566905	8.77046e-12	-48.3056	-50.9193	0.000384013	0.000634338	2.04679e-10	-44.0055	-45.3123	1.91505e-05	Lin	Lin			0.566905	TRAPPC11_162	Trafficking protein particle complex subunit 11
A[TMTpro]AALC[DBIA]N[Deamidated]AC[Carbamidomethyl]ELSGK[TMTpro]	Q7Z392_162	CL113	2	[2e-05, 5e-05]	[0.0, 0.0]	[1.068, 1.015]	[nan, nan]														Zero	Zero				TRAPPC11_162	Trafficking protein particle complex subunit 11
A[TMTpro]AALC[DBIA]N[Deamidated]AC[Carbamidomethyl]ELSGK[TMTpro]	Q7Z392_162	CL128	2	[2e-05, 5e-05]	[1.9263910592998104e-05, 3.3534947872970134e-06]	[0.933, 0.988]	[nan, nan]	2.76911e-10	-43.4009	-44.7078	0.190673	2.13931e-10	-41.917	-44.5307	1.92639e-05	3.5e-05	1.26571e-10	-44.9667	-46.2736	1.13087e-05	Const	Const	1.13087e-05	<1.00e-05		TRAPPC11_162	Trafficking protein particle complex subunit 11
A[TMTpro]AALC[DBIA]N[Deamidated]AC[Carbamidomethyl]ELSGK[TMTpro]	Q7Z392_162	CL63	2	[2e-05, 5e-05]	[1.6302498985744336e-05, 7.603110221147782e-06]	[0.943, 0.973]	[nan, nan]	1.51604e-10	-44.6058	-45.9126	0.243519	8.50489e-11	-43.7619	-46.3756	1.90974e-05	2.29926e-05	3.78397e-11	-47.3816	-48.6885	1.19528e-05	Const	Const	1.19528e-05	<1.00e-05		TRAPPC11_162	Trafficking protein particle complex subunit 11
A[TMTpro]AALC[DBIA]N[Deamidated]AC[Carbamidomethyl]ELSGK[TMTpro]	Q7Z392_162	CL94	2	[2e-05, 5e-05]	[1.807555465103189e-05, 3.072485377618041e-06]	[0.937, 0.989]	[nan, nan]	2.44661e-10	-43.6486	-44.9554	0.177633	1.89467e-10	-42.1599	-44.7736	1.80756e-05	3.5e-05	1.12546e-10	-45.2016	-46.5085	1.0574e-05	Const	Const	1.0574e-05	<1.00e-05		TRAPPC11_162	Trafficking protein particle complex subunit 11
A[TMTpro]AALC[DBIA]N[Deamidated]AC[Carbamidomethyl]ELSGK[TMTpro]	Q7Z392_162	CL99	2	[2e-05, 5e-05]	[0.0, 0.0]	[1.031, 1.009]	[nan, nan]														Zero	Zero				TRAPPC11_162	Trafficking protein particle complex subunit 11
A[TMTpro]AAPAPEEEMDEC[DBIA]EQALAAEPK[TMTpro]	P26641_266	AC124	8	[2e-05, 2e-05, 2e-05, 2e-05, 5e-05, 5e-05, 5e-05, 5e-05]	[0.0, 0.0, 0.0, 0.0, 1.7187612143913202e-05, 0.0, 0.0, 5.895454569896302e-06]	[1.005, 1.017, 1.003, 1.007, 0.94, 1.143, 1.125, 0.979]	[0.5342425403903284, 8.460642199863697]	2.15337e-10	-192.706	-192.627	0.099496	2.19391e-10	-190.557	-190.398	2.59218e-05	0.000220232	2.63567e-10	-191.089	-191.01	2.88538e-06	Lin	Lin			0.099496	EEF1G_266	Elongation factor 1-gamma
A[TMTpro]AAPAPEEEMDEC[DBIA]EQALAAEPK[TMTpro]	P26641_266	AC24	8	[2e-05, 2e-05, 2e-05, 2e-05, 5e-05, 5e-05, 5e-05, 5e-05]	[0.0, 0.0, 0.0, 0.0, 0.0, 0.0, 0.0, 0.0]	[1.035, 1.086, 1.097, 1.032, 1.135, 1.059, 1.065, 1.063]	[2.755654771191974, 2.918987281427149]														Zero	Zero				EEF1G_266	Elongation factor 1-gamma
A[TMTpro]AAPAPEEEMDEC[DBIA]EQALAAEPK[TMTpro]	P26641_266	CL112	8	[2e-05, 2e-05, 2e-05, 2e-05, 5e-05, 5e-05, 5e-05, 5e-05]	[0.0, 0.0, 0.0, 0.0, 0.0, 0.0, 0.0, 0.0]	[1.011, 1.012, 1.056, 1.025, 1.003, 1.039, 1.063, 1.017]	[1.7718965850582735, 2.2059326388489695]														Zero	Zero				EEF1G_266	Elongation factor 1-gamma
A[TMTpro]AAPAPEEEMDEC[DBIA]EQALAAEPK[TMTpro]	P26641_266	CL113	8	[2e-05, 2e-05, 2e-05, 2e-05, 5e-05, 5e-05, 5e-05, 5e-05]	[2.7791675932875957e-07, 0.0, 2.1956446483459126e-05, 1.5420197202849673e-05, 1.6892260943543744e-05, 0.0, 0.0, 2.7917599593059587e-06]	[0.999, 1.085, 0.924, 0.946, 0.941, 1.037, 1.03, 0.99]	[6.274780388453549, 3.8258506863429504]	7.52899e-10	-182.692	-182.613	0.149767	6.02125e-10	-182.48	-182.321	7.16649e-06	4.00271e-10	6.02124e-10	-184.48	-184.401	7.16732e-06	Const	Const	7.16732e-06	<1.00e-05		EEF1G_266	Elongation factor 1-gamma
A[TMTpro]AAPAPEEEMDEC[DBIA]EQALAAEPK[TMTpro]	P26641_266	CL123	8	[2e-05, 2e-05, 2e-05, 2e-05, 5e-05, 5e-05, 5e-05, 5e-05]	[8.174669636336714e-06, 2.075654060998234e-05, 0.0, 0.0, 0.0, 0.0, 1.600808689906567e-05, 0.0]	[0.971, 0.928, 1.057, 1.059, 1.067, 1.026, 0.944, 1.175]	[5.613386330320787, 7.901382952072973]	5.89977e-10	-184.643	-184.564	0.118882	5.55631e-10	-183.123	-182.964	1.32193e-05	5.04875e-05	5.01475e-10	-185.943	-185.864	5.61741e-06	Const	Const	5.61741e-06	<1.00e-05		EEF1G_266	Elongation factor 1-gamma
A[TMTpro]AAPAPEEEMDEC[DBIA]EQALAAEPK[TMTpro]	P26641_266	CL128	8	[2e-05, 2e-05, 2e-05, 2e-05, 5e-05, 5e-05, 5e-05, 5e-05]	[0.0, 0.0, 0.0, 0.0, 0.0, 0.0, 0.0, 1.113339277094117e-06]	[1.006, 1.054, 1.053, 1.079, 1.013, 1.036, 1.001, 0.996]	[2.518252522976458, 1.5259860643038223]	9.72385e-13	-235.908	-235.828	0.00479888	1.17342e-12	-232.404	-232.245	1.12664e-06	8.76536e-05	1.08458e-12	-235.034	-234.955	1.39167e-07	Lin	Lin			0.00479888	EEF1G_266	Elongation factor 1-gamma
A[TMTpro]AAPAPEEEMDEC[DBIA]EQALAAEPK[TMTpro]	P26641_266	CL15	8	[2e-05, 2e-05, 2e-05, 2e-05, 5e-05, 5e-05, 5e-05, 5e-05]	[0.0, 2.528316621865793e-05, 0.0, 5.561118529647442e-07, 0.0, 0.0, 0.0, 0.0]	[1.023, 0.913, 1.053, 0.998, 1.012, 1.022, 1.042, 1.037]	[5.229661264608233, 1.1596635076792428]	6.16525e-10	-184.291	-184.211	0.0445505	6.10841e-10	-182.365	-182.206	1.26324e-05	0.000186925	5.56089e-10	-185.116	-185.037	3.22991e-06	Const	Const	3.22991e-06	<1.00e-05		EEF1G_266	Elongation factor 1-gamma
A[TMTpro]AAPAPEEEMDEC[DBIA]EQALAAEPK[TMTpro]	P26641_266	CL22	8	[2e-05, 2e-05, 2e-05, 2e-05, 5e-05, 5e-05, 5e-05, 5e-05]	[0.0, 0.0, 1.3923727287623017e-06, 0.0, 0.0, 0.0, 3.916367883194902e-06, 0.0]	[1.059, 1.007, 0.995, 1.114, 1.053, 1.007, 0.986, 1.064]	[4.517939270496171, 3.125360724736044]	1.2964e-11	-215.186	-215.107	0.0192815	1.31359e-11	-213.081	-212.922	3.89936e-06	0.000128328	1.37538e-11	-214.713	-214.634	6.63593e-07	Lin	Lin			0.0192815	EEF1G_266	Elongation factor 1-gamma
A[TMTpro]AAPAPEEEMDEC[DBIA]EQALAAEPK[TMTpro]	P26641_266	CL4	4	[2e-05, 2e-05, 5e-05, 5e-05]	[0.0, 0.0, 1.6716867571008392e-06, 0.0]	[1.063, 1.02, 0.994, 1.026]	[2.064330292846852, 1.5841584158415856]	1.58999e-12	-112.214	-112.828	0.0144111	1.71727e-12	-109.906	-111.134	1.90822e-06	7.79211e-05	2.0959e-12	-111.109	-111.723	4.17922e-07	Lin	Lin			0.0144111	EEF1G_266	Elongation factor 1-gamma
A[TMTpro]AAPAPEEEMDEC[DBIA]EQALAAEPK[TMTpro]	P26641_266	CL53	8	[2e-05, 2e-05, 2e-05, 2e-05, 5e-05, 5e-05, 5e-05, 5e-05]	[1.951281926934574e-06, 8.345858389718679e-07, 4.198232725013385e-06, 0.0, 1.777925832664234e-05, 0.0, 0.0, 0.0]	[0.993, 0.997, 0.985, 1.082, 0.938, 1.038, 1.04, 1.023]	[3.8800460510944212, 4.153767685518448]	2.47015e-10	-191.608	-191.529	0.0886763	2.47278e-10	-189.6	-189.441	2.09739e-05	0.00019178	2.61578e-10	-191.15	-191.07	3.09542e-06	Lin	Lin			0.0886763	EEF1G_266	Elongation factor 1-gamma
A[TMTpro]AAPAPEEEMDEC[DBIA]EQALAAEPK[TMTpro]	P26641_266	CL62	8	[2e-05, 2e-05, 2e-05, 2e-05, 5e-05, 5e-05, 5e-05, 5e-05]	[1.6716867571008392e-06, 0.0, 1.2789982917057458e-05, 0.0, 0.0, 0.0, 6.179335818699927e-06, 0.0]	[0.994, 1.088, 0.955, 1.084, 1.08, 1.039, 0.978, 1.016]	[5.576050319847034, 3.595963884694639]	1.73714e-10	-194.424	-194.345	0.051569	1.66886e-10	-192.745	-192.586	6.55014e-06	6.8078e-05	1.51306e-10	-195.529	-195.45	2.58013e-06	Const	Const	2.58013e-06	<1.00e-05		EEF1G_266	Elongation factor 1-gamma
A[TMTpro]AAPAPEEEMDEC[DBIA]EQALAAEPK[TMTpro]	P26641_266	CL63	8	[2e-05, 2e-05, 2e-05, 2e-05, 5e-05, 5e-05, 5e-05, 5e-05]	[0.0, 0.0, 0.0, 0.0, 0.0, 0.0, 0.0, 0.0]	[1.053, 1.069, 1.124, 1.021, 1.063, 1.025, 1.029, 1.088]	[3.4964730236751467, 2.4589130091361]														Zero	Zero				EEF1G_266	Elongation factor 1-gamma
A[TMTpro]AAPAPEEEMDEC[DBIA]EQALAAEPK[TMTpro]	P26641_266	CL91	8	[2e-05, 2e-05, 2e-05, 2e-05, 5e-05, 5e-05, 5e-05, 5e-05]	[0.0, 7.888742922693889e-06, 1.113339277094117e-06, 0.0, 0.0, 0.0, 0.0, 0.0]	[1.007, 0.972, 0.996, 1.085, 1.018, 1.018, 1.049, 1.108]	[4.172387621253142, 3.5053563181467884]	6.06774e-11	-202.839	-202.76	0.0155208	6.02701e-11	-200.893	-200.734	4.95302e-06	0.000166615	5.33421e-11	-203.87	-203.79	1.12526e-06	Const	Const	1.12526e-06	<1.00e-05		EEF1G_266	Elongation factor 1-gamma
A[TMTpro]AAPAPEEEMDEC[DBIA]EQALAAEPK[TMTpro]	P26641_266	CL93	8	[2e-05, 2e-05, 2e-05, 2e-05, 5e-05, 5e-05, 5e-05, 5e-05]	[9.896438234208655e-06, 8.345858389718679e-07, 4.7628218986029206e-06, 0.0, 0.0, 5.561118529647442e-07, 0.0, 0.0]	[0.965, 0.997, 0.983, 1.024, 1.044, 0.998, 1.06, 1.05]	[2.172498011065743, 2.2919802029615277]	1.118e-10	-197.95	-197.871	0.0291106	1.04323e-10	-196.504	-196.345	3.3973e-06	4.42646e-05	8.94296e-11	-199.736	-199.657	2.00624e-06	Const	Const	2.00624e-06	<1.00e-05		EEF1G_266	Elongation factor 1-gamma
A[TMTpro]AAPAPEEEMDEC[DBIA]EQALAAEPK[TMTpro]	P26641_266	CL94	8	[2e-05, 2e-05, 2e-05, 2e-05, 5e-05, 5e-05, 5e-05, 5e-05]	[1.0184440103219853e-05, 0.0, 0.0, 0.0, 0.0, 0.0, 2.2311588047956295e-06, 0.0]	[0.964, 1.038, 1.021, 1.059, 1.005, 1.1, 0.992, 1.047]	[3.4579225847317754, 4.070682023930418]	1.00134e-10	-198.832	-198.752	0.0271764	9.88994e-11	-196.931	-196.772	6.69809e-06	0.000147905	8.94325e-11	-199.736	-199.656	1.55195e-06	Const	Const	1.55195e-06	<1.00e-05		EEF1G_266	Elongation factor 1-gamma
A[TMTpro]AAPAPEEEMDEC[DBIA]EQALAAEPK[TMTpro]	P26641_266	CL99	8	[2e-05, 2e-05, 2e-05, 2e-05, 5e-05, 5e-05, 5e-05, 5e-05]	[0.0, 0.0, 0.0, 1.2789982917057458e-05, 2.7791675932875957e-07, 0.0, 0.0, 2.2311588047956295e-06]	[1.048, 1.051, 1.031, 0.955, 0.999, 1.047, 1.097, 0.992]	[3.8190848246830242, 4.083196157175059]	1.56108e-10	-195.279	-195.2	0.0328667	1.54354e-10	-193.37	-193.211	8.45696e-06	0.000153108	1.39381e-10	-196.186	-196.107	1.91238e-06	Const	Const	1.91238e-06	<1.00e-05		EEF1G_266	Elongation factor 1-gamma
A[TMTpro]AAPAPEEEMDEC[DBIA]EQ[Deamidated]ALAAEPK[TMTpro]	P26641_266	AC124	2	[2e-05, 5e-05]	[3.916367883194902e-06, 0.0]	[0.986, 1.027]	[nan, nan]	1.32224e-11	-49.4845	-50.7914	0.0270094	1.15185e-11	-47.7604	-50.3741	3.91637e-06	3.5e-05	7.66897e-12	-50.574	-51.8808	1.95818e-06	Const	Const	1.95818e-06	<1.00e-05		EEF1G_266	Elongation factor 1-gamma
A[TMTpro]AAPAPEEEMDEC[DBIA]EQ[Deamidated]ALAAEPK[TMTpro]	P26641_266	AC24	2	[2e-05, 5e-05]	[0.0, 1.8669097137069442e-05]	[1.015, 0.935]	[nan, nan]	4.80738e-11	-46.9029	-48.2097	0.321881	4.97023e-11	-44.8362	-47.4499	0.000500481	0.00152186	1.74268e-10	-44.3272	-45.634	9.33455e-06	Lin	Lin			0.321881	EEF1G_266	Elongation factor 1-gamma
A[TMTpro]AAPAPEEEMDEC[DBIA]EQ[Deamidated]ALAAEPK[TMTpro]	P26641_266	CL112	2	[2e-05, 5e-05]	[0.0, 6.463507483153981e-06]	[1.026, 0.977]	[nan, nan]	5.76234e-12	-51.1457	-52.4525	0.11144	6.06141e-12	-49.0445	-51.6582	0.000114786	0.00100143	2.08885e-11	-48.5699	-49.8768	3.23175e-06	Lin	Lin			0.11144	EEF1G_266	Elongation factor 1-gamma
A[TMTpro]AAPAPEEEMDEC[DBIA]EQ[Deamidated]ALAAEPK[TMTpro]	P26641_266	CL113	2	[2e-05, 5e-05]	[0.0, 0.0]	[1.004, 1.056]	[nan, nan]														Zero	Zero				EEF1G_266	Elongation factor 1-gamma
A[TMTpro]AAPAPEEEMDEC[DBIA]EQ[Deamidated]ALAAEPK[TMTpro]	P26641_266	CL128	2	[2e-05, 5e-05]	[0.0, 2.1956446483459126e-05]	[1.024, 0.924]	[nan, nan]	6.64946e-11	-46.2541	-47.5609	0.378559	6.87471e-11	-44.1875	-46.8012	0.000588608	0.00152186	2.41043e-10	-43.6784	-44.9852	1.09782e-05	Lin	Lin			0.378559	EEF1G_266	Elongation factor 1-gamma
A[TMTpro]AAPAPEEEMDEC[DBIA]EQ[Deamidated]ALAAEPK[TMTpro]	P26641_266	CL63	2	[2e-05, 5e-05]	[6.463507483153981e-06, 0.0]	[0.977, 1.014]	[nan, nan]	3.60146e-11	-47.4805	-48.7873	0.0445759	3.13736e-11	-45.7564	-48.3701	6.46351e-06	3.5e-05	2.08885e-11	-48.5699	-49.8768	3.23175e-06	Const	Const	3.23175e-06	<1.00e-05		EEF1G_266	Elongation factor 1-gamma
A[TMTpro]AAPAPEEEMDEC[DBIA]EQ[Deamidated]ALAAEPK[TMTpro]	P26641_266	CL94	2	[2e-05, 5e-05]	[0.0, 1.1339442922293102e-05]	[1.072, 0.96]	[nan, nan]	1.77356e-11	-48.8972	-50.204	0.195508	1.86561e-11	-46.796	-49.4097	0.000201378	0.00100143	6.42915e-11	-46.3215	-47.6283	5.66972e-06	Lin	Lin			0.195508	EEF1G_266	Elongation factor 1-gamma
A[TMTpro]AAPAPEEEMDEC[DBIA]EQ[Deamidated]ALAAEPK[TMTpro]	P26641_266	CL99	2	[2e-05, 5e-05]	[0.0, 0.0]	[1.114, 1.029]	[nan, nan]														Zero	Zero				EEF1G_266	Elongation factor 1-gamma
A[TMTpro]AAPAPEEEM[Oxidation]DEC[DBIA]EQALAAEPK[TMTpro]	P26641_266	AC124	8	[2e-05, 2e-05, 2e-05, 2e-05, 5e-05, 5e-05, 5e-05, 5e-05]	[7.603110221147782e-06, 0.0, 1.3955893454651886e-05, 0.0, 0.0, 0.0, 1.8372167362373597e-05, 0.0]	[0.973, 1.006, 0.951, 1.087, 1.068, 1.016, 0.936, 1.04]	[5.141179620461753, 4.845648326052388]	4.33048e-10	-187.117	-187.037	0.116361	4.1516e-10	-185.454	-185.296	1.34113e-05	5.90941e-05	3.90798e-10	-187.938	-187.859	4.9914e-06	Const	Const	4.9914e-06	<1.00e-05		EEF1G_266	Elongation factor 1-gamma
A[TMTpro]AAPAPEEEM[Oxidation]DEC[DBIA]EQALAAEPK[TMTpro]	P26641_266	AC24	8	[2e-05, 2e-05, 2e-05, 2e-05, 5e-05, 5e-05, 5e-05, 5e-05]	[2.7791675932875957e-07, 1.5420197202849673e-05, 8.74740752538079e-06, 1.951281926934574e-06, 2.7791675932875957e-07, 0.0, 4.7628218986029206e-06, 0.0]	[0.999, 0.946, 0.969, 0.993, 0.999, 1.024, 0.983, 1.05]	[2.1504442089884814, 2.505590930160259]	2.88501e-10	-190.366	-190.287	0.0672391	2.65423e-10	-189.033	-188.874	8.47708e-06	4.81529e-05	2.17406e-10	-192.63	-192.55	3.92969e-06	Const	Const	3.92969e-06	<1.00e-05		EEF1G_266	Elongation factor 1-gamma
A[TMTpro]AAPAPEEEM[Oxidation]DEC[DBIA]EQALAAEPK[TMTpro]	P26641_266	CL112	8	[2e-05, 2e-05, 2e-05, 2e-05, 5e-05, 5e-05, 5e-05, 5e-05]	[0.0, 0.0, 9.321328758011877e-06, 0.0, 2.7917599593059587e-06, 0.0, 0.0, 0.0]	[1.081, 1.003, 0.967, 1.018, 0.99, 1.007, 1.033, 1.048]	[4.051026847230127, 2.2047834029415445]	8.55186e-11	-200.094	-200.014	0.0281047	8.41315e-11	-198.225	-198.066	6.00731e-06	0.000130708	7.63402e-11	-201.002	-200.923	1.51414e-06	Const	Const	1.51414e-06	<1.00e-05		EEF1G_266	Elongation factor 1-gamma
A[TMTpro]AAPAPEEEM[Oxidation]DEC[DBIA]EQALAAEPK[TMTpro]	P26641_266	CL113	8	[2e-05, 2e-05, 2e-05, 2e-05, 5e-05, 5e-05, 5e-05, 5e-05]	[1.951281926934574e-06, 1.113339277094117e-06, 1.3663956719658827e-05, 0.0, 0.0, 6.463507483153981e-06, 0.0, 1.0472740884447646e-05]	[0.993, 0.996, 0.952, 1.035, 1.046, 0.977, 1.003, 0.963]	[2.9545624055509876, 3.1681228842202676]	2.2289e-10	-192.43	-192.351	0.101843	2.1019e-10	-190.9	-190.741	9.59576e-06	4.43421e-05	2.01541e-10	-193.236	-193.156	4.2081e-06	Const	Const	4.2081e-06	<1.00e-05		EEF1G_266	Elongation factor 1-gamma
A[TMTpro]AAPAPEEEM[Oxidation]DEC[DBIA]EQALAAEPK[TMTpro]	P26641_266	CL123	8	[2e-05, 2e-05, 2e-05, 2e-05, 5e-05, 5e-05, 5e-05, 5e-05]	[0.0, 0.0, 1.113339277094117e-06, 0.0, 0.0, 0.0, 0.0, 0.0]	[1.041, 1.134, 0.996, 1.034, 1.068, 1.074, 1.026, 1.079]	[4.827703354306917, 1.9782871496392715]	1.19678e-12	-234.247	-234.167	0.00191955	1.5348e-12	-230.256	-230.098	9.86479e-07	7.95978e-05	1.08458e-12	-235.034	-234.955	1.39167e-07	Const	Const	1.39167e-07	<1.00e-05		EEF1G_266	Elongation factor 1-gamma
A[TMTpro]AAPAPEEEM[Oxidation]DEC[DBIA]EQALAAEPK[TMTpro]	P26641_266	CL128	8	[2e-05, 2e-05, 2e-05, 2e-05, 5e-05, 5e-05, 5e-05, 5e-05]	[0.0, 6.463507483153981e-06, 9.321328758011877e-06, 0.0, 6.179335818699927e-06, 9.896438234208655e-06, 2.7791675932875957e-07, 0.0]	[1.037, 0.977, 0.967, 1.009, 0.978, 0.965, 0.999, 1.011]	[2.765082388932389, 1.8092392659690057]	1.54128e-10	-195.381	-195.302	0.0977053	1.41268e-10	-194.078	-193.92	8.02212e-06	3.23078e-05	1.35754e-10	-196.397	-196.317	4.01732e-06	Const	Const	4.01732e-06	<1.00e-05		EEF1G_266	Elongation factor 1-gamma
A[TMTpro]AAPAPEEEM[Oxidation]DEC[DBIA]EQALAAEPK[TMTpro]	P26641_266	CL15	8	[2e-05, 2e-05, 2e-05, 2e-05, 5e-05, 5e-05, 5e-05, 5e-05]	[0.0, 0.0, 1.0761341199008499e-05, 0.0, 0.0, 0.0, 0.0, 0.0]	[1.087, 1.106, 0.962, 1.02, 1.081, 1.063, 1.041, 1.068]	[5.46039495677846, 1.357037764449386]	1.11813e-10	-197.949	-197.87	0.018554	1.1182e-10	-195.949	-195.79	7.40263e-06	0.000204132	1.01331e-10	-198.737	-198.657	1.34517e-06	Const	Const	1.34517e-06	<1.00e-05		EEF1G_266	Elongation factor 1-gamma
A[TMTpro]AAPAPEEEM[Oxidation]DEC[DBIA]EQALAAEPK[TMTpro]	P26641_266	CL22	8	[2e-05, 2e-05, 2e-05, 2e-05, 5e-05, 5e-05, 5e-05, 5e-05]	[0.0, 0.0, 2.2311588047956295e-06, 1.3955893454651886e-05, 0.0, 0.0, 2.7917599593059587e-06, 0.0]	[1.006, 1.059, 0.992, 0.951, 1.072, 1.113, 0.99, 1.084]	[3.8542857320015003, 4.288178276740668]	1.89033e-10	-193.748	-193.669	0.0399422	1.84783e-10	-191.93	-191.771	8.0244e-06	0.000114102	1.62515e-10	-194.958	-194.878	2.37235e-06	Const	Const	2.37235e-06	<1.00e-05		EEF1G_266	Elongation factor 1-gamma
A[TMTpro]AAPAPEEEM[Oxidation]DEC[DBIA]EQALAAEPK[TMTpro]	P26641_266	CL4	4	[2e-05, 2e-05, 5e-05, 5e-05]	[0.0, 0.0, 0.0, 0.0]	[1.046, 1.004, 1.104, 1.171]	[2.0487804878048803, 2.9450549450549426]														Zero	Zero				EEF1G_266	Elongation factor 1-gamma
A[TMTpro]AAPAPEEEM[Oxidation]DEC[DBIA]EQALAAEPK[TMTpro]	P26641_266	CL53	8	[2e-05, 2e-05, 2e-05, 2e-05, 5e-05, 5e-05, 5e-05, 5e-05]	[0.0, 0.0, 4.480383869412123e-06, 0.0, 0.0, 9.034219918211127e-06, 0.0, 0.0]	[1.078, 1.022, 0.984, 1.049, 1.092, 0.968, 1.003, 1.021]	[3.3535870252352744, 4.427530676707432]	7.64301e-11	-200.993	-200.913	0.0466654	7.62821e-11	-199.008	-198.849	8.61308e-06	0.000136008	7.88604e-11	-200.742	-200.663	1.68933e-06	Lin	Lin			0.0466654	EEF1G_266	Elongation factor 1-gamma
A[TMTpro]AAPAPEEEM[Oxidation]DEC[DBIA]EQALAAEPK[TMTpro]	P26641_266	CL62	8	[2e-05, 2e-05, 2e-05, 2e-05, 5e-05, 5e-05, 5e-05, 5e-05]	[0.0, 0.0, 0.0, 0.0, 0.0, 0.0, 6.179335818699927e-06, 0.0]	[1.075, 1.175, 1.009, 1.017, 1.124, 1.013, 0.978, 1.068]	[6.200865638606759, 5.298519979888713]	2.99548e-11	-208.486	-208.407	0.0266351	3.025e-11	-206.408	-206.249	7.30004e-06	0.000224379	3.34112e-11	-207.613	-207.533	7.72417e-07	Lin	Lin			0.0266351	EEF1G_266	Elongation factor 1-gamma
A[TMTpro]AAPAPEEEM[Oxidation]DEC[DBIA]EQALAAEPK[TMTpro]	P26641_266	CL63	8	[2e-05, 2e-05, 2e-05, 2e-05, 5e-05, 5e-05, 5e-05, 5e-05]	[0.0, 1.5126718276683015e-05, 9.321328758011877e-06, 0.0, 0.0, 0.0, 0.0, 0.0]	[1.072, 0.947, 0.967, 1.047, 1.01, 1.015, 1.003, 1.012]	[5.20556577615101, 0.4372158844716773]	2.95094e-10	-190.185	-190.106	0.0421518	2.772e-10	-188.686	-188.527	5.01748e-06	4.34289e-05	2.40991e-10	-191.806	-191.726	3.05601e-06	Const	Const	3.05601e-06	<1.00e-05		EEF1G_266	Elongation factor 1-gamma
A[TMTpro]AAPAPEEEM[Oxidation]DEC[DBIA]EQALAAEPK[TMTpro]	P26641_266	CL91	8	[2e-05, 2e-05, 2e-05, 2e-05, 5e-05, 5e-05, 5e-05, 5e-05]	[0.0, 0.0, 8.460890967974603e-06, 0.0, 0.0, 0.0, 0.0, 0.0]	[1.007, 1.048, 0.97, 1.061, 1.102, 1.114, 1.004, 1.002]	[3.5041167555742443, 4.990610688377865]	6.91182e-11	-201.797	-201.718	0.0145877	6.91223e-11	-199.797	-199.638	5.82017e-06	0.000204132	6.26383e-11	-202.585	-202.505	1.05761e-06	Const	Const	1.05761e-06	<1.00e-05		EEF1G_266	Elongation factor 1-gamma
A[TMTpro]AAPAPEEEM[Oxidation]DEC[DBIA]EQALAAEPK[TMTpro]	P26641_266	CL93	8	[2e-05, 2e-05, 2e-05, 2e-05, 5e-05, 5e-05, 5e-05, 5e-05]	[0.0, 0.0, 6.179335818699927e-06, 0.0, 0.0, 0.0, 0.0, 0.0]	[1.06, 1.084, 0.978, 1.029, 1.062, 1.101, 1.018, 1.036]	[3.818414018620614, 2.959065996035461]	3.68675e-11	-206.825	-206.746	0.010654	3.68697e-11	-204.825	-204.666	4.25071e-06	0.000204132	3.34112e-11	-207.613	-207.533	7.72417e-07	Const	Const	7.72417e-07	<1.00e-05		EEF1G_266	Elongation factor 1-gamma
A[TMTpro]AAPAPEEEM[Oxidation]DEC[DBIA]EQALAAEPK[TMTpro]	P26641_266	CL94	8	[2e-05, 2e-05, 2e-05, 2e-05, 5e-05, 5e-05, 5e-05, 5e-05]	[0.0, 7.603110221147782e-06, 1.600808689906567e-05, 1.3663956719658827e-05, 0.0, 0.0, 0.0, 0.0]	[1.094, 0.973, 0.944, 0.952, 1.051, 1.022, 1.073, 1.133]	[6.111019060252183, 3.8094446098124797]	4.52858e-10	-186.759	-186.68	0.0642675	3.2709e-10	-187.362	-187.203	4.65895e-06	3.80101e-11	3.2709e-10	-189.362	-189.282	4.65939e-06	Const	Const	4.65939e-06	<1.00e-05		EEF1G_266	Elongation factor 1-gamma
A[TMTpro]AAPAPEEEM[Oxidation]DEC[DBIA]EQALAAEPK[TMTpro]	P26641_266	CL99	8	[2e-05, 2e-05, 2e-05, 2e-05, 5e-05, 5e-05, 5e-05, 5e-05]	[1.951281926934574e-06, 0.0, 8.174669636336714e-06, 0.0, 0.0, 1.113339277094117e-06, 1.951281926934574e-06, 0.0]	[0.993, 1.044, 0.971, 1.049, 1.011, 0.996, 0.993, 1.038]	[3.2755033321626446, 1.7643896117441202]	6.47696e-11	-202.317	-202.238	0.0306681	6.14493e-11	-200.738	-200.579	3.79047e-06	6.1746e-05	5.39308e-11	-203.782	-203.703	1.64882e-06	Const	Const	1.64882e-06	<1.00e-05		EEF1G_266	Elongation factor 1-gamma
A[TMTpro]AAPAPEEEM[Oxidation]DEC[DBIA]EQ[Deamidated]ALAAEPK[TMTpro]	P26641_266	AC124	2	[2e-05, 5e-05]	[4.678295878471201e-05, 1.5126718276683015e-05]	[0.845, 0.947]	[nan, nan]	1.43027e-09	-40.1171	-41.4239	0.583447	5.01059e-10	-40.2149	-42.8286	3.09547e-05	3.5131e-13	5.01059e-10	-42.2149	-43.5217	3.09548e-05	Const	Const	3.09548e-05	<1.00e-05		EEF1G_266	Elongation factor 1-gamma
A[TMTpro]AAPAPEEEM[Oxidation]DEC[DBIA]EQ[Deamidated]ALAAEPK[TMTpro]	P26641_266	AC24	2	[2e-05, 5e-05]	[3.4878673048707154e-05, 2.6502829112405052e-05]	[0.882, 0.909]	[nan, nan]	5.08103e-10	-42.187	-43.4938	0.697488	2.26202e-10	-41.8055	-44.4192	5.64442e-05	2.93378e-05	3.50774e-11	-47.5332	-48.8401	3.06908e-05	Const	Const	3.06908e-05	<1.00e-05		EEF1G_266	Elongation factor 1-gamma
A[TMTpro]AAPAPEEEM[Oxidation]DEC[DBIA]EQ[Deamidated]ALAAEPK[TMTpro]	P26641_266	CL112	2	[2e-05, 5e-05]	[3.582510591582224e-05, 1.4248137329875161e-05]	[0.879, 0.95]	[nan, nan]	7.82385e-10	-41.3236	-42.6305	0.492727	4.50632e-10	-40.427	-43.0407	3.76253e-05	2.02786e-05	2.32783e-10	-43.7481	-45.055	2.50366e-05	Const	Const	2.50366e-05	<1.00e-05		EEF1G_266	Elongation factor 1-gamma
A[TMTpro]AAPAPEEEM[Oxidation]DEC[DBIA]EQ[Deamidated]ALAAEPK[TMTpro]	P26641_266	CL113	2	[2e-05, 5e-05]	[1.3081002092736268e-05, 6.179335818699927e-06]	[0.954, 0.978]	[nan, nan]	9.70315e-11	-45.4983	-46.8051	0.196754	5.42752e-11	-44.6602	-47.2739	1.54563e-05	2.31956e-05	2.38165e-11	-48.3076	-49.6144	9.63017e-06	Const	Const	9.63017e-06	<1.00e-05		EEF1G_266	Elongation factor 1-gamma
A[TMTpro]AAPAPEEEM[Oxidation]DEC[DBIA]EQ[Deamidated]ALAAEPK[TMTpro]	P26641_266	CL123	2	[2e-05, 5e-05]	[0.0, 0.0]	[1.018, 1.083]	[nan, nan]														Zero	Zero				EEF1G_266	Elongation factor 1-gamma
A[TMTpro]AAPAPEEEM[Oxidation]DEC[DBIA]EQ[Deamidated]ALAAEPK[TMTpro]	P26641_266	CL128	2	[2e-05, 5e-05]	[0.0, 0.0]	[1.02, 1.069]	[nan, nan]														Zero	Zero				EEF1G_266	Elongation factor 1-gamma
A[TMTpro]AAPAPEEEM[Oxidation]DEC[DBIA]EQ[Deamidated]ALAAEPK[TMTpro]	P26641_266	CL15	2	[2e-05, 5e-05]	[0.0, 0.0]	[1.1, 1.007]	[nan, nan]														Zero	Zero				EEF1G_266	Elongation factor 1-gamma
A[TMTpro]AAPAPEEEM[Oxidation]DEC[DBIA]EQ[Deamidated]ALAAEPK[TMTpro]	P26641_266	CL22	2	[2e-05, 5e-05]	[0.0, 0.0]	[1.067, 1.034]	[nan, nan]														Zero	Zero				EEF1G_266	Elongation factor 1-gamma
A[TMTpro]AAPAPEEEM[Oxidation]DEC[DBIA]EQ[Deamidated]ALAAEPK[TMTpro]	P26641_266	CL4	2	[2e-05, 5e-05]	[0.0, 0.0]	[1.067, 1.153]	[nan, nan]														Zero	Zero				EEF1G_266	Elongation factor 1-gamma
A[TMTpro]AAPAPEEEM[Oxidation]DEC[DBIA]EQ[Deamidated]ALAAEPK[TMTpro]	P26641_266	CL53	2	[2e-05, 5e-05]	[0.0, 0.0]	[1.045, 1.12]	[nan, nan]														Zero	Zero				EEF1G_266	Elongation factor 1-gamma
A[TMTpro]AAPAPEEEM[Oxidation]DEC[DBIA]EQ[Deamidated]ALAAEPK[TMTpro]	P26641_266	CL62	2	[2e-05, 5e-05]	[0.0, 8.460890967974603e-06]	[1.067, 0.97]	[nan, nan]	9.87402e-12	-50.0685	-51.3754	0.145877	1.03865e-11	-47.9673	-50.581	0.000150258	0.00100143	3.57933e-11	-47.4928	-48.7997	4.23045e-06	Lin	Lin			0.145877	EEF1G_266	Elongation factor 1-gamma
A[TMTpro]AAPAPEEEM[Oxidation]DEC[DBIA]EQ[Deamidated]ALAAEPK[TMTpro]	P26641_266	CL63	2	[2e-05, 5e-05]	[0.0, 0.0]	[1.005, 1.011]	[nan, nan]														Zero	Zero				EEF1G_266	Elongation factor 1-gamma
A[TMTpro]AAPAPEEEM[Oxidation]DEC[DBIA]EQ[Deamidated]ALAAEPK[TMTpro]	P26641_266	CL91	2	[2e-05, 5e-05]	[0.0, 0.0]	[1.103, 1.142]	[nan, nan]														Zero	Zero				EEF1G_266	Elongation factor 1-gamma
A[TMTpro]AAPAPEEEM[Oxidation]DEC[DBIA]EQ[Deamidated]ALAAEPK[TMTpro]	P26641_266	CL93	2	[2e-05, 5e-05]	[2.3161558038625282e-05, 1.483354909086536e-05]	[0.92, 0.948]	[nan, nan]	2.5587e-10	-43.559	-44.8659	0.415486	1.27819e-10	-42.9471	-45.5608	3.34781e-05	2.74168e-05	3.46779e-11	-47.5561	-48.863	1.89976e-05	Const	Const	1.89976e-05	<1.00e-05		EEF1G_266	Elongation factor 1-gamma
A[TMTpro]AAPAPEEEM[Oxidation]DEC[DBIA]EQ[Deamidated]ALAAEPK[TMTpro]	P26641_266	CL94	2	[2e-05, 5e-05]	[0.0, 0.0]	[1.087, 1.029]	[nan, nan]														Zero	Zero				EEF1G_266	Elongation factor 1-gamma
A[TMTpro]AAPAPEEEM[Oxidation]DEC[DBIA]EQ[Deamidated]ALAAEPK[TMTpro]	P26641_266	CL99	2	[2e-05, 5e-05]	[9.896438234208655e-06, 5.108967726692458e-05]	[0.965, 0.832]	[nan, nan]	9.57583e-11	-45.5247	-46.8315	0.949108	9.83673e-11	-43.4709	-46.0846	0.00398924	0.00419015	8.48441e-10	-41.1615	-42.4684	3.04931e-05	Lin	Lin			0.949108	EEF1G_266	Elongation factor 1-gamma
A[TMTpro]AAPAPVSEAVC[DBIA]R	P20810_408	AC124	6	[2e-05, 2e-05, 2e-05, 5e-05, 5e-05, 5e-05]	[1.113339277094117e-06, 0.0, 1.777925832664234e-05, 0.0, 0.0, 0.0]	[0.996, 1.035, 0.938, 1.028, 1.023, 1.08]	[4.0268614866497385, 2.4694195822520273]	3.00931e-10	-140.295	-140.504	0.0434313	2.93841e-10	-138.438	-138.855	8.51823e-06	9.55277e-05	2.57853e-10	-141.222	-141.431	3.14877e-06	Const	Const	3.14877e-06	<1.00e-05		CAST_408	Calpastatin
A[TMTpro]AAPAPVSEAVC[DBIA]R	P20810_408	AC24	6	[2e-05, 2e-05, 2e-05, 5e-05, 5e-05, 5e-05]	[2.528316621865793e-05, 8.345858389718679e-07, 0.0, 0.0, 1.3955893454651886e-05, 0.0]	[0.913, 0.997, 1.043, 1.034, 0.951, 1.0]	[5.467939828496958, 3.423975711531322]	6.6358e-10	-135.551	-135.759	0.140247	6.28512e-10	-133.877	-134.293	1.63866e-05	5.40767e-05	5.67052e-10	-136.494	-136.702	6.67894e-06	Const	Const	6.67894e-06	<1.00e-05		CAST_408	Calpastatin
A[TMTpro]AAPAPVSEAVC[DBIA]R	P20810_408	CL112	6	[2e-05, 2e-05, 2e-05, 5e-05, 5e-05, 5e-05]	[9.896438234208655e-06, 0.0, 1.8669097137069442e-05, 0.0, 0.0, 0.0]	[0.965, 1.035, 0.935, 1.028, 1.015, 1.044]	[4.28272745825435, 1.152604267875431]	4.08958e-10	-138.455	-138.663	0.0656679	3.7581e-10	-136.962	-137.379	8.68426e-06	3.93078e-05	3.10476e-10	-140.108	-140.316	4.76092e-06	Const	Const	4.76092e-06	<1.00e-05		CAST_408	Calpastatin
A[TMTpro]AAPAPVSEAVC[DBIA]R	P20810_408	CL113	6	[2e-05, 2e-05, 2e-05, 5e-05, 5e-05, 5e-05]	[6.179335818699927e-06, 1.6716867571008392e-06, 3.6347887635154114e-06, 2.5113179589302973e-06, 0.0, 0.0]	[0.978, 0.994, 0.987, 0.991, 1.043, 1.026]	[0.6639703516184021, 2.122422598840458]	4.59885e-11	-151.566	-151.775	0.040837	3.68847e-11	-150.89	-151.306	3.90364e-06	2.47006e-05	2.78439e-11	-154.577	-154.785	2.33285e-06	Const	Const	2.33285e-06	<1.00e-05		CAST_408	Calpastatin
A[TMTpro]AAPAPVSEAVC[DBIA]R	P20810_408	CL123	6	[2e-05, 2e-05, 2e-05, 5e-05, 5e-05, 5e-05]	[1.5126718276683015e-05, 2.04573722689718e-05, 0.0, 0.0, 2.7917599593059587e-06, 0.0]	[0.947, 0.929, 1.035, 1.064, 0.99, 1.026]	[4.772890259830544, 2.942927063279135]	5.71821e-10	-136.444	-136.652	0.0978471	4.09665e-10	-136.445	-136.861	6.39573e-06	1.68119e-11	4.09665e-10	-138.445	-138.653	6.39598e-06	Const	Const	6.39598e-06	<1.00e-05		CAST_408	Calpastatin
A[TMTpro]AAPAPVSEAVC[DBIA]R	P20810_408	CL128	6	[2e-05, 2e-05, 2e-05, 5e-05, 5e-05, 5e-05]	[5.611863143755407e-06, 0.0, 3.3534947872970134e-06, 2.04573722689718e-05, 0.0, 3.916367883194902e-06]	[0.98, 1.088, 0.988, 0.929, 1.093, 0.986]	[4.823436066148769, 6.78012205130238]	2.51939e-10	-141.362	-141.57	0.160689	2.5356e-10	-139.323	-139.74	3.01777e-05	0.000143843	2.91332e-10	-140.49	-140.698	5.55652e-06	Lin	Lin			0.160689	CAST_408	Calpastatin
A[TMTpro]AAPAPVSEAVC[DBIA]R	P20810_408	CL15	6	[2e-05, 2e-05, 2e-05, 5e-05, 5e-05, 5e-05]	[3.072485377618041e-06, 0.0, 0.0, 1.1339442922293102e-05, 1.1339442922293102e-05, 4.876238125414747e-05]	[0.989, 1.078, 1.051, 0.96, 0.96, 0.839]	[3.584880142352426, 6.202241429762396]	1.12686e-09	-132.374	-132.582	0.417645	1.13412e-09	-130.335	-130.751	0.000645481	0.00150694	1.71899e-09	-129.84	-130.048	1.2419e-05	Lin	Lin			0.417645	CAST_408	Calpastatin
A[TMTpro]AAPAPVSEAVC[DBIA]R	P20810_408	CL22	6	[2e-05, 2e-05, 2e-05, 5e-05, 5e-05, 5e-05]	[6.463507483153981e-06, 1.7187612143913202e-05, 1.6302498985744336e-05, 0.0, 0.0, 0.0]	[0.977, 0.94, 0.943, 1.038, 1.037, 1.028]	[1.7600997130983544, 0.4347643429981305]	5.2957e-10	-136.904	-137.113	0.0918474	4.20932e-10	-136.282	-136.698	9.19785e-06	1.69006e-05	3.36914e-10	-139.618	-139.826	6.65894e-06	Const	Const	6.65894e-06	<1.00e-05		CAST_408	Calpastatin
A[TMTpro]AAPAPVSEAVC[DBIA]R	P20810_408	CL4	2	[2e-05, 5e-05]	[2.2558348729317548e-05, 1.3923727287623017e-06]	[0.922, 0.995]	[nan, nan]	4.17294e-10	-42.5808	-43.8876	0.179581	3.47144e-10	-40.9489	-43.5626	2.25583e-05	3.5e-05	2.23999e-10	-43.8251	-45.1319	1.19754e-05	Const	Const	1.19754e-05	<1.00e-05		CAST_408	Calpastatin
A[TMTpro]AAPAPVSEAVC[DBIA]R	P20810_408	CL53	6	[2e-05, 2e-05, 2e-05, 5e-05, 5e-05, 5e-05]	[1.896634465369288e-05, 0.0, 1.6597223446048347e-05, 2.3161558038625282e-05, 3.868390759264102e-05, 0.0]	[0.934, 1.042, 0.942, 0.92, 0.87, 1.026]	[5.051549218009126, 6.928994162080129]	1.00522e-09	-133.059	-133.267	0.437189	9.7155e-10	-131.263	-131.68	4.06215e-05	4.85262e-05	1.08667e-09	-132.591	-132.8	1.62348e-05	Lin	Lin			0.437189	CAST_408	Calpastatin
A[TMTpro]AAPAPVSEAVC[DBIA]R	P20810_408	CL62	6	[2e-05, 2e-05, 2e-05, 5e-05, 5e-05, 5e-05]	[8.74740752538079e-06, 0.0, 2.5113179589302973e-06, 9.896438234208655e-06, 0.0, 2.2311588047956295e-06]	[0.969, 1.061, 0.991, 0.965, 1.016, 0.992]	[3.895316963483786, 2.1021863426841247]	1.06261e-10	-146.541	-146.75	0.095581	9.817e-11	-145.016	-145.433	8.30333e-06	3.60771e-05	9.45881e-11	-147.239	-147.448	3.89772e-06	Const	Const	3.89772e-06	<1.00e-05		CAST_408	Calpastatin
A[TMTpro]AAPAPVSEAVC[DBIA]R	P20810_408	CL63	6	[2e-05, 2e-05, 2e-05, 5e-05, 5e-05, 5e-05]	[1.249926831409328e-05, 4.678295878471201e-05, 0.0, 0.0, 0.0, 0.0]	[0.956, 0.845, 1.011, 1.057, 1.05, 1.019]	[7.365859877713583, 1.5847045523353624]	2.1833e-09	-128.405	-128.613	0.136281	1.75915e-09	-127.701	-128.118	9.87996e-06	8.82508e-12	1.75915e-09	-129.701	-129.909	9.88037e-06	Const	Const	9.88037e-06	<1.00e-05		CAST_408	Calpastatin
A[TMTpro]AAPAPVSEAVC[DBIA]R	P20810_408	CL91	6	[2e-05, 2e-05, 2e-05, 5e-05, 5e-05, 5e-05]	[4.198232725013385e-06, 0.0, 0.0, 0.0, 0.0, 3.424950454013711e-05]	[0.985, 1.057, 1.051, 1.006, 1.061, 0.884]	[3.163822779883624, 7.519361986109543]	8.19712e-10	-134.283	-134.491	0.206487	8.19978e-10	-132.281	-132.698	0.00174562	0.00848341	9.44282e-10	-133.434	-133.642	6.40796e-06	Lin	Lin			0.206487	CAST_408	Calpastatin
A[TMTpro]AAPAPVSEAVC[DBIA]R	P20810_408	CL93	6	[2e-05, 2e-05, 2e-05, 5e-05, 5e-05, 5e-05]	[5.611863143755407e-06, 1.0184440103219853e-05, 1.4248137329875161e-05, 2.3766080100457374e-05, 2.015852578745427e-05, 0.0]	[0.98, 0.964, 0.95, 0.918, 0.93, 1.03]	[1.2705443200311162, 5.233681830093878]	4.10122e-10	-138.438	-138.646	0.321508	3.66638e-10	-137.11	-137.527	2.45414e-05	3.16367e-05	3.97515e-10	-138.625	-138.834	1.23282e-05	Const	Const	1.23282e-05	<1.00e-05		CAST_408	Calpastatin
A[TMTpro]AAPAPVSEAVC[DBIA]R	P20810_408	CL94	6	[2e-05, 2e-05, 2e-05, 5e-05, 5e-05, 5e-05]	[0.0, 1.0761341199008499e-05, 3.2682789852286796e-05, 1.483354909086536e-05, 1.0761341199008499e-05, 2.1655983741586613e-05]	[1.069, 0.962, 0.889, 0.948, 0.962, 0.925]	[7.594559340864369, 1.6141179807615555]	7.8855e-10	-134.516	-134.724	0.371428	6.26585e-10	-133.895	-134.311	2.13675e-05	1.28213e-05	6.17863e-10	-135.979	-136.187	1.51158e-05	Const	Const	1.51158e-05	<1.00e-05		CAST_408	Calpastatin
A[TMTpro]AAPAPVSEAVC[DBIA]R	P20810_408	CL99	6	[2e-05, 2e-05, 2e-05, 5e-05, 5e-05, 5e-05]	[0.0, 0.0, 0.0, 0.0, 0.0, 2.7917599593059587e-06]	[1.103, 1.063, 1.06, 1.055, 1.095, 0.99]	[1.8228382427760876, 4.133998403104193]	5.55429e-12	-164.249	-164.457	0.0160446	5.69524e-12	-162.099	-162.515	3.20212e-06	0.000141281	6.49494e-12	-163.311	-163.519	4.65293e-07	Lin	Lin			0.0160446	CAST_408	Calpastatin
A[TMTpro]AAQC[DBIA]YIDLIIK[TMTpro]	P53618_284	AC124	2	[2e-05, 5e-05]	[0.0, 6.179335818699927e-06]	[1.057, 0.978]	[nan, nan]	5.26678e-12	-51.3255	-52.6323	0.10654	5.81685e-12	-49.1268	-51.7405	5.56354e-05	0.000490086	1.90921e-11	-48.7498	-50.0566	3.08967e-06	Lin	Lin			0.10654	COPB1_284	Coatomer subunit beta
A[TMTpro]AAQC[DBIA]YIDLIIK[TMTpro]	P53618_284	AC24	2	[2e-05, 5e-05]	[2.2859789646341712e-05, 2.3161558038625282e-05]	[0.921, 0.92]	[nan, nan]	1.59335e-10	-44.5063	-45.8132	0.556991	4.89831e-11	-44.8654	-47.4791	4.49084e-05	3.19351e-05	4.55321e-14	-60.827	-62.1339	2.30107e-05	Const	Const	2.30107e-05	<1.00e-05		COPB1_284	Coatomer subunit beta
A[TMTpro]AAQC[DBIA]YIDLIIK[TMTpro]	P53618_284	CL112	2	[2e-05, 5e-05]	[1.0472740884447646e-05, 1.8372167362373597e-05]	[0.963, 0.936]	[nan, nan]	8.41258e-12	-50.3889	-51.6957	0.388987	1.30862e-14	-61.3207	-63.9344	3.57975e-05	4.77126e-05	3.12005e-11	-47.7675	-49.0743	1.44225e-05	Hyp	Hyp	3.57975e-05	4.77126e-05	0.750273	COPB1_284	Coatomer subunit beta
A[TMTpro]AAQC[DBIA]YIDLIIK[TMTpro]	P53618_284	CL113	2	[2e-05, 5e-05]	[2.6197410964233693e-05, 1.9561795637929396e-05]	[0.91, 0.932]	[nan, nan]	2.90996e-10	-43.3017	-44.6086	0.517944	1.31401e-10	-42.8918	-45.5055	4.19067e-05	2.91549e-05	2.20157e-11	-48.4648	-49.7717	2.28796e-05	Const	Const	2.28796e-05	<1.00e-05		COPB1_284	Coatomer subunit beta
A[TMTpro]AAQC[DBIA]YIDLIIK[TMTpro]	P53618_284	CL128	2	[2e-05, 5e-05]	[8.174669636336714e-06, 3.20585698642577e-05]	[0.971, 0.891]	[nan, nan]	1.86301e-11	-48.7988	-50.1056	0.609111	1.98081e-11	-46.6762	-49.2899	0.00158887	0.00257933	2.8522e-10	-43.3418	-44.6487	2.01166e-05	Lin	Lin			0.609111	COPB1_284	Coatomer subunit beta
A[TMTpro]AAQC[DBIA]YIDLIIK[TMTpro]	P53618_284	CL63	2	[2e-05, 5e-05]	[4.449132004245037e-05, 4.189524714849546e-05]	[0.852, 0.86]	[nan, nan]	6.63044e-10	-41.6547	-42.9615	1.02917	2.31483e-10	-41.7593	-44.373	8.31692e-05	3.13645e-05	3.3698e-12	-52.2186	-53.5255	4.31933e-05	Const	Const	4.31933e-05	<1.00e-05		COPB1_284	Coatomer subunit beta
A[TMTpro]AAQC[DBIA]YIDLIIK[TMTpro]	P53618_284	CL94	2	[2e-05, 5e-05]	[0.0, 2.5587580252168228e-05]	[1.087, 0.912]	[nan, nan]	9.03068e-11	-45.6419	-46.9488	0.441165	9.3366e-11	-43.5753	-46.189	0.00068595	0.00152186	3.27362e-10	-43.0662	-44.3731	1.27938e-05	Lin	Lin			0.441165	COPB1_284	Coatomer subunit beta
A[TMTpro]AAQC[DBIA]YIDLIIK[TMTpro]	P53618_284	CL99	2	[2e-05, 5e-05]	[3.868390759264102e-05, 0.0]	[0.87, 1.064]	[nan, nan]	1.29004e-09	-40.3235	-41.6303	0.266786	1.1238e-09	-38.5994	-41.2131	3.86839e-05	3.5e-05	7.48222e-10	-41.4129	-42.7198	1.9342e-05	Const	Const	1.9342e-05	<1.00e-05		COPB1_284	Coatomer subunit beta
A[TMTpro]AASASC[DBIA]R	Q9NVF9_39	AC124	8	[2e-05, 2e-05, 2e-05, 2e-05, 5e-05, 5e-05, 5e-05, 5e-05]	[1.9860000473630534e-05, 3.64578573916539e-05, 0.0, 7.888742922693889e-06, 0.0, 0.0, 1.6716867571008392e-06, 0.0]	[0.931, 0.877, 1.004, 0.972, 1.004, 1.009, 0.994, 1.01]	[5.021419820935991, 0.6312532901720656]	1.62736e-09	-176.526	-176.447	0.117907	1.24613e-09	-176.661	-176.502	8.23446e-06	2.10251e-11	1.24613e-09	-178.661	-178.582	8.23479e-06	Const	Const	8.23479e-06	<1.00e-05		ETNK2_39	Ethanolamine kinase 2
A[TMTpro]AASASC[DBIA]R	Q9NVF9_39	AC24	8	[2e-05, 2e-05, 2e-05, 2e-05, 5e-05, 5e-05, 5e-05, 5e-05]	[1.9263910592998104e-05, 0.0, 0.0, 4.198232725013385e-06, 9.896438234208655e-06, 0.0, 0.0, 1.7483277714965057e-05]	[0.933, 1.0, 1.034, 0.985, 0.965, 1.064, 1.007, 0.939]	[3.6821801140852712, 4.755914793717181]	5.01028e-10	-185.95	-185.871	0.158468	4.76221e-10	-184.357	-184.198	1.37285e-05	3.92194e-05	4.69216e-10	-186.475	-186.396	6.35523e-06	Const	Const	6.35523e-06	<1.00e-05		ETNK2_39	Ethanolamine kinase 2
A[TMTpro]AASASC[DBIA]R	Q9NVF9_39	CL112	8	[2e-05, 2e-05, 2e-05, 2e-05, 5e-05, 5e-05, 5e-05, 5e-05]	[3.550926986385691e-05, 0.0, 2.4675337140726584e-05, 2.680858343912326e-05, 2.6502829112405052e-05, 5.045547396575328e-06, 9.608734658227524e-06, 0.0]	[0.88, 1.043, 0.915, 0.908, 0.909, 0.982, 0.966, 1.031]	[6.712965610298576, 4.480331602451987]	2.16533e-09	-174.241	-174.162	0.32739	1.35585e-09	-175.986	-175.827	1.60188e-05	2.85719e-13	1.35585e-09	-177.986	-177.907	1.60188e-05	Const	Const	1.60188e-05	<1.00e-05		ETNK2_39	Ethanolamine kinase 2
A[TMTpro]AASASC[DBIA]R	Q9NVF9_39	CL113	8	[2e-05, 2e-05, 2e-05, 2e-05, 5e-05, 5e-05, 5e-05, 5e-05]	[7.888742922693889e-06, 0.0, 0.0, 0.0, 9.321328758011877e-06, 5.561118529647442e-07, 5.561118529647442e-07, 7.317770927667216e-06]	[0.972, 1.026, 1.003, 1.011, 0.967, 0.998, 0.998, 0.974]	[1.9651448997434726, 1.41945156288015]	1.09086e-10	-198.147	-198.067	0.0901156	1.09349e-10	-196.127	-195.968	1.08827e-05	7.64197e-05	1.21111e-10	-197.31	-197.231	3.20501e-06	Lin	Lin			0.0901156	ETNK2_39	Ethanolamine kinase 2
A[TMTpro]AASASC[DBIA]R	Q9NVF9_39	CL123	6	[2e-05, 2e-05, 2e-05, 5e-05, 5e-05, 5e-05]	[0.0, 2.2859789646341712e-05, 0.0, 0.0, 3.0194282478705807e-05, 3.20585698642577e-05]	[1.15, 0.921, 1.03, 1.169, 0.897, 0.891]	[9.047868778056852, 13.154485914322573]	9.97218e-10	-133.107	-133.315	0.410326	9.98898e-10	-131.097	-131.513	0.000278567	0.000634907	1.25466e-09	-131.729	-131.937	1.41854e-05	Lin	Lin			0.410326	ETNK2_39	Ethanolamine kinase 2
A[TMTpro]AASASC[DBIA]R	Q9NVF9_39	CL128	8	[2e-05, 2e-05, 2e-05, 2e-05, 5e-05, 5e-05, 5e-05, 5e-05]	[1.0472740884447646e-05, 1.5420197202849673e-05, 3.3308415742377096e-05, 4.198232725013385e-06, 1.4540688992280343e-05, 0.0, 0.0, 7.032724440080527e-06]	[0.963, 0.946, 0.887, 0.985, 0.949, 1.118, 1.068, 0.975]	[3.846802038104624, 6.663113763692808]	1.2607e-09	-178.568	-178.489	0.202298	8.32876e-10	-179.885	-179.726	1.06212e-05	2.33254e-11	8.32876e-10	-181.885	-181.805	1.06216e-05	Const	Const	1.06216e-05	<1.00e-05		ETNK2_39	Ethanolamine kinase 2
A[TMTpro]AASASC[DBIA]R	Q9NVF9_39	CL15	6	[2e-05, 2e-05, 2e-05, 5e-05, 5e-05, 5e-05]	[0.0, 1.3663956719658827e-05, 1.6892260943543744e-05, 0.0, 0.0, 1.4248137329875161e-05]	[1.003, 0.952, 0.941, 1.024, 1.087, 0.95]	[2.7980268756744304, 5.487430103186798]	4.73713e-10	-137.573	-137.781	0.15213	3.4049e-10	-137.554	-137.971	7.46718e-06	2.97801e-11	3.4049e-10	-139.554	-139.763	7.46739e-06	Const	Const	7.46739e-06	<1.00e-05		ETNK2_39	Ethanolamine kinase 2
A[TMTpro]AASASC[DBIA]R	Q9NVF9_39	CL22	6	[2e-05, 2e-05, 2e-05, 5e-05, 5e-05, 5e-05]	[0.0, 1.951281926934574e-06, 8.174669636336714e-06, 0.0, 0.0, 2.2859789646341712e-05]	[1.058, 0.993, 0.971, 1.056, 1.048, 0.921]	[3.666649140111069, 6.132921927662864]	3.85112e-10	-138.815	-139.024	0.154656	3.85148e-10	-136.815	-137.231	2.44553e-05	0.000113137	4.1186e-10	-138.413	-138.621	5.49762e-06	Lin	Lin			0.154656	ETNK2_39	Ethanolamine kinase 2
A[TMTpro]AASASC[DBIA]R	Q9NVF9_39	CL4	4	[2e-05, 2e-05, 5e-05, 5e-05]	[0.0, 0.0, 0.0, 0.0]	[1.057, 1.065, 1.005, 1.01]	[0.37700282752120673, 0.24813895781638293]														Zero	Zero				ETNK2_39	Ethanolamine kinase 2
A[TMTpro]AASASC[DBIA]R	Q9NVF9_39	CL53	6	[2e-05, 2e-05, 2e-05, 5e-05, 5e-05, 5e-05]	[0.0, 2.075654060998234e-05, 2.3463654618458323e-05, 0.0, 1.951281926934574e-06, 2.2257234577579126e-05]	[1.072, 0.928, 0.919, 1.096, 0.993, 0.923]	[7.2045147660110525, 7.077088655164698]	9.76165e-10	-133.235	-133.443	0.240785	8.47611e-10	-132.082	-132.499	2.34637e-05	3.5e-05	7.00154e-10	-135.229	-135.437	1.14048e-05	Const	Const	1.14048e-05	<1.00e-05		ETNK2_39	Ethanolamine kinase 2
A[TMTpro]AASASC[DBIA]R	Q9NVF9_39	CL62	6	[2e-05, 2e-05, 2e-05, 5e-05, 5e-05, 5e-05]	[0.0, 1.483354909086536e-05, 2.015852578745427e-05, 0.0, 0.0, 3.3534947872970134e-06]	[1.03, 0.948, 0.93, 1.057, 1.036, 0.988]	[4.489958388981972, 2.8119822937085974]	5.51142e-10	-136.665	-136.873	0.0997145	3.92583e-10	-136.7	-137.117	6.39056e-06	2.99746e-11	3.92582e-10	-138.7	-138.908	6.39093e-06	Const	Const	6.39093e-06	<1.00e-05		ETNK2_39	Ethanolamine kinase 2
A[TMTpro]AASASC[DBIA]R	Q9NVF9_39	CL63	8	[2e-05, 2e-05, 2e-05, 2e-05, 5e-05, 5e-05, 5e-05, 5e-05]	[3.0194282478705807e-05, 0.0, 2.7727870911725252e-05, 9.608734658227524e-06, 2.04573722689718e-05, 2.015852578745427e-05, 7.603110221147782e-06, 9.034219918211127e-06]	[0.897, 1.039, 0.905, 0.966, 0.929, 0.93, 0.973, 0.968]	[5.989601301051599, 2.166222697605962]	1.20683e-09	-178.918	-178.838	0.363214	7.90768e-10	-180.3	-180.141	1.55979e-05	4.27309e-11	7.90767e-10	-182.3	-182.22	1.5598e-05	Const	Const	1.5598e-05	<1.00e-05		ETNK2_39	Ethanolamine kinase 2
A[TMTpro]AASASC[DBIA]R	Q9NVF9_39	CL91	6	[2e-05, 2e-05, 2e-05, 5e-05, 5e-05, 5e-05]	[0.0, 0.0, 1.2789982917057458e-05, 0.0, 0.0, 2.742110359421047e-05]	[1.053, 1.057, 0.955, 1.013, 1.036, 0.906]	[4.616841227095263, 5.750770957654465]	6.11287e-10	-136.043	-136.252	0.186995	6.10498e-10	-134.051	-134.468	2.83559e-05	0.000106521	6.46012e-10	-135.712	-135.92	6.70185e-06	Lin	Lin			0.186995	ETNK2_39	Ethanolamine kinase 2
A[TMTpro]AASASC[DBIA]R	Q9NVF9_39	CL93	6	[2e-05, 2e-05, 2e-05, 5e-05, 5e-05, 5e-05]	[0.0, 1.249926831409328e-05, 1.807555465103189e-05, 0.0, 0.0, 5.895454569896302e-06]	[1.108, 0.956, 0.937, 1.067, 1.029, 0.979]	[7.650045768020557, 3.515806634598913]	4.23309e-10	-138.248	-138.456	0.104169	2.96034e-10	-138.394	-138.81	6.07807e-06	2.61029e-11	2.96034e-10	-140.394	-140.602	6.07838e-06	Const	Const	6.07838e-06	<1.00e-05		ETNK2_39	Ethanolamine kinase 2
A[TMTpro]AASASC[DBIA]R	Q9NVF9_39	CL94	8	[2e-05, 2e-05, 2e-05, 2e-05, 5e-05, 5e-05, 5e-05, 5e-05]	[4.35149472348269e-05, 4.843149642910495e-05, 1.8669097137069442e-05, 1.483354909086536e-05, 1.5713986524553986e-05, 4.480383869412123e-06, 1.6892260943543744e-05, 2.6197410964233693e-05]	[0.855, 0.84, 0.935, 0.948, 0.945, 0.984, 0.941, 0.91]	[5.312582221156228, 2.780673723485906]	3.27182e-09	-170.939	-170.859	0.489068	2.50906e-09	-171.062	-170.903	4.84315e-05	3.5e-05	1.59386e-09	-176.692	-176.613	2.35916e-05	Const	Const	2.35916e-05	<1.00e-05		ETNK2_39	Ethanolamine kinase 2
A[TMTpro]AASASC[DBIA]R	Q9NVF9_39	CL99	8	[2e-05, 2e-05, 2e-05, 2e-05, 5e-05, 5e-05, 5e-05, 5e-05]	[1.9263910592998104e-05, 0.0, 1.1050241669956832e-05, 1.5126718276683015e-05, 0.0, 3.072485377618041e-06, 7.888742922693889e-06, 2.075654060998234e-05]	[0.933, 1.029, 0.961, 0.947, 1.013, 0.989, 0.972, 0.928]	[3.809945864716596, 3.1832265618091675]	6.88017e-10	-183.413	-183.334	0.215061	4.81145e-10	-184.274	-184.115	9.84431e-06	1.5503e-07	4.80348e-10	-186.288	-186.208	9.64483e-06	Const	Const	9.64483e-06	<1.00e-05		ETNK2_39	Ethanolamine kinase 2
A[TMTpro]AASGQPRPEMQC[DBIA]PAEHEEDMYR	Q96BN8_47	AC124	2	[2e-05, 5e-05]	[2.1956446483459126e-05, 0.0]	[0.924, 1.045]	[nan, nan]	4.15591e-10	-42.5889	-43.8958	0.151424	3.62036e-10	-40.8648	-43.4786	2.19564e-05	3.5e-05	2.41043e-10	-43.6784	-44.9852	1.09782e-05	Const	Const	1.09782e-05	<1.00e-05		OTULIN_47	Ubiquitin thioesterase otulin
A[TMTpro]AASGQPRPEMQC[DBIA]PAEHEEDMYR	Q96BN8_47	AC24	2	[2e-05, 5e-05]	[1.2789982917057458e-05, 5.611863143755407e-06]	[0.955, 0.98]	[nan, nan]	9.58638e-11	-45.5225	-46.8293	0.184963	5.44404e-11	-44.6541	-47.2678	1.43757e-05	2.19951e-05	2.57627e-11	-48.1505	-49.4573	9.20092e-06	Const	Const	9.20092e-06	<1.00e-05		OTULIN_47	Ubiquitin thioesterase otulin
A[TMTpro]AASGQPRPEMQC[DBIA]PAEHEEDMYR	Q96BN8_47	CL112	2	[2e-05, 5e-05]	[0.0, 0.0]	[1.0, 1.007]	[nan, nan]														Zero	Zero				OTULIN_47	Ubiquitin thioesterase otulin
A[TMTpro]AASGQPRPEMQC[DBIA]PAEHEEDMYR	Q96BN8_47	CL113	2	[2e-05, 5e-05]	[0.0, 0.0]	[1.042, 1.115]	[nan, nan]														Zero	Zero				OTULIN_47	Ubiquitin thioesterase otulin
A[TMTpro]AASGQPRPEMQC[DBIA]PAEHEEDMYR	Q96BN8_47	CL123	8	[2e-05, 2e-05, 2e-05, 2e-05, 5e-05, 5e-05, 5e-05, 5e-05]	[0.0, 0.0, 0.0, 0.0, 0.0, 0.0, 0.0, 2.2558348729317548e-05]	[1.044, 1.079, 1.092, 1.109, 1.005, 1.033, 1.012, 0.922]	[2.2076039895988377, 4.2564963152886275]	3.99207e-10	-187.768	-187.688	0.0972343	3.99405e-10	-185.764	-185.605	0.000494186	0.0051127	4.45269e-10	-186.894	-186.815	2.81979e-06	Lin	Lin			0.0972343	OTULIN_47	Ubiquitin thioesterase otulin
A[TMTpro]AASGQPRPEMQC[DBIA]PAEHEEDMYR	Q96BN8_47	CL128	2	[2e-05, 5e-05]	[0.0, 1.807555465103189e-05]	[1.043, 0.937]	[nan, nan]	4.50656e-11	-47.0321	-48.339	0.311647	4.65922e-11	-44.9655	-47.5792	0.000484569	0.00152186	1.63363e-10	-44.4564	-45.7632	9.03778e-06	Lin	Lin			0.311647	OTULIN_47	Ubiquitin thioesterase otulin
A[TMTpro]AASGQPRPEMQC[DBIA]PAEHEEDMYR	Q96BN8_47	CL15	8	[2e-05, 2e-05, 2e-05, 2e-05, 5e-05, 5e-05, 5e-05, 5e-05]	[0.0, 2.9884780744427063e-05, 0.0, 0.0, 1.0472740884447646e-05, 2.4675337140726584e-05, 3.916367883194902e-06, 0.0]	[1.066, 0.898, 1.099, 1.034, 0.963, 0.915, 0.986, 1.019]	[7.461817122489419, 3.8984551322677703]	1.06602e-09	-179.91	-179.831	0.219907	1.02355e-09	-178.235	-178.077	1.43998e-05	2.0887e-05	1.03274e-09	-180.164	-180.085	8.61865e-06	Const	Const	8.61865e-06	<1.00e-05		OTULIN_47	Ubiquitin thioesterase otulin
A[TMTpro]AASGQPRPEMQC[DBIA]PAEHEEDMYR	Q96BN8_47	CL22	8	[2e-05, 2e-05, 2e-05, 2e-05, 5e-05, 5e-05, 5e-05, 5e-05]	[0.0, 1.6892260943543744e-05, 0.0, 2.834242376809767e-05, 0.0, 3.6347887635154114e-06, 1.0184440103219853e-05, 0.0]	[1.038, 0.941, 1.111, 0.903, 1.032, 0.987, 0.964, 1.054]	[8.1756108300346, 3.5250435547694976]	9.86083e-10	-180.534	-180.454	0.137556	9.10996e-10	-179.167	-179.009	1.63478e-05	4.85263e-05	7.69655e-10	-182.516	-182.437	7.38174e-06	Const	Const	7.38174e-06	<1.00e-05		OTULIN_47	Ubiquitin thioesterase otulin
A[TMTpro]AASGQPRPEMQC[DBIA]PAEHEEDMYR	Q96BN8_47	CL4	4	[2e-05, 2e-05, 5e-05, 5e-05]	[5.895454569896302e-06, 7.032724440080527e-06, 0.0, 4.481754178021192e-05]	[0.979, 0.975, 1.026, 0.851]	[0.20470829068577295, 9.3233883857219]	1.01572e-09	-86.3758	-86.9895	0.430938	1.02005e-09	-84.3588	-85.5863	0.000250725	0.000538355	1.25919e-09	-85.5164	-86.1301	1.44364e-05	Lin	Lin			0.430938	OTULIN_47	Ubiquitin thioesterase otulin
A[TMTpro]AASGQPRPEMQC[DBIA]PAEHEEDMYR	Q96BN8_47	CL53	8	[2e-05, 2e-05, 2e-05, 2e-05, 5e-05, 5e-05, 5e-05, 5e-05]	[0.0, 7.603110221147782e-06, 1.3081002092736268e-05, 0.0, 0.0, 2.8034977386100147e-05, 1.951281926934574e-06, 0.0]	[1.078, 0.973, 0.954, 1.075, 1.001, 0.904, 0.993, 1.019]	[5.579198058896295, 4.539630380159727]	7.03209e-10	-183.238	-183.159	0.164913	6.92453e-10	-181.362	-181.203	2.18974e-05	8.53724e-05	6.97752e-10	-183.301	-183.221	6.3338e-06	Const	Const	6.3338e-06	<1.00e-05		OTULIN_47	Ubiquitin thioesterase otulin
A[TMTpro]AASGQPRPEMQC[DBIA]PAEHEEDMYR	Q96BN8_47	CL62	8	[2e-05, 2e-05, 2e-05, 2e-05, 5e-05, 5e-05, 5e-05, 5e-05]	[1.8372167362373597e-05, 1.3955893454651886e-05, 0.0, 1.7187612143913202e-05, 1.7187612143913202e-05, 4.35149472348269e-05, 0.0, 1.0472740884447646e-05]	[0.936, 0.951, 1.019, 0.94, 0.94, 0.855, 1.078, 0.963]	[3.49962794766328, 8.30184537389385]	1.34239e-09	-178.066	-177.987	0.392162	1.25776e-09	-176.587	-176.428	3.50763e-05	4.35896e-05	1.30557e-09	-178.289	-178.209	1.50864e-05	Const	Const	1.50864e-05	<1.00e-05		OTULIN_47	Ubiquitin thioesterase otulin
A[TMTpro]AASGQPRPEMQC[DBIA]PAEHEEDMYR	Q96BN8_47	CL63	2	[2e-05, 5e-05]	[3.6774774457151564e-05, 1.9263910592998104e-05]	[0.876, 0.933]	[nan, nan]	7.28465e-10	-41.4665	-42.7733	0.585756	3.96059e-10	-40.6852	-43.2989	4.65558e-05	2.47553e-05	1.53315e-10	-44.5833	-45.8902	2.80193e-05	Const	Const	2.80193e-05	<1.00e-05		OTULIN_47	Ubiquitin thioesterase otulin
A[TMTpro]AASGQPRPEMQC[DBIA]PAEHEEDMYR	Q96BN8_47	CL91	8	[2e-05, 2e-05, 2e-05, 2e-05, 5e-05, 5e-05, 5e-05, 5e-05]	[9.896438234208655e-06, 8.174669636336714e-06, 0.0, 0.0, 8.460890967974603e-06, 9.321328758011877e-06, 0.0, 1.4540688992280343e-05]	[0.965, 0.971, 1.005, 1.01, 0.97, 0.967, 1.077, 0.949]	[2.0189424146254105, 5.091086503364232]	1.97535e-10	-193.396	-193.317	0.17048	1.91846e-10	-191.63	-191.471	1.64837e-05	5.22777e-05	2.17226e-10	-192.636	-192.557	6.29925e-06	Lin	Lin			0.17048	OTULIN_47	Ubiquitin thioesterase otulin
A[TMTpro]AASGQPRPEMQC[DBIA]PAEHEEDMYR	Q96BN8_47	CL93	8	[2e-05, 2e-05, 2e-05, 2e-05, 5e-05, 5e-05, 5e-05, 5e-05]	[1.1339442922293102e-05, 1.3081002092736268e-05, 0.0, 2.3766080100457374e-05, 3.916367883194902e-06, 2.2257234577579126e-05, 0.0, 0.0]	[0.96, 0.954, 1.019, 0.918, 0.986, 0.923, 1.052, 1.043]	[3.763285330450085, 5.160592015301465]	9.30085e-10	-181.001	-180.922	0.195897	7.94764e-10	-180.259	-180.1	1.66233e-05	2.70561e-05	6.84066e-10	-183.459	-183.38	9.29502e-06	Const	Const	9.29502e-06	<1.00e-05		OTULIN_47	Ubiquitin thioesterase otulin
A[TMTpro]AASGQPRPEMQC[DBIA]PAEHEEDMYR	Q96BN8_47	CL94	2	[2e-05, 5e-05]	[0.0, 7.032724440080527e-06]	[1.098, 0.975]	[nan, nan]	6.82196e-12	-50.808	-52.1149	0.121254	7.17603e-12	-48.7068	-51.3206	0.000124895	0.00100143	2.47296e-11	-48.2323	-49.5392	3.51636e-06	Lin	Lin			0.121254	OTULIN_47	Ubiquitin thioesterase otulin
A[TMTpro]AASGQPRPEMQC[DBIA]PAEHEEDMYR	Q96BN8_47	CL99	2	[2e-05, 5e-05]	[0.0, 0.0]	[1.055, 1.115]	[nan, nan]														Zero	Zero				OTULIN_47	Ubiquitin thioesterase otulin
A[TMTpro]AASGQPRPEMQC[DBIA]PAEHEEDM[Oxidation]YR	Q96BN8_47	AC124	2	[2e-05, 5e-05]	[0.0, 0.0]	[1.038, 1.09]	[nan, nan]														Zero	Zero				OTULIN_47	Ubiquitin thioesterase otulin
A[TMTpro]AASGQPRPEMQC[DBIA]PAEHEEDM[Oxidation]YR	Q96BN8_47	AC24	2	[2e-05, 5e-05]	[8.174669636336714e-06, 0.0]	[0.971, 1.022]	[nan, nan]	5.7608e-11	-46.541	-47.8479	0.056377	5.01844e-11	-44.8169	-47.4306	8.17467e-06	3.5e-05	3.34126e-11	-47.6305	-48.9373	4.08733e-06	Const	Const	4.08733e-06	<1.00e-05		OTULIN_47	Ubiquitin thioesterase otulin
A[TMTpro]AASGQPRPEMQC[DBIA]PAEHEEDM[Oxidation]YR	Q96BN8_47	CL112	2	[2e-05, 5e-05]	[1.337232647998194e-05, 1.1628945582971908e-05]	[0.953, 0.959]	[nan, nan]	6.55616e-11	-46.2824	-47.5892	0.292722	2.54951e-11	-46.1714	-48.7851	2.3685e-05	3.06585e-05	1.51969e-12	-53.8113	-55.1182	1.25006e-05	Const	Const	1.25006e-05	<1.00e-05		OTULIN_47	Ubiquitin thioesterase otulin
A[TMTpro]AASGQPRPEMQC[DBIA]PAEHEEDM[Oxidation]YR	Q96BN8_47	CL113	2	[2e-05, 5e-05]	[1.4248137329875161e-05, 4.7628218986029206e-06]	[0.95, 0.983]	[nan, nan]	1.31336e-10	-44.8928	-46.1997	0.180381	4.49866e-11	-45.0356	-47.6493	9.50391e-06	3.81996e-10	4.49856e-11	-47.0357	-48.3425	9.50548e-06	Const	Const	9.50548e-06	<1.00e-05		OTULIN_47	Ubiquitin thioesterase otulin
A[TMTpro]AASGQPRPEMQC[DBIA]PAEHEEDM[Oxidation]YR	Q96BN8_47	CL128	2	[2e-05, 5e-05]	[8.74740752538079e-06, 1.483354909086536e-05]	[0.969, 0.948]	[nan, nan]	6.82632e-12	-50.8068	-52.1136	0.316078	1.16941e-15	-66.1508	-68.7646	2.73757e-05	4.23763e-05	1.85206e-11	-48.8106	-50.1174	1.17905e-05	Hyp	Hyp	2.73757e-05	4.23763e-05	0.646015	OTULIN_47	Ubiquitin thioesterase otulin
A[TMTpro]AASGQPRPEMQC[DBIA]PAEHEEDM[Oxidation]YR	Q96BN8_47	CL63	2	[2e-05, 5e-05]	[1.5126718276683015e-05, 2.1056031504522735e-05]	[0.947, 0.927]	[nan, nan]	3.8748e-11	-47.3342	-48.641	0.467357	2.95558e-12	-50.481	-53.0947	3.70833e-05	3.38898e-05	1.75784e-11	-48.915	-50.2219	1.80914e-05	Hyp	Hyp	3.70833e-05	3.38898e-05	1.09423	OTULIN_47	Ubiquitin thioesterase otulin
A[TMTpro]AASGQPRPEMQC[DBIA]PAEHEEDM[Oxidation]YR	Q96BN8_47	CL94	2	[2e-05, 5e-05]	[2.680858343912326e-05, 1.3081002092736268e-05]	[0.908, 0.954]	[nan, nan]	4.0132e-10	-42.6588	-43.9657	0.410421	2.22702e-10	-41.8367	-44.4504	3.23721e-05	2.36991e-05	9.42232e-11	-45.557	-46.8639	1.99448e-05	Const	Const	1.99448e-05	<1.00e-05		OTULIN_47	Ubiquitin thioesterase otulin
A[TMTpro]AASGQPRPEMQC[DBIA]PAEHEEDM[Oxidation]YR	Q96BN8_47	CL99	2	[2e-05, 5e-05]	[2.1655983741586613e-05, 1.0761341199008499e-05]	[0.925, 0.962]	[nan, nan]	2.59545e-10	-43.5305	-44.8373	0.334892	1.43331e-10	-42.718	-45.3317	2.64708e-05	2.39767e-05	5.93466e-11	-46.4815	-47.7884	1.62087e-05	Const	Const	1.62087e-05	<1.00e-05		OTULIN_47	Ubiquitin thioesterase otulin
A[TMTpro]AASGQPRPEMQ[Deamidated]C[DBIA]PAEHEEDMYR	Q96BN8_47	AC124	2	[2e-05, 5e-05]	[0.0, 2.2311588047956295e-06]	[1.023, 0.992]	[nan, nan]	6.8663e-13	-55.4003	-56.7071	0.0384683	7.58342e-13	-53.2016	-55.8153	2.00881e-05	0.000490086	2.48903e-12	-52.8245	-54.1314	1.11558e-06	Lin	Lin			0.0384683	OTULIN_47	Ubiquitin thioesterase otulin
A[TMTpro]AASGQPRPEMQ[Deamidated]C[DBIA]PAEHEEDMYR	Q96BN8_47	AC24	2	[2e-05, 5e-05]	[1.9263910592998104e-05, 2.075654060998234e-05]	[0.933, 0.928]	[nan, nan]	1.03578e-10	-45.3677	-46.6745	0.490726	2.77227e-11	-46.0038	-48.6175	3.94115e-05	3.22752e-05	1.11397e-12	-54.4325	-55.7393	2.00102e-05	Const	Const	2.00102e-05	<1.00e-05		OTULIN_47	Ubiquitin thioesterase otulin
A[TMTpro]AASGQPRPEMQ[Deamidated]C[DBIA]PAEHEEDMYR	Q96BN8_47	CL112	2	[2e-05, 5e-05]	[7.888742922693889e-06, 6.179335818699927e-06]	[0.972, 0.978]	[nan, nan]	2.52965e-11	-48.187	-49.4939	0.160945	1.09693e-11	-47.8581	-50.4718	1.30272e-05	2.96496e-05	1.46104e-12	-53.89	-55.1969	7.03404e-06	Const	Const	7.03404e-06	<1.00e-05		OTULIN_47	Ubiquitin thioesterase otulin
A[TMTpro]AASGQPRPEMQ[Deamidated]C[DBIA]PAEHEEDMYR	Q96BN8_47	CL113	2	[2e-05, 5e-05]	[1.6302498985744336e-05, 0.0]	[0.943, 1.004]	[nan, nan]	2.29113e-10	-43.7799	-45.0868	0.112431	1.99589e-10	-42.0558	-44.6695	1.63025e-05	3.5e-05	1.32886e-10	-44.8694	-46.1762	8.15125e-06	Const	Const	8.15125e-06	<1.00e-05		OTULIN_47	Ubiquitin thioesterase otulin
A[TMTpro]AASGQPRPEMQ[Deamidated]C[DBIA]PAEHEEDMYR	Q96BN8_47	CL128	2	[2e-05, 5e-05]	[0.0, 1.807555465103189e-05]	[1.039, 0.937]	[nan, nan]	4.50656e-11	-47.0321	-48.339	0.311647	4.65922e-11	-44.9655	-47.5792	0.000484569	0.00152186	1.63363e-10	-44.4564	-45.7632	9.03778e-06	Lin	Lin			0.311647	OTULIN_47	Ubiquitin thioesterase otulin
A[TMTpro]AASGQPRPEMQ[Deamidated]C[DBIA]PAEHEEDMYR	Q96BN8_47	CL63	2	[2e-05, 5e-05]	[5.3436636846515594e-05, 2.9884780744427063e-05]	[0.825, 0.898]	[nan, nan]	1.48346e-09	-40.0441	-41.3509	0.883783	7.88319e-10	-39.3085	-41.9222	7.06414e-05	2.56734e-05	2.77345e-10	-43.3978	-44.7047	4.16607e-05	Const	Const	4.16607e-05	<1.00e-05		OTULIN_47	Ubiquitin thioesterase otulin
A[TMTpro]AASGQPRPEMQ[Deamidated]C[DBIA]PAEHEEDMYR	Q96BN8_47	CL94	2	[2e-05, 5e-05]	[0.0, 6.7479701580679405e-06]	[1.02, 0.976]	[nan, nan]	6.2807e-12	-50.9734	-52.2802	0.116344	6.60668e-12	-48.8722	-51.4859	0.000119838	0.00100143	2.27676e-11	-48.3977	-49.7045	3.37399e-06	Lin	Lin			0.116344	OTULIN_47	Ubiquitin thioesterase otulin
A[TMTpro]AASGQPRPEMQ[Deamidated]C[DBIA]PAEHEEDMYR	Q96BN8_47	CL99	2	[2e-05, 5e-05]	[4.876238125414747e-05, 4.384002366487978e-05]	[0.839, 0.854]	[nan, nan]	8.40592e-10	-41.1801	-42.487	1.09215	3.13439e-10	-41.1531	-43.7668	8.83315e-05	3.09601e-05	1.21148e-11	-49.6595	-50.9663	4.63012e-05	Const	Const	4.63012e-05	<1.00e-05		OTULIN_47	Ubiquitin thioesterase otulin
A[TMTpro]AASGQPRPEM[*Oxidation]QC[DBIA]PAEHEEDM[*Oxidation]YR	Q96BN8_47	AC124	4	[2e-05, 2e-05, 5e-05, 5e-05]	[0.0, 9.896438234208655e-06, 0.0, 8.174669636336714e-06]	[1.082, 0.965, 1.089, 0.971]	[5.715681485100151, 5.7281553398058245]	1.0131e-10	-95.5965	-96.2102	0.104597	8.53644e-11	-94.2815	-95.509	5.6873e-06	8.32711e-06	8.31235e-11	-96.388	-97.0017	4.51778e-06	Const	Const	4.51778e-06	<1.00e-05		OTULIN_47	Ubiquitin thioesterase otulin
A[TMTpro]AASGQPRPEM[*Oxidation]QC[DBIA]PAEHEEDM[*Oxidation]YR	Q96BN8_47	AC24	4	[2e-05, 2e-05, 5e-05, 5e-05]	[9.034219918211127e-06, 2.075654060998234e-05, 0.0, 1.5420197202849673e-05]	[0.968, 0.928, 1.115, 0.946]	[2.109704641350207, 8.19990295972829]	4.28128e-10	-89.8316	-90.4453	0.235659	2.39226e-10	-90.1596	-91.387	1.13023e-05	4.91393e-11	2.39226e-10	-92.1596	-92.7733	1.13027e-05	Const	Const	1.13027e-05	<1.00e-05		OTULIN_47	Ubiquitin thioesterase otulin
A[TMTpro]AASGQPRPEM[*Oxidation]QC[DBIA]PAEHEEDM[*Oxidation]YR	Q96BN8_47	CL112	4	[2e-05, 2e-05, 5e-05, 5e-05]	[0.0, 1.3955893454651886e-05, 0.0, 3.393545388172431e-05]	[1.077, 0.951, 1.02, 0.885]	[6.21301775147929, 7.086614173228346]	6.73254e-10	-88.0208	-88.6345	0.340671	6.74364e-10	-86.0142	-87.2416	7.55599e-05	0.000176907	7.72987e-10	-87.4682	-88.0819	1.19728e-05	Lin	Lin			0.340671	OTULIN_47	Ubiquitin thioesterase otulin
A[TMTpro]AASGQPRPEM[*Oxidation]QC[DBIA]PAEHEEDM[*Oxidation]YR	Q96BN8_47	CL113	4	[2e-05, 2e-05, 5e-05, 5e-05]	[0.0, 1.6302498985744336e-05, 0.0, 9.896438234208655e-06]	[1.038, 0.943, 1.18, 0.965]	[4.795557799091372, 10.023310023310021]	2.47533e-10	-92.0231	-92.6368	0.14153	2.14844e-10	-90.5896	-91.817	1.13173e-05	2.5051e-05	1.92115e-10	-93.0369	-93.6506	6.54973e-06	Const	Const	6.54973e-06	<1.00e-05		OTULIN_47	Ubiquitin thioesterase otulin
A[TMTpro]AASGQPRPEM[*Oxidation]QC[DBIA]PAEHEEDM[*Oxidation]YR	Q96BN8_47	CL123	4	[2e-05, 2e-05, 5e-05, 5e-05]	[1.1628945582971908e-05, 0.0, 0.0, 0.0]	[0.959, 1.087, 1.01, 1.097]	[6.256109481915933, 4.12909349786426]	1.25906e-10	-94.7271	-95.3408	0.0400998	1.18404e-10	-92.9729	-94.2003	5.62591e-06	4.35171e-05	1.01424e-10	-95.592	-96.2057	2.90724e-06	Const	Const	2.90724e-06	<1.00e-05		OTULIN_47	Ubiquitin thioesterase otulin
A[TMTpro]AASGQPRPEM[*Oxidation]QC[DBIA]PAEHEEDM[*Oxidation]YR	Q96BN8_47	CL128	4	[2e-05, 2e-05, 5e-05, 5e-05]	[0.0, 0.0, 0.0, 0.0]	[1.131, 1.053, 1.051, 1.012]	[3.571428571428574, 1.8904507998061042]														Zero	Zero				OTULIN_47	Ubiquitin thioesterase otulin
A[TMTpro]AASGQPRPEM[*Oxidation]QC[DBIA]PAEHEEDM[*Oxidation]YR	Q96BN8_47	CL15	4	[2e-05, 2e-05, 5e-05, 5e-05]	[0.0, 5.611863143755407e-06, 3.2370504515542086e-05, 7.032724440080527e-06]	[1.006, 0.98, 0.89, 0.975]	[1.3091641490433044, 4.55764075067024]	3.81149e-10	-90.2965	-90.9102	0.359034	3.82675e-10	-88.2805	-89.5079	0.00090093	0.00246654	6.22212e-10	-88.3361	-88.9498	1.12538e-05	Lin	Lin			0.359034	OTULIN_47	Ubiquitin thioesterase otulin
A[TMTpro]AASGQPRPEM[*Oxidation]QC[DBIA]PAEHEEDM[*Oxidation]YR	Q96BN8_47	CL22	4	[2e-05, 2e-05, 5e-05, 5e-05]	[0.0, 0.0, 1.2789982917057458e-05, 0.0]	[1.035, 1.058, 0.955, 1.033]	[1.0989010989011052, 3.9235412474849074]	9.30735e-11	-95.9357	-96.5494	0.110258	9.35036e-11	-93.9173	-95.1447	0.000161384	0.00145443	1.22688e-10	-94.8307	-95.4444	3.1975e-06	Lin	Lin			0.110258	OTULIN_47	Ubiquitin thioesterase otulin
A[TMTpro]AASGQPRPEM[*Oxidation]QC[DBIA]PAEHEEDM[*Oxidation]YR	Q96BN8_47	CL53	4	[2e-05, 2e-05, 5e-05, 5e-05]	[0.0, 0.0, 7.888742922693889e-06, 0.0]	[1.049, 1.076, 0.972, 1.043]	[1.270588235294124, 3.523573200992554]	3.5408e-11	-99.8015	-100.415	0.0680064	3.68037e-11	-97.6469	-98.8743	1.25059e-05	0.000144554	4.66742e-11	-98.6965	-99.3102	1.97219e-06	Lin	Lin			0.0680064	OTULIN_47	Ubiquitin thioesterase otulin
A[TMTpro]AASGQPRPEM[*Oxidation]QC[DBIA]PAEHEEDM[*Oxidation]YR	Q96BN8_47	CL62	4	[2e-05, 2e-05, 5e-05, 5e-05]	[1.3663956719658827e-05, 0.0, 3.6347887635154114e-06, 0.0]	[0.952, 1.02, 0.987, 1.024]	[3.448275862068969, 1.8398806563898573]	1.64219e-10	-93.6645	-94.2782	0.0784515	1.25105e-10	-92.7526	-93.9801	4.32317e-06	9.33401e-10	1.25104e-10	-94.7527	-95.3664	4.32469e-06	Const	Const	4.32469e-06	<1.00e-05		OTULIN_47	Ubiquitin thioesterase otulin
A[TMTpro]AASGQPRPEM[*Oxidation]QC[DBIA]PAEHEEDM[*Oxidation]YR	Q96BN8_47	CL63	4	[2e-05, 2e-05, 5e-05, 5e-05]	[1.4248137329875161e-05, 3.2370504515542086e-05, 0.0, 1.1628945582971908e-05]	[0.95, 0.89, 1.074, 0.959]	[3.2608695652173885, 5.656665027053621]	9.90979e-10	-86.4745	-87.0882	0.261003	5.37896e-10	-86.9186	-88.146	1.45619e-05	2.06846e-13	5.37896e-10	-88.9186	-89.5323	1.45619e-05	Const	Const	1.45619e-05	<1.00e-05		OTULIN_47	Ubiquitin thioesterase otulin
A[TMTpro]AASGQPRPEM[*Oxidation]QC[DBIA]PAEHEEDM[*Oxidation]YR	Q96BN8_47	CL91	4	[2e-05, 2e-05, 5e-05, 5e-05]	[1.113339277094117e-06, 0.0, 1.1628945582971908e-05, 0.0]	[0.996, 1.065, 0.959, 1.07]	[3.3478893740902453, 5.470675209462795]	7.36321e-11	-96.8729	-97.4866	0.104089	7.62941e-11	-94.7309	-95.9583	1.80617e-05	0.000133028	9.58804e-11	-95.8169	-96.4306	3.18557e-06	Lin	Lin			0.104089	OTULIN_47	Ubiquitin thioesterase otulin
A[TMTpro]AASGQPRPEM[*Oxidation]QC[DBIA]PAEHEEDM[*Oxidation]YR	Q96BN8_47	CL93	4	[2e-05, 2e-05, 5e-05, 5e-05]	[7.603110221147782e-06, 7.317770927667216e-06, 9.321328758011877e-06, 0.0]	[0.973, 0.974, 0.967, 1.074]	[0.0513610683102209, 5.242528172464483]	9.74794e-11	-95.7507	-96.3644	0.131808	6.87708e-11	-95.1461	-96.3736	9.88828e-06	2.29794e-05	5.1323e-11	-98.3167	-98.9304	6.06055e-06	Const	Const	6.06055e-06	<1.00e-05		OTULIN_47	Ubiquitin thioesterase otulin
A[TMTpro]AASGQPRPEM[*Oxidation]QC[DBIA]PAEHEEDM[*Oxidation]YR	Q96BN8_47	CL94	4	[2e-05, 2e-05, 5e-05, 5e-05]	[0.0, 9.321328758011877e-06, 0.0, 2.3161558038625282e-05]	[1.001, 0.967, 1.025, 0.92]	[1.7276422764227601, 5.398457583547551]	3.11674e-10	-91.1014	-91.7151	0.231811	3.12344e-10	-89.0928	-90.3203	5.41777e-05	0.000188874	3.5956e-10	-90.5297	-91.1434	8.12072e-06	Lin	Lin			0.231811	OTULIN_47	Ubiquitin thioesterase otulin
A[TMTpro]AASGQPRPEM[*Oxidation]QC[DBIA]PAEHEEDM[*Oxidation]YR	Q96BN8_47	CL99	4	[2e-05, 2e-05, 5e-05, 5e-05]	[7.603110221147782e-06, 3.9323212311607466e-05, 0.0, 1.0472740884447646e-05]	[0.973, 0.868, 1.066, 0.963]	[5.703422053231938, 5.076392311483494]	1.34519e-09	-85.2521	-85.8658	0.252097	1.13869e-09	-83.9187	-85.1462	2.59455e-05	2.85136e-05	8.90137e-10	-86.9038	-87.5175	1.43498e-05	Const	Const	1.43498e-05	<1.00e-05		OTULIN_47	Ubiquitin thioesterase otulin
A[TMTpro]AASGQPRPEM[Oxidation]QC[DBIA]PAEHEEDMYR	Q96BN8_47	AC124	2	[2e-05, 5e-05]	[0.0, 0.0]	[1.022, 1.072]	[nan, nan]														Zero	Zero				OTULIN_47	Ubiquitin thioesterase otulin
A[TMTpro]AASGQPRPEM[Oxidation]QC[DBIA]PAEHEEDMYR	Q96BN8_47	AC24	2	[2e-05, 5e-05]	[9.321328758011877e-06, 0.0]	[0.967, 1.022]	[nan, nan]	7.49027e-11	-46.016	-47.3228	0.064285	6.52505e-11	-44.2919	-46.9056	9.32133e-06	3.5e-05	4.34436e-11	-47.1054	-48.4123	4.66066e-06	Const	Const	4.66066e-06	<1.00e-05		OTULIN_47	Ubiquitin thioesterase otulin
A[TMTpro]AASGQPRPEM[Oxidation]QC[DBIA]PAEHEEDMYR	Q96BN8_47	CL112	2	[2e-05, 5e-05]	[0.0, 0.0]	[1.012, 1.015]	[nan, nan]														Zero	Zero				OTULIN_47	Ubiquitin thioesterase otulin
A[TMTpro]AASGQPRPEM[Oxidation]QC[DBIA]PAEHEEDMYR	Q96BN8_47	CL113	2	[2e-05, 5e-05]	[0.0, 0.0]	[1.044, 1.093]	[nan, nan]														Zero	Zero				OTULIN_47	Ubiquitin thioesterase otulin
A[TMTpro]AASGQPRPEM[Oxidation]QC[DBIA]PAEHEEDMYR	Q96BN8_47	CL123	4	[2e-05, 2e-05, 5e-05, 5e-05]	[0.0, 1.4540688992280343e-05, 0.0, 0.0]	[1.047, 0.949, 1.058, 1.015]	[4.909819639278556, 2.074288470815251]	1.9685e-10	-92.9395	-93.5532	0.0501403	1.8512e-10	-91.1852	-92.4126	7.03457e-06	4.35171e-05	1.58574e-10	-93.8044	-94.4181	3.63517e-06	Const	Const	3.63517e-06	<1.00e-05		OTULIN_47	Ubiquitin thioesterase otulin
A[TMTpro]AASGQPRPEM[Oxidation]QC[DBIA]PAEHEEDMYR	Q96BN8_47	CL128	2	[2e-05, 5e-05]	[0.0, 2.4371920641112984e-05]	[1.085, 0.916]	[nan, nan]	8.19297e-11	-45.8366	-47.1435	0.420206	8.47051e-11	-43.77	-46.3837	0.000653361	0.00152186	2.96995e-10	-43.2609	-44.5678	1.2186e-05	Lin	Lin			0.420206	OTULIN_47	Ubiquitin thioesterase otulin
A[TMTpro]AASGQPRPEM[Oxidation]QC[DBIA]PAEHEEDMYR	Q96BN8_47	CL15	4	[2e-05, 2e-05, 5e-05, 5e-05]	[0.0, 0.0, 2.3766080100457374e-05, 3.174698511170213e-05]	[1.071, 1.058, 0.918, 0.892]	[0.6106153123532128, 1.4364640883977913]	2.44378e-10	-92.0744	-92.6881	0.478561	2.53513e-10	-89.9276	-91.155	0.000588277	0.00119166	8.02273e-10	-87.3195	-87.9332	1.38783e-05	Lin	Lin			0.478561	OTULIN_47	Ubiquitin thioesterase otulin
A[TMTpro]AASGQPRPEM[Oxidation]QC[DBIA]PAEHEEDMYR	Q96BN8_47	CL22	4	[2e-05, 2e-05, 5e-05, 5e-05]	[0.0, 1.3923727287623017e-06, 0.0, 8.74740752538079e-06]	[1.032, 0.995, 1.099, 0.969]	[1.8253576714356208, 6.286266924564797]	4.11407e-11	-99.2013	-99.815	0.08021	4.24789e-11	-97.0732	-98.3006	1.33201e-05	0.000124796	5.27521e-11	-98.2069	-98.8206	2.53495e-06	Lin	Lin			0.08021	OTULIN_47	Ubiquitin thioesterase otulin
A[TMTpro]AASGQPRPEM[Oxidation]QC[DBIA]PAEHEEDMYR	Q96BN8_47	CL4	4	[2e-05, 2e-05, 5e-05, 5e-05]	[1.951281926934574e-06, 0.0, 0.0, 0.0]	[0.993, 1.033, 1.054, 1.04]	[1.9743336623889403, 0.6685768863419298]	3.54491e-12	-109.007	-109.621	0.00672856	3.60275e-12	-106.942	-108.17	1.50562e-06	5.34596e-05	2.85563e-12	-109.872	-110.486	4.8782e-07	Const	Const	4.8782e-07	<1.00e-05		OTULIN_47	Ubiquitin thioesterase otulin
A[TMTpro]AASGQPRPEM[Oxidation]QC[DBIA]PAEHEEDMYR	Q96BN8_47	CL53	4	[2e-05, 2e-05, 5e-05, 5e-05]	[0.0, 1.113339277094117e-06, 0.0, 2.7917599593059587e-06]	[1.04, 0.996, 1.094, 0.99]	[2.1611001964636563, 4.990403071017279]	4.51673e-12	-108.038	-108.652	0.027906	4.60129e-12	-105.964	-107.191	2.96683e-06	5.79571e-05	5.221e-12	-107.459	-108.072	9.76275e-07	Lin	Lin			0.027906	OTULIN_47	Ubiquitin thioesterase otulin
A[TMTpro]AASGQPRPEM[Oxidation]QC[DBIA]PAEHEEDMYR	Q96BN8_47	CL62	4	[2e-05, 2e-05, 5e-05, 5e-05]	[0.0, 1.3663956719658827e-05, 3.6347887635154114e-06, 2.742110359421047e-05]	[1.07, 0.952, 0.987, 0.906]	[5.835806132542042, 4.278922345483357]	3.76911e-10	-90.3412	-90.9549	0.31484	3.76472e-10	-88.3459	-89.5733	6.71324e-05	0.000168066	4.51866e-10	-89.6157	-90.2294	1.118e-05	Lin	Lin			0.31484	OTULIN_47	Ubiquitin thioesterase otulin
A[TMTpro]AASGQPRPEM[Oxidation]QC[DBIA]PAEHEEDMYR	Q96BN8_47	CL63	2	[2e-05, 5e-05]	[2.7917599593059587e-06, 2.7791675932875957e-07]	[0.99, 0.999]	[nan, nan]	6.19447e-12	-51.001	-52.3079	0.0240452	5.01752e-12	-49.4225	-52.0362	2.79176e-06	3.5e-05	3.1597e-12	-52.3474	-53.6542	1.53484e-06	Const	Const	1.53484e-06	<1.00e-05		OTULIN_47	Ubiquitin thioesterase otulin
A[TMTpro]AASGQPRPEM[Oxidation]QC[DBIA]PAEHEEDMYR	Q96BN8_47	CL91	4	[2e-05, 2e-05, 5e-05, 5e-05]	[0.0, 0.0, 1.1918750280910152e-05, 0.0]	[1.032, 1.046, 0.958, 1.029]	[0.6737247353224259, 3.5732259687971792]	8.08253e-11	-96.5001	-97.1138	0.102748	8.40112e-11	-94.3455	-95.5729	1.88947e-05	0.000144554	1.06542e-10	-95.3951	-96.0088	2.97969e-06	Lin	Lin			0.102748	OTULIN_47	Ubiquitin thioesterase otulin
A[TMTpro]AASGQPRPEM[Oxidation]QC[DBIA]PAEHEEDMYR	Q96BN8_47	CL93	4	[2e-05, 2e-05, 5e-05, 5e-05]	[9.321328758011877e-06, 1.6716867571008392e-06, 0.0, 2.8650210810975937e-05]	[0.967, 0.994, 1.056, 0.902]	[1.3768485466598688, 7.865168539325844]	4.3977e-10	-89.7243	-90.338	0.284892	4.41334e-10	-87.7101	-88.9375	7.08968e-05	0.00020441	5.1762e-10	-89.0723	-89.686	9.91081e-06	Lin	Lin			0.284892	OTULIN_47	Ubiquitin thioesterase otulin
A[TMTpro]AASGQPRPEM[Oxidation]QC[DBIA]PAEHEEDMYR	Q96BN8_47	CL94	2	[2e-05, 5e-05]	[1.1050241669956832e-05, 0.0]	[0.961, 1.011]	[nan, nan]	1.05265e-10	-45.3354	-46.6422	0.0762086	9.17005e-11	-43.6113	-46.225	1.10502e-05	3.5e-05	6.10539e-11	-46.4248	-47.7317	5.52512e-06	Const	Const	5.52512e-06	<1.00e-05		OTULIN_47	Ubiquitin thioesterase otulin
A[TMTpro]AASGQPRPEM[Oxidation]QC[DBIA]PAEHEEDMYR	Q96BN8_47	CL99	2	[2e-05, 5e-05]	[8.460890967974603e-06, 3.5193792512765984e-05]	[0.97, 0.881]	[nan, nan]	2.71952e-11	-48.0423	-49.3491	0.66514	2.85894e-11	-45.9423	-48.556	0.00193596	0.00288456	3.57324e-10	-42.8911	-44.1979	2.18273e-05	Lin	Lin			0.66514	OTULIN_47	Ubiquitin thioesterase otulin
A[TMTpro]AASGQPRPEM[Oxidation]QC[DBIA]PAEHEEDM[Oxidation]YR	Q96BN8_47	AC124	8	[2e-05, 2e-05, 2e-05, 2e-05, 5e-05, 5e-05, 5e-05, 5e-05]	[7.603110221147782e-06, 5.9220339016956e-05, 2.680858343912326e-05, 1.6892260943543744e-05, 1.4248137329875161e-05, 0.0, 2.2859789646341712e-05, 4.612627342502297e-05]	[0.973, 0.808, 0.908, 0.941, 0.95, 1.058, 0.921, 0.847]	[6.817945289049192, 8.027466606814865]	3.9217e-09	-169.489	-169.41	0.549327	3.17549e-09	-169.178	-169.019	4.27134e-05	2.57605e-05	2.72932e-09	-172.389	-172.31	2.42198e-05	Const	Const	2.42198e-05	<1.00e-05		OTULIN_47	Ubiquitin thioesterase otulin
A[TMTpro]AASGQPRPEM[Oxidation]QC[DBIA]PAEHEEDM[Oxidation]YR	Q96BN8_47	AC24	8	[2e-05, 2e-05, 2e-05, 2e-05, 5e-05, 5e-05, 5e-05, 5e-05]	[3.5193792512765984e-05, 2.589232825616075e-05, 0.0, 1.4540688992280343e-05, 6.7479701580679405e-06, 0.0, 2.9884780744427063e-05, 5.895454569896302e-06]	[0.881, 0.911, 1.002, 0.949, 0.976, 1.03, 0.898, 0.979]	[4.831115366625531, 4.858778578479564]	1.95229e-09	-175.07	-174.99	0.313702	1.55041e-09	-174.913	-174.755	2.22259e-05	1.80408e-05	1.34876e-09	-178.028	-177.949	1.47694e-05	Const	Const	1.47694e-05	<1.00e-05		OTULIN_47	Ubiquitin thioesterase otulin
A[TMTpro]AASGQPRPEM[Oxidation]QC[DBIA]PAEHEEDM[Oxidation]YR	Q96BN8_47	CL112	8	[2e-05, 2e-05, 2e-05, 2e-05, 5e-05, 5e-05, 5e-05, 5e-05]	[1.9263910592998104e-05, 1.5713986524553986e-05, 1.249926831409328e-05, 1.777925832664234e-05, 2.8650210810975937e-05, 2.1956446483459126e-05, 2.04573722689718e-05, 1.337232647998194e-05]	[0.933, 0.945, 0.956, 0.938, 0.902, 0.924, 0.929, 0.953]	[0.9153062832254515, 1.9551854326204785]	3.57231e-10	-188.657	-188.577	0.476461	1.70159e-10	-192.59	-192.431	3.73344e-05	3.23352e-05	1.89614e-10	-193.724	-193.644	1.87116e-05	Const	Const	1.87116e-05	<1.00e-05		OTULIN_47	Ubiquitin thioesterase otulin
A[TMTpro]AASGQPRPEM[Oxidation]QC[DBIA]PAEHEEDM[Oxidation]YR	Q96BN8_47	CL113	8	[2e-05, 2e-05, 2e-05, 2e-05, 5e-05, 5e-05, 5e-05, 5e-05]	[1.6302498985744336e-05, 1.3081002092736268e-05, 0.0, 4.198232725013385e-06, 2.528316621865793e-05, 2.3766080100457374e-05, 2.1056031504522735e-05, 3.2370504515542086e-05]	[0.943, 0.954, 1.063, 0.985, 0.913, 0.918, 0.927, 0.89]	[4.756551158467726, 1.4974232767267186]	2.54355e-10	-191.374	-191.294	0.499606	2.57403e-10	-189.279	-189.12	0.000676004	0.00130958	8.35824e-10	-181.856	-181.777	1.70072e-05	Lin	Lin			0.499606	OTULIN_47	Ubiquitin thioesterase otulin
A[TMTpro]AASGQPRPEM[Oxidation]QC[DBIA]PAEHEEDM[Oxidation]YR	Q96BN8_47	CL123	8	[2e-05, 2e-05, 2e-05, 2e-05, 5e-05, 5e-05, 5e-05, 5e-05]	[0.0, 0.0, 9.034219918211127e-06, 1.5713986524553986e-05, 0.0, 0.0, 0.0, 2.5113179589302973e-06]	[1.016, 1.123, 0.968, 0.945, 1.095, 1.141, 1.078, 0.991]	[6.760110964005772, 5.049741049335839]	3.01659e-10	-190.009	-189.93	0.053494	2.41968e-10	-189.773	-189.614	3.40735e-06	6.5264e-12	2.41968e-10	-191.773	-191.694	3.40744e-06	Const	Const	3.40744e-06	<1.00e-05		OTULIN_47	Ubiquitin thioesterase otulin
A[TMTpro]AASGQPRPEM[Oxidation]QC[DBIA]PAEHEEDM[Oxidation]YR	Q96BN8_47	CL128	8	[2e-05, 2e-05, 2e-05, 2e-05, 5e-05, 5e-05, 5e-05, 5e-05]	[2.1956446483459126e-05, 5.328560949103885e-06, 0.0, 0.0, 1.1050241669956832e-05, 0.0, 5.895454569896302e-06, 0.0]	[0.924, 0.981, 1.027, 1.011, 0.961, 1.024, 0.979, 1.006]	[3.9857761856201046, 2.4416364364841603]	5.00067e-10	-185.966	-185.886	0.120085	4.22809e-10	-185.308	-185.149	5.54473e-06	4.52228e-09	4.22799e-10	-187.309	-187.229	5.52884e-06	Const	Const	5.52884e-06	<1.00e-05		OTULIN_47	Ubiquitin thioesterase otulin
A[TMTpro]AASGQPRPEM[Oxidation]QC[DBIA]PAEHEEDM[Oxidation]YR	Q96BN8_47	CL15	8	[2e-05, 2e-05, 2e-05, 2e-05, 5e-05, 5e-05, 5e-05, 5e-05]	[0.0, 0.0, 0.0, 0.0, 8.460890967974603e-06, 1.249926831409328e-05, 0.0, 1.3955893454651886e-05]	[1.026, 1.101, 1.018, 1.016, 0.97, 0.956, 1.027, 0.951]	[3.3908235630223444, 3.1001260800014876]	1.59842e-10	-195.09	-195.011	0.1505	1.60455e-10	-193.06	-192.901	0.000537323	0.00352972	2.70194e-10	-190.891	-190.811	4.36451e-06	Lin	Lin			0.1505	OTULIN_47	Ubiquitin thioesterase otulin
A[TMTpro]AASGQPRPEM[Oxidation]QC[DBIA]PAEHEEDM[Oxidation]YR	Q96BN8_47	CL22	8	[2e-05, 2e-05, 2e-05, 2e-05, 5e-05, 5e-05, 5e-05, 5e-05]	[0.0, 0.0, 0.0, 2.8034977386100147e-05, 0.0, 0.0, 1.3081002092736268e-05, 0.0]	[1.047, 1.083, 1.032, 0.904, 1.055, 1.025, 0.954, 1.024]	[6.644803720821921, 3.6554325560943632]	8.29864e-10	-181.914	-181.834	0.10472	8.10669e-10	-180.101	-179.942	1.71812e-05	9.97286e-05	7.45757e-10	-182.769	-182.689	5.1395e-06	Const	Const	5.1395e-06	<1.00e-05		OTULIN_47	Ubiquitin thioesterase otulin
A[TMTpro]AASGQPRPEM[Oxidation]QC[DBIA]PAEHEEDM[Oxidation]YR	Q96BN8_47	CL4	4	[2e-05, 2e-05, 5e-05, 5e-05]	[0.0, 0.0, 0.0, 0.0]	[1.072, 1.13, 1.103, 1.018]	[2.6339691189827352, 4.007543611504006]														Zero	Zero				OTULIN_47	Ubiquitin thioesterase otulin
A[TMTpro]AASGQPRPEM[Oxidation]QC[DBIA]PAEHEEDM[Oxidation]YR	Q96BN8_47	CL53	8	[2e-05, 2e-05, 2e-05, 2e-05, 5e-05, 5e-05, 5e-05, 5e-05]	[0.0, 0.0, 1.951281926934574e-06, 0.0, 0.0, 0.0, 0.0, 3.6347887635154114e-06]	[1.03, 1.084, 0.993, 1.008, 1.05, 1.07, 1.02, 0.987]	[3.354200728764595, 3.0406360825007854]	1.28177e-11	-215.277	-215.198	0.0190315	1.28583e-11	-213.252	-213.093	3.46272e-06	0.000113527	1.31187e-11	-215.091	-215.012	6.98259e-07	Lin	Lin			0.0190315	OTULIN_47	Ubiquitin thioesterase otulin
A[TMTpro]AASGQPRPEM[Oxidation]QC[DBIA]PAEHEEDM[Oxidation]YR	Q96BN8_47	CL62	8	[2e-05, 2e-05, 2e-05, 2e-05, 5e-05, 5e-05, 5e-05, 5e-05]	[0.0, 0.0, 6.7479701580679405e-06, 0.0, 0.0, 0.0, 0.0, 4.2218432499411584e-05]	[1.027, 1.073, 0.976, 1.047, 1.008, 1.063, 1.028, 0.859]	[3.450834273314595, 7.869964075175442]	1.39311e-09	-177.769	-177.69	0.19361	1.39377e-09	-175.766	-175.607	0.000624712	0.00321048	1.52822e-09	-177.029	-176.949	6.1208e-06	Lin	Lin			0.19361	OTULIN_47	Ubiquitin thioesterase otulin
A[TMTpro]AASGQPRPEM[Oxidation]QC[DBIA]PAEHEEDM[Oxidation]YR	Q96BN8_47	CL63	8	[2e-05, 2e-05, 2e-05, 2e-05, 5e-05, 5e-05, 5e-05, 5e-05]	[5.108967726692458e-05, 2.4979085424440836e-05, 1.4248137329875161e-05, 9.608734658227524e-06, 3.081432241868935e-05, 0.0, 7.769830633405669e-05, 1.0761341199008499e-05]	[0.832, 0.914, 0.95, 0.966, 0.895, 1.051, 0.756, 0.962]	[5.653374340341141, 11.755720894182518]	5.16656e-09	-167.284	-167.205	0.686398	4.67588e-09	-166.082	-165.923	5.19175e-05	2.96474e-05	4.62574e-09	-168.169	-168.089	2.74e-05	Const	Const	2.74e-05	<1.00e-05		OTULIN_47	Ubiquitin thioesterase otulin
A[TMTpro]AASGQPRPEM[Oxidation]QC[DBIA]PAEHEEDM[Oxidation]YR	Q96BN8_47	CL91	8	[2e-05, 2e-05, 2e-05, 2e-05, 5e-05, 5e-05, 5e-05, 5e-05]	[0.0, 0.0, 2.2311588047956295e-06, 0.0, 0.0, 0.0, 0.0, 2.7114674685277893e-05]	[1.08, 1.152, 0.992, 1.008, 1.088, 1.062, 1.039, 0.907]	[6.010628769597217, 6.810429529656553]	5.71132e-10	-184.903	-184.823	0.12072	5.7137e-10	-182.899	-182.741	0.000598529	0.00497217	6.32536e-10	-184.086	-184.006	3.66823e-06	Lin	Lin			0.12072	OTULIN_47	Ubiquitin thioesterase otulin
A[TMTpro]AASGQPRPEM[Oxidation]QC[DBIA]PAEHEEDM[Oxidation]YR	Q96BN8_47	CL93	8	[2e-05, 2e-05, 2e-05, 2e-05, 5e-05, 5e-05, 5e-05, 5e-05]	[0.0, 0.0, 0.0, 0.0, 1.3663956719658827e-05, 0.0, 0.0, 6.7479701580679405e-06]	[1.092, 1.067, 1.034, 1.005, 0.952, 1.057, 1.069, 0.976]	[3.136042256471152, 4.972954400516459]	1.42444e-10	-196.012	-195.933	0.0879824	1.427e-10	-193.998	-193.839	0.000292825	0.00335377	1.80158e-10	-194.133	-194.054	2.55149e-06	Lin	Lin			0.0879824	OTULIN_47	Ubiquitin thioesterase otulin
A[TMTpro]AASGQPRPEM[Oxidation]QC[DBIA]PAEHEEDM[Oxidation]YR	Q96BN8_47	CL94	8	[2e-05, 2e-05, 2e-05, 2e-05, 5e-05, 5e-05, 5e-05, 5e-05]	[3.393545388172431e-05, 4.678295878471201e-05, 1.6716867571008392e-06, 0.0, 4.028493668062715e-05, 1.0472740884447646e-05, 5.045547396575328e-06, 3.9963991783250534e-05]	[0.885, 0.845, 0.994, 1.005, 0.865, 0.963, 0.982, 0.866]	[7.3833050724097555, 5.867381812641093]	3.12714e-09	-171.301	-171.221	0.554842	2.70832e-09	-170.451	-170.292	2.69483e-05	6.19043e-06	2.73068e-09	-172.385	-172.306	2.22697e-05	Const	Const	2.22697e-05	<1.00e-05		OTULIN_47	Ubiquitin thioesterase otulin
A[TMTpro]AASGQPRPEM[Oxidation]QC[DBIA]PAEHEEDM[Oxidation]YR	Q96BN8_47	CL99	8	[2e-05, 2e-05, 2e-05, 2e-05, 5e-05, 5e-05, 5e-05, 5e-05]	[4.286593344009925e-05, 4.7441200272300454e-05, 1.0761341199008499e-05, 2.3463654618458323e-05, 2.680858343912326e-05, 2.2257234577579126e-05, 3.456391066060473e-05, 2.075654060998234e-05]	[0.857, 0.843, 0.962, 0.919, 0.908, 0.923, 0.883, 0.928]	[5.360685362975692, 1.9220208676551362]	2.46965e-09	-173.189	-173.11	0.664651	1.51184e-09	-175.115	-174.956	4.91359e-05	2.46696e-05	1.04363e-09	-180.08	-180.001	2.86148e-05	Const	Const	2.86148e-05	<1.00e-05		OTULIN_47	Ubiquitin thioesterase otulin
A[TMTpro]AASGQPRPEM[Oxidation]Q[Deamidated]C[DBIA]PAEHEEDMYR	Q96BN8_47	CL123	2	[2e-05, 5e-05]	[3.072485377618041e-06, 0.0]	[0.989, 1.029]	[nan, nan]	8.13807e-12	-50.4552	-51.7621	0.0211896	7.08937e-12	-48.7311	-51.3448	3.07249e-06	3.5e-05	4.72008e-12	-51.5447	-52.8515	1.53624e-06	Const	Const	1.53624e-06	<1.00e-05		OTULIN_47	Ubiquitin thioesterase otulin
A[TMTpro]AASGQPRPEM[Oxidation]Q[Deamidated]C[DBIA]PAEHEEDMYR	Q96BN8_47	CL15	2	[2e-05, 5e-05]	[2.7791675932875957e-07, 6.866114698401418e-05]	[0.999, 0.781]	[nan, nan]	6.37162e-10	-41.7343	-43.0411	1.18573	6.48076e-10	-39.7003	-42.314	0.00366379	0.00306069	2.33813e-09	-39.1341	-40.441	3.44695e-05	Lin	Lin			1.18573	OTULIN_47	Ubiquitin thioesterase otulin
A[TMTpro]AASGQPRPEM[Oxidation]Q[Deamidated]C[DBIA]PAEHEEDMYR	Q96BN8_47	CL22	2	[2e-05, 5e-05]	[9.034219918211127e-06, 0.0]	[0.968, 1.141]	[nan, nan]	7.03596e-11	-46.1411	-47.448	0.062305	6.12928e-11	-44.417	-47.0307	9.03422e-06	3.5e-05	4.08086e-11	-47.2306	-48.5374	4.51711e-06	Const	Const	4.51711e-06	<1.00e-05		OTULIN_47	Ubiquitin thioesterase otulin
A[TMTpro]AASGQPRPEM[Oxidation]Q[Deamidated]C[DBIA]PAEHEEDMYR	Q96BN8_47	CL53	2	[2e-05, 5e-05]	[3.456391066060473e-05, 0.0]	[0.883, 1.035]	[nan, nan]	1.02988e-09	-40.7739	-42.0808	0.238372	8.97168e-10	-39.0499	-41.6636	3.45639e-05	3.5e-05	5.97332e-10	-41.8634	-43.1702	1.7282e-05	Const	Const	1.7282e-05	<1.00e-05		OTULIN_47	Ubiquitin thioesterase otulin
A[TMTpro]AASGQPRPEM[Oxidation]Q[Deamidated]C[DBIA]PAEHEEDMYR	Q96BN8_47	CL62	2	[2e-05, 5e-05]	[4.198232725013385e-06, 2.3161558038625282e-05]	[0.985, 0.92]	[nan, nan]	2.21279e-11	-48.4547	-49.7615	0.428291	2.26398e-11	-46.4089	-49.0226	0.00199748	0.00465528	1.79804e-10	-44.2646	-45.5715	1.36799e-05	Lin	Lin			0.428291	OTULIN_47	Ubiquitin thioesterase otulin
A[TMTpro]AASGQPRPEM[Oxidation]Q[Deamidated]C[DBIA]PAEHEEDMYR	Q96BN8_47	CL91	2	[2e-05, 5e-05]	[1.1339442922293102e-05, 3.2370504515542086e-05]	[0.96, 0.89]	[nan, nan]	2.23113e-12	-53.0433	-54.3502	0.636315	4.31553e-12	-49.7239	-52.3376	0.000399399	0.000583698	2.21153e-10	-43.8506	-45.1575	2.1855e-05	Lin	Lin			0.636315	OTULIN_47	Ubiquitin thioesterase otulin
A[TMTpro]AASGQPRPEM[Oxidation]Q[Deamidated]C[DBIA]PAEHEEDMYR	Q96BN8_47	CL93	2	[2e-05, 5e-05]	[2.589232825616075e-05, 2.680858343912326e-05]	[0.911, 0.908]	[nan, nan]	1.98358e-10	-44.0682	-45.375	0.640785	5.8271e-11	-44.5181	-47.1318	5.15913e-05	3.20529e-05	4.19762e-13	-56.3845	-57.6913	2.63505e-05	Const	Const	2.63505e-05	<1.00e-05		OTULIN_47	Ubiquitin thioesterase otulin
A[TMTpro]AASGQPRPEM[Oxidation]Q[Deamidated]C[DBIA]PAEHEEDM[Oxidation]YR	Q96BN8_47	AC124	4	[2e-05, 2e-05, 5e-05, 5e-05]	[9.321328758011877e-06, 0.0, 3.7727700872926346e-05, 0.0]	[0.967, 1.128, 0.873, 1.09]	[7.684964200477324, 11.054508405501787]	7.69482e-10	-87.4864	-88.1001	0.357381	7.72849e-10	-85.4689	-86.6963	0.000245564	0.000644396	9.56864e-10	-86.6146	-87.2283	1.17623e-05	Lin	Lin			0.357381	OTULIN_47	Ubiquitin thioesterase otulin
A[TMTpro]AASGQPRPEM[Oxidation]Q[Deamidated]C[DBIA]PAEHEEDM[Oxidation]YR	Q96BN8_47	AC24	4	[2e-05, 2e-05, 5e-05, 5e-05]	[3.3621757882515584e-05, 0.0, 3.072485377618041e-06, 0.0]	[0.886, 1.263, 0.989, 1.293]	[17.543043275942296, 13.321647677475895]	1.02221e-09	-86.3504	-86.9641	0.142424	9.24768e-10	-84.7511	-85.9785	1.4753e-05	2.91901e-05	8.03246e-10	-87.3146	-87.9283	9.17356e-06	Const	Const	9.17356e-06	<1.00e-05		OTULIN_47	Ubiquitin thioesterase otulin
A[TMTpro]AASGQPRPEM[Oxidation]Q[Deamidated]C[DBIA]PAEHEEDM[Oxidation]YR	Q96BN8_47	CL112	4	[2e-05, 2e-05, 5e-05, 5e-05]	[1.113339277094117e-06, 0.0, 4.1250002310678876e-05, 0.0]	[0.996, 1.039, 0.862, 1.155]	[2.1130221130221094, 14.52652454139812]	9.53448e-10	-86.6289	-87.2426	0.359443	9.57708e-10	-84.6111	-85.8385	0.000493354	0.00133099	1.25414e-09	-85.5324	-86.1461	1.05908e-05	Lin	Lin			0.359443	OTULIN_47	Ubiquitin thioesterase otulin
A[TMTpro]AASGQPRPEM[Oxidation]Q[Deamidated]C[DBIA]PAEHEEDM[Oxidation]YR	Q96BN8_47	CL113	4	[2e-05, 2e-05, 5e-05, 5e-05]	[2.4979085424440836e-05, 5.895454569896302e-06, 0.0, 0.0]	[0.914, 0.979, 1.082, 1.116]	[3.433703116745903, 1.5468607825295735]	5.92971e-10	-88.5287	-89.1424	0.106464	4.20402e-10	-87.9044	-89.1318	7.71794e-06	4.62852e-11	4.20402e-10	-89.9044	-90.5181	7.71863e-06	Const	Const	7.71863e-06	<1.00e-05		OTULIN_47	Ubiquitin thioesterase otulin
A[TMTpro]AASGQPRPEM[Oxidation]Q[Deamidated]C[DBIA]PAEHEEDM[Oxidation]YR	Q96BN8_47	CL128	4	[2e-05, 2e-05, 5e-05, 5e-05]	[0.0, 0.0, 3.1124862169061915e-05, 0.0]	[1.014, 1.119, 0.894, 1.196]	[4.922644163150491, 14.449760765550238]	5.51189e-10	-88.8209	-89.4347	0.268318	5.53523e-10	-86.804	-88.0315	0.000404767	0.00146733	7.26568e-10	-87.7159	-88.3296	7.78122e-06	Lin	Lin			0.268318	OTULIN_47	Ubiquitin thioesterase otulin
A[TMTpro]AASGQPRPEM[Oxidation]Q[Deamidated]C[DBIA]PAEHEEDM[Oxidation]YR	Q96BN8_47	CL63	4	[2e-05, 2e-05, 5e-05, 5e-05]	[2.528316621865793e-05, 0.0, 8.460890967974603e-06, 0.0]	[0.913, 1.179, 0.97, 1.073]	[12.715105162523901, 5.0416054821341145]	5.62119e-10	-88.7424	-89.3561	0.160122	4.2616e-10	-87.85	-89.0774	8.43593e-06	3.79944e-12	4.2616e-10	-89.85	-90.4637	8.43601e-06	Const	Const	8.43601e-06	<1.00e-05		OTULIN_47	Ubiquitin thioesterase otulin
A[TMTpro]AASGQPRPEM[Oxidation]Q[Deamidated]C[DBIA]PAEHEEDM[Oxidation]YR	Q96BN8_47	CL94	4	[2e-05, 2e-05, 5e-05, 5e-05]	[1.3923727287623017e-06, 0.0, 3.582510591582224e-05, 6.179335818699927e-06]	[0.995, 1.269, 0.879, 0.978]	[12.102473498233213, 5.3311793214862675]	5.42754e-10	-88.8826	-89.4963	0.366909	5.45428e-10	-86.863	-88.0904	0.000813372	0.00217563	8.5274e-10	-87.0754	-87.6891	1.08492e-05	Lin	Lin			0.366909	OTULIN_47	Ubiquitin thioesterase otulin
A[TMTpro]AASGQPRPEM[Oxidation]Q[Deamidated]C[DBIA]PAEHEEDM[Oxidation]YR	Q96BN8_47	CL99	4	[2e-05, 2e-05, 5e-05, 5e-05]	[0.0, 0.0, 0.0, 0.0]	[1.031, 1.063, 1.041, 1.146]	[1.5281757402101257, 4.801097393689986]														Zero	Zero				OTULIN_47	Ubiquitin thioesterase otulin
A[TMTpro]AC[Carbamidomethyl]FC[DBIA]HR	Q13889_257	AC124	6	[2e-05, 2e-05, 2e-05, 5e-05, 5e-05, 5e-05]	[0.0, 2.9266809904951746e-05, 0.0, 1.5126718276683015e-05, 1.5126718276683015e-05, 3.456391066060473e-05]	[1.075, 0.9, 1.007, 0.947, 0.947, 0.883]	[7.2467203337378825, 3.2592606406869997]	8.26106e-10	-134.236	-134.445	0.439794	8.23023e-10	-132.259	-132.675	9.64416e-05	0.000174034	1.03354e-09	-132.892	-133.1	1.56807e-05	Lin	Lin			0.439794	GTF2H3_257	General transcription factor IIH subunit 3
A[TMTpro]AC[Carbamidomethyl]FC[DBIA]HR	Q13889_257	AC24	6	[2e-05, 2e-05, 2e-05, 5e-05, 5e-05, 5e-05]	[8.74740752538079e-06, 2.5113179589302973e-06, 0.0, 1.1050241669956832e-05, 0.0, 2.9884780744427063e-05]	[0.969, 0.991, 1.016, 0.961, 1.03, 0.898]	[1.9355538741820808, 5.59785336321643]	5.04739e-10	-137.192	-137.401	0.261141	5.05475e-10	-135.184	-135.6	0.000513708	0.0019319	6.44001e-10	-135.73	-135.939	8.69896e-06	Lin	Lin			0.261141	GTF2H3_257	General transcription factor IIH subunit 3
A[TMTpro]AC[Carbamidomethyl]FC[DBIA]HR	Q13889_257	CL112	6	[2e-05, 2e-05, 2e-05, 5e-05, 5e-05, 5e-05]	[0.0, 5.328560949103885e-06, 1.113339277094117e-06, 1.6597223446048347e-05, 0.0, 1.6597223446048347e-05]	[1.118, 0.981, 0.996, 0.942, 1.01, 0.942]	[5.947003970920883, 3.3229620677736884]	2.12874e-10	-142.372	-142.581	0.205582	2.13121e-10	-140.366	-140.782	0.00128213	0.00623156	3.18729e-10	-139.951	-140.159	6.60606e-06	Lin	Lin			0.205582	GTF2H3_257	General transcription factor IIH subunit 3
A[TMTpro]AC[Carbamidomethyl]FC[DBIA]HR	Q13889_257	CL113	6	[2e-05, 2e-05, 2e-05, 5e-05, 5e-05, 5e-05]	[9.608734658227524e-06, 0.0, 0.0, 3.4878673048707154e-05, 0.0, 5.045547396575328e-06]	[0.966, 1.085, 1.012, 0.882, 1.038, 0.982]	[4.798883302780997, 6.670463753308263]	7.83844e-10	-134.551	-134.76	0.251539	7.85241e-10	-132.541	-132.957	0.000311277	0.00119498	9.25388e-10	-133.555	-133.764	8.25549e-06	Lin	Lin			0.251539	GTF2H3_257	General transcription factor IIH subunit 3
A[TMTpro]AC[Carbamidomethyl]FC[DBIA]HR	Q13889_257	CL123	8	[2e-05, 2e-05, 2e-05, 2e-05, 5e-05, 5e-05, 5e-05, 5e-05]	[3.0194282478705807e-05, 2.680858343912326e-05, 1.5713986524553986e-05, 2.5113179589302973e-06, 9.034219918211127e-06, 1.0184440103219853e-05, 0.0, 2.8958339270499755e-05]	[0.897, 0.908, 0.945, 0.991, 0.968, 0.964, 1.006, 0.901]	[3.9317938729946023, 3.9251997983457234]	1.58731e-09	-176.725	-176.646	0.337363	1.28829e-09	-176.395	-176.236	3.01943e-05	3.5e-05	1.00395e-09	-180.39	-180.311	1.54256e-05	Const	Const	1.54256e-05	<1.00e-05		GTF2H3_257	General transcription factor IIH subunit 3
A[TMTpro]AC[Carbamidomethyl]FC[DBIA]HR	Q13889_257	CL128	6	[2e-05, 2e-05, 2e-05, 5e-05, 5e-05, 5e-05]	[5.4786713758252474e-05, 0.0, 1.3955893454651886e-05, 5.561118529647442e-07, 0.0, 2.2311588047956295e-06]	[0.821, 1.036, 0.951, 0.998, 1.048, 0.992]	[9.445717385950747, 2.4790217753473]	2.93809e-09	-126.624	-126.832	0.174048	2.34888e-09	-125.967	-126.383	1.19216e-05	7.32376e-13	2.34888e-09	-127.967	-128.175	1.19216e-05	Const	Const	1.19216e-05	<1.00e-05		GTF2H3_257	General transcription factor IIH subunit 3
A[TMTpro]AC[Carbamidomethyl]FC[DBIA]HR	Q13889_257	CL15	8	[2e-05, 2e-05, 2e-05, 2e-05, 5e-05, 5e-05, 5e-05, 5e-05]	[2.8034977386100147e-05, 3.582510591582224e-05, 2.1655983741586613e-05, 3.916367883194902e-06, 1.5126718276683015e-05, 4.514414708271526e-05, 1.337232647998194e-05, 2.3463654618458323e-05]	[0.904, 0.879, 0.925, 0.986, 0.947, 0.85, 0.953, 0.919]	[4.28679030142232, 4.458150914956874]	1.74449e-09	-175.97	-175.891	0.572758	1.27254e-09	-176.494	-176.335	3.79351e-05	2.03956e-05	1.20028e-09	-178.961	-178.882	2.33174e-05	Const	Const	2.33174e-05	<1.00e-05		GTF2H3_257	General transcription factor IIH subunit 3
A[TMTpro]AC[Carbamidomethyl]FC[DBIA]HR	Q13889_257	CL22	8	[2e-05, 2e-05, 2e-05, 2e-05, 5e-05, 5e-05, 5e-05, 5e-05]	[1.807555465103189e-05, 1.0184440103219853e-05, 2.742110359421047e-05, 3.4878673048707154e-05, 1.8372167362373597e-05, 3.050412944644627e-05, 3.7409695368500445e-05, 0.0]	[0.937, 0.964, 0.906, 0.882, 0.936, 0.896, 0.874, 1.006]	[3.3616724365465678, 5.411586004090396]	1.83178e-09	-175.579	-175.5	0.52806	1.35201e-09	-176.009	-175.85	3.92489e-05	2.61183e-05	1.15711e-09	-179.254	-179.175	2.21057e-05	Const	Const	2.21057e-05	<1.00e-05		GTF2H3_257	General transcription factor IIH subunit 3
A[TMTpro]AC[Carbamidomethyl]FC[DBIA]HR	Q13889_257	CL4	4	[2e-05, 2e-05, 5e-05, 5e-05]	[4.876238125414747e-05, 1.7483277714965057e-05, 2.1956446483459126e-05, 1.896634465369288e-05]	[0.839, 0.939, 0.924, 0.934]	[5.624296962879638, 0.538213132400431]	1.56593e-09	-84.6443	-85.258	0.581216	6.53973e-10	-86.137	-87.3644	2.6792e-05	1.6427e-12	6.53973e-10	-88.137	-88.7507	2.67921e-05	Const	Const	2.67921e-05	<1.00e-05		GTF2H3_257	General transcription factor IIH subunit 3
A[TMTpro]AC[Carbamidomethyl]FC[DBIA]HR	Q13889_257	CL53	8	[2e-05, 2e-05, 2e-05, 2e-05, 5e-05, 5e-05, 5e-05, 5e-05]	[4.060625282724485e-05, 0.0, 4.319025078899861e-05, 0.0, 3.614130148528344e-05, 3.2682789852286796e-05, 3.9963991783250534e-05, 2.589232825616075e-05]	[0.864, 1.012, 0.856, 1.009, 0.878, 0.889, 0.866, 0.911]	[8.052457291919596, 1.8699821135192898]	2.05898e-09	-174.644	-174.565	0.724996	1.86604e-09	-173.431	-173.272	5.72941e-05	3.49185e-05	2.18964e-09	-174.152	-174.072	2.73096e-05	Lin	Lin			0.724996	GTF2H3_257	General transcription factor IIH subunit 3
A[TMTpro]AC[Carbamidomethyl]FC[DBIA]HR	Q13889_257	CL62	8	[2e-05, 2e-05, 2e-05, 2e-05, 5e-05, 5e-05, 5e-05, 5e-05]	[2.7727870911725252e-05, 7.603110221147782e-06, 2.1355845648877117e-05, 1.8669097137069442e-05, 4.060625282724485e-05, 4.1572437376223964e-05, 1.9860000473630534e-05, 1.3081002092736268e-05]	[0.905, 0.973, 0.926, 0.935, 0.864, 0.861, 0.931, 0.954]	[2.6339529595155113, 4.524318312071866]	1.02627e-09	-180.214	-180.135	0.62613	8.43661e-10	-179.782	-179.623	4.91446e-05	3.3973e-05	1.0388e-09	-180.117	-180.038	2.38095e-05	Lin	Lin			0.62613	GTF2H3_257	General transcription factor IIH subunit 3
A[TMTpro]AC[Carbamidomethyl]FC[DBIA]HR	Q13889_257	CL63	6	[2e-05, 2e-05, 2e-05, 5e-05, 5e-05, 5e-05]	[1.2789982917057458e-05, 2.6502829112405052e-05, 1.3081002092736268e-05, 0.0, 3.916367883194902e-06, 5.328560949103885e-06]	[0.955, 0.909, 0.954, 1.105, 0.986, 0.981]	[2.2838314988934085, 5.596876126872676]	8.18844e-10	-134.289	-134.498	0.173531	6.16226e-10	-133.995	-134.411	1.57647e-05	2.07173e-05	4.48016e-10	-137.908	-138.116	1.02698e-05	Const	Const	1.02698e-05	<1.00e-05		GTF2H3_257	General transcription factor IIH subunit 3
A[TMTpro]AC[Carbamidomethyl]FC[DBIA]HR	Q13889_257	CL91	8	[2e-05, 2e-05, 2e-05, 2e-05, 5e-05, 5e-05, 5e-05, 5e-05]	[2.3161558038625282e-05, 5.561118529647442e-07, 3.174698511170213e-05, 3.868390759264102e-05, 2.4068835201575598e-05, 1.2789982917057458e-05, 3.64578573916539e-05, 3.456391066060473e-05]	[0.92, 0.998, 0.892, 0.87, 0.917, 0.955, 0.877, 0.883]	[5.260240709809939, 3.4282780652584526]	1.74275e-09	-175.978	-175.898	0.627328	1.29904e-09	-176.329	-176.17	4.8882e-05	3.08239e-05	1.20584e-09	-178.924	-178.845	2.52536e-05	Const	Const	2.52536e-05	<1.00e-05		GTF2H3_257	General transcription factor IIH subunit 3
A[TMTpro]AC[Carbamidomethyl]FC[DBIA]HR	Q13889_257	CL93	8	[2e-05, 2e-05, 2e-05, 2e-05, 5e-05, 5e-05, 5e-05, 5e-05]	[2.680858343912326e-05, 9.896438234208655e-06, 2.3463654618458323e-05, 4.319025078899861e-05, 4.1572437376223964e-05, 3.804607085365484e-05, 1.7187612143913202e-05, 1.3663956719658827e-05]	[0.908, 0.965, 0.919, 0.856, 0.861, 0.872, 0.94, 0.952]	[4.2502297024812075, 4.43194543165366]	1.92336e-09	-175.189	-175.11	0.654369	1.35289e-09	-176.004	-175.845	5.01849e-05	2.91314e-05	1.17511e-09	-179.131	-179.051	2.67286e-05	Const	Const	2.67286e-05	<1.00e-05		GTF2H3_257	General transcription factor IIH subunit 3
A[TMTpro]AC[Carbamidomethyl]FC[DBIA]HR	Q13889_257	CL94	6	[2e-05, 2e-05, 2e-05, 5e-05, 5e-05, 5e-05]	[5.895454569896302e-06, 0.0, 4.480383869412123e-06, 0.0, 0.0, 0.0]	[0.979, 1.014, 0.984, 1.044, 1.104, 1.007]	[1.5575442552058636, 3.8005799776541664]	4.98804e-11	-151.079	-151.287	0.0238525	3.68872e-11	-150.889	-151.306	1.72922e-06	1.28223e-11	3.68872e-11	-152.889	-153.098	1.72931e-06	Const	Const	1.72931e-06	<1.00e-05		GTF2H3_257	General transcription factor IIH subunit 3
A[TMTpro]AC[Carbamidomethyl]FC[DBIA]HR	Q13889_257	CL99	6	[2e-05, 2e-05, 2e-05, 5e-05, 5e-05, 5e-05]	[0.0, 0.0, 0.0, 0.0, 0.0, 0.0]	[1.07, 1.07, 1.013, 1.025, 1.047, 1.134]	[2.556618238352891, 4.403862076462847]														Zero	Zero				GTF2H3_257	General transcription factor IIH subunit 3
A[TMTpro]AC[Carbamidomethyl]LC[DBIA]FR	O95989_25	AC124	2	[2e-05, 5e-05]	[0.0, 0.0]	[1.2, 1.065]	[nan, nan]														Zero	Zero				NUDT3_25	Diphosphoinositol polyphosphate phosphohydrolase 1
A[TMTpro]AC[Carbamidomethyl]LC[DBIA]FR	O95989_25	AC24	2	[2e-05, 5e-05]	[0.0, 2.5587580252168228e-05]	[1.222, 0.912]	[nan, nan]	9.03068e-11	-45.6419	-46.9488	0.441165	9.3366e-11	-43.5753	-46.189	0.00068595	0.00152186	3.27362e-10	-43.0662	-44.3731	1.27938e-05	Lin	Lin			0.441165	NUDT3_25	Diphosphoinositol polyphosphate phosphohydrolase 1
A[TMTpro]AC[Carbamidomethyl]LC[DBIA]FR	O95989_25	CL112	2	[2e-05, 5e-05]	[0.0, 0.0]	[1.138, 1.013]	[nan, nan]														Zero	Zero				NUDT3_25	Diphosphoinositol polyphosphate phosphohydrolase 1
A[TMTpro]AC[Carbamidomethyl]LC[DBIA]FR	O95989_25	CL113	2	[2e-05, 5e-05]	[9.034219918211127e-06, 0.0]	[0.968, 1.169]	[nan, nan]	7.03596e-11	-46.1411	-47.448	0.062305	6.12928e-11	-44.417	-47.0307	9.03422e-06	3.5e-05	4.08086e-11	-47.2306	-48.5374	4.51711e-06	Const	Const	4.51711e-06	<1.00e-05		NUDT3_25	Diphosphoinositol polyphosphate phosphohydrolase 1
A[TMTpro]AC[Carbamidomethyl]LC[DBIA]FR	O95989_25	CL123	2	[2e-05, 5e-05]	[6.7479701580679405e-06, 1.8669097137069442e-05]	[0.976, 0.935]	[nan, nan]	4.46485e-13	-56.261	-57.5679	0.368419	1.48368e-12	-51.8593	-54.473	0.000144967	0.000349725	7.10566e-11	-46.1214	-47.4282	1.27085e-05	Lin	Lin			0.368419	NUDT3_25	Diphosphoinositol polyphosphate phosphohydrolase 1
A[TMTpro]AC[Carbamidomethyl]LC[DBIA]FR	O95989_25	CL128	2	[2e-05, 5e-05]	[0.0, 0.0]	[1.109, 1.244]	[nan, nan]														Zero	Zero				NUDT3_25	Diphosphoinositol polyphosphate phosphohydrolase 1
A[TMTpro]AC[Carbamidomethyl]LC[DBIA]FR	O95989_25	CL15	2	[2e-05, 5e-05]	[4.514414708271526e-05, 1.6302498985744336e-05]	[0.85, 0.943]	[nan, nan]	1.28599e-09	-40.3298	-41.6366	0.592417	7.46299e-10	-39.4181	-42.0318	4.42648e-05	1.84523e-05	4.1592e-10	-42.5873	-43.8942	3.07233e-05	Const	Const	3.07233e-05	<1.00e-05		NUDT3_25	Diphosphoinositol polyphosphate phosphohydrolase 1
A[TMTpro]AC[Carbamidomethyl]LC[DBIA]FR	O95989_25	CL22	2	[2e-05, 5e-05]	[0.0, 0.0]	[1.01, 1.137]	[nan, nan]														Zero	Zero				NUDT3_25	Diphosphoinositol polyphosphate phosphohydrolase 1
A[TMTpro]AC[Carbamidomethyl]LC[DBIA]FR	O95989_25	CL4	2	[2e-05, 5e-05]	[3.0194282478705807e-05, 0.0]	[0.897, 1.046]	[nan, nan]	7.85944e-10	-41.3146	-42.6214	0.208236	6.84664e-10	-39.5905	-42.2042	3.01943e-05	3.5e-05	4.55847e-10	-42.404	-43.7109	1.50971e-05	Const	Const	1.50971e-05	<1.00e-05		NUDT3_25	Diphosphoinositol polyphosphate phosphohydrolase 1
A[TMTpro]AC[Carbamidomethyl]LC[DBIA]FR	O95989_25	CL53	2	[2e-05, 5e-05]	[2.7114674685277893e-05, 0.0]	[0.907, 1.215]	[nan, nan]	6.33798e-10	-41.7449	-43.0517	0.186998	5.52124e-10	-40.0208	-42.6345	2.71147e-05	3.5e-05	3.67603e-10	-42.8343	-44.1412	1.35573e-05	Const	Const	1.35573e-05	<1.00e-05		NUDT3_25	Diphosphoinositol polyphosphate phosphohydrolase 1
A[TMTpro]AC[Carbamidomethyl]LC[DBIA]FR	O95989_25	CL62	2	[2e-05, 5e-05]	[3.456391066060473e-05, 0.0]	[0.883, 1.152]	[nan, nan]	1.02988e-09	-40.7739	-42.0808	0.238372	8.97168e-10	-39.0499	-41.6636	3.45639e-05	3.5e-05	5.97332e-10	-41.8634	-43.1702	1.7282e-05	Const	Const	1.7282e-05	<1.00e-05		NUDT3_25	Diphosphoinositol polyphosphate phosphohydrolase 1
A[TMTpro]AC[Carbamidomethyl]LC[DBIA]FR	O95989_25	CL63	2	[2e-05, 5e-05]	[1.4540688992280343e-05, 3.582510591582224e-05]	[0.949, 0.879]	[nan, nan]	3.82517e-14	-61.1755	-62.4823	0.717955	8.53754e-13	-52.9646	-55.5783	0.000271536	0.000333364	2.26513e-10	-43.8027	-45.1096	2.51829e-05	Lin	Lin			0.717955	NUDT3_25	Diphosphoinositol polyphosphate phosphohydrolase 1
A[TMTpro]AC[Carbamidomethyl]LC[DBIA]FR	O95989_25	CL91	2	[2e-05, 5e-05]	[0.0, 0.0]	[1.121, 1.067]	[nan, nan]														Zero	Zero				NUDT3_25	Diphosphoinositol polyphosphate phosphohydrolase 1
A[TMTpro]AC[Carbamidomethyl]LC[DBIA]FR	O95989_25	CL93	2	[2e-05, 5e-05]	[0.0, 4.7441200272300454e-05]	[1.058, 0.843]	[nan, nan]	3.10437e-10	-43.1724	-44.4792	0.817952	3.20953e-10	-41.1057	-43.7195	0.00127179	0.00152184	1.12533e-09	-40.5967	-41.9035	2.37206e-05	Lin	Lin			0.817952	NUDT3_25	Diphosphoinositol polyphosphate phosphohydrolase 1
A[TMTpro]AC[Carbamidomethyl]LC[DBIA]FR	O95989_25	CL94	2	[2e-05, 5e-05]	[0.0, 1.1339442922293102e-05]	[1.054, 0.96]	[nan, nan]	1.77356e-11	-48.8972	-50.204	0.195508	1.86561e-11	-46.796	-49.4097	0.000201378	0.00100143	6.42915e-11	-46.3215	-47.6283	5.66972e-06	Lin	Lin			0.195508	NUDT3_25	Diphosphoinositol polyphosphate phosphohydrolase 1
A[TMTpro]AC[Carbamidomethyl]LC[DBIA]FR	O95989_25	CL99	2	[2e-05, 5e-05]	[0.0, 1.600808689906567e-05]	[1.209, 0.944]	[nan, nan]	3.5346e-11	-47.518	-48.8248	0.276001	3.71805e-11	-45.4168	-48.0305	0.00028429	0.00100143	1.28129e-10	-44.9423	-46.2491	8.00404e-06	Lin	Lin			0.276001	NUDT3_25	Diphosphoinositol polyphosphate phosphohydrolase 1
A[TMTpro]AC[DBIA]ALLNSGGGVIR	Q7Z7L1_51	AC124	2	[2e-05, 5e-05]	[0.0, 0.0]	[1.118, 1.047]	[nan, nan]														Zero	Zero				SLFN11_51	Schlafen family member 11
A[TMTpro]AC[DBIA]ALLNSGGGVIR	Q7Z7L1_51	AC24	2	[2e-05, 5e-05]	[3.6347887635154114e-06, 5.895454569896302e-06]	[0.987, 0.979]	[nan, nan]	1.40494e-12	-53.9684	-55.2752	0.126713	6.17232e-17	-72.034	-74.6477	1.00166e-05	3.50208e-05	2.5553e-12	-52.772	-54.0788	4.76512e-06	Hyp	Hyp	1.00166e-05	3.50208e-05	0.286018	SLFN11_51	Schlafen family member 11
A[TMTpro]AC[DBIA]ALLNSGGGVIR	Q7Z7L1_51	CL112	2	[2e-05, 5e-05]	[1.600808689906567e-05, 0.0]	[0.944, 1.04]	[nan, nan]	2.20913e-10	-43.8528	-45.1597	0.110401	1.92445e-10	-42.1287	-44.7424	1.60081e-05	3.5e-05	1.28129e-10	-44.9423	-46.2491	8.00404e-06	Const	Const	8.00404e-06	<1.00e-05		SLFN11_51	Schlafen family member 11
A[TMTpro]AC[DBIA]ALLNSGGGVIR	Q7Z7L1_51	CL113	2	[2e-05, 5e-05]	[0.0, 9.321328758011877e-06]	[1.09, 0.967]	[nan, nan]	1.19844e-11	-49.6811	-50.988	0.160713	1.26064e-11	-47.5799	-50.1936	0.000165538	0.00100143	4.34436e-11	-47.1054	-48.4123	4.66066e-06	Lin	Lin			0.160713	SLFN11_51	Schlafen family member 11
A[TMTpro]AC[DBIA]ALLNSGGGVIR	Q7Z7L1_51	CL123	2	[2e-05, 5e-05]	[0.0, 1.0761341199008499e-05]	[1.01, 0.962]	[nan, nan]	1.59733e-11	-49.1065	-50.4134	0.18554	1.68023e-11	-47.0053	-49.619	0.000191112	0.00100143	5.79032e-11	-46.5308	-47.8376	5.38067e-06	Lin	Lin			0.18554	SLFN11_51	Schlafen family member 11
A[TMTpro]AC[DBIA]ALLNSGGGVIR	Q7Z7L1_51	CL128	2	[2e-05, 5e-05]	[0.0, 0.0]	[1.0, 1.01]	[nan, nan]														Zero	Zero				SLFN11_51	Schlafen family member 11
A[TMTpro]AC[DBIA]ALLNSGGGVIR	Q7Z7L1_51	CL15	2	[2e-05, 5e-05]	[1.249926831409328e-05, 2.3463654618458323e-05]	[0.956, 0.919]	[nan, nan]	8.35844e-12	-50.4018	-51.7086	0.490748	2.14037e-15	-64.9419	-67.5556	5.57678e-05	6.89313e-05	6.01089e-11	-46.456	-47.7629	1.79815e-05	Hyp	Hyp	5.57678e-05	6.89313e-05	0.809034	SLFN11_51	Schlafen family member 11
A[TMTpro]AC[DBIA]ALLNSGGGVIR	Q7Z7L1_51	CL22	2	[2e-05, 5e-05]	[4.810100528033028e-05, 1.7187612143913202e-05]	[0.841, 0.94]	[nan, nan]	1.46516e-09	-40.0689	-41.3758	0.628069	8.50658e-10	-39.1563	-41.77	4.68034e-05	1.82435e-05	4.77819e-10	-42.3099	-43.6167	3.26443e-05	Const	Const	3.26443e-05	<1.00e-05		SLFN11_51	Schlafen family member 11
A[TMTpro]AC[DBIA]ALLNSGGGVIR	Q7Z7L1_51	CL53	2	[2e-05, 5e-05]	[2.4979085424440836e-05, 3.964341727822089e-05]	[0.914, 0.867]	[nan, nan]	7.17291e-11	-46.1025	-47.4094	0.855777	1.47221e-13	-56.48	-59.0937	6.76734e-05	3.48518e-05	1.07521e-10	-45.293	-46.5998	3.23113e-05	Hyp	Hyp	6.76734e-05	3.48518e-05	1.94175	SLFN11_51	Schlafen family member 11
A[TMTpro]AC[DBIA]ALLNSGGGVIR	Q7Z7L1_51	CL62	2	[2e-05, 5e-05]	[2.528316621865793e-05, 2.4371920641112984e-05]	[0.913, 0.916]	[nan, nan]	2.08032e-10	-43.9729	-45.2798	0.594572	6.99839e-11	-44.1518	-46.7655	4.80242e-05	3.15627e-05	4.15184e-13	-56.4064	-57.7133	2.48275e-05	Const	Const	2.48275e-05	<1.00e-05		SLFN11_51	Schlafen family member 11
A[TMTpro]AC[DBIA]ALLNSGGGVIR	Q7Z7L1_51	CL63	2	[2e-05, 5e-05]	[2.7917599593059587e-06, 1.0472740884447646e-05]	[0.99, 0.963]	[nan, nan]	1.68323e-12	-53.6069	-54.9138	0.199818	2.36076e-12	-50.9304	-53.5441	9.67962e-05	0.000443116	2.94987e-11	-47.8796	-49.1865	6.63225e-06	Lin	Lin			0.199818	SLFN11_51	Schlafen family member 11
A[TMTpro]AC[DBIA]ALLNSGGGVIR	Q7Z7L1_51	CL91	2	[2e-05, 5e-05]	[2.2257234577579126e-05, 0.0]	[0.923, 1.09]	[nan, nan]	4.27056e-10	-42.5345	-43.8414	0.153498	3.72024e-10	-40.8104	-43.4241	2.22572e-05	3.5e-05	2.47692e-10	-43.624	-44.9308	1.11286e-05	Const	Const	1.11286e-05	<1.00e-05		SLFN11_51	Schlafen family member 11
A[TMTpro]AC[DBIA]ALLNSGGGVIR	Q7Z7L1_51	CL93	2	[2e-05, 5e-05]	[3.582510591582224e-05, 2.4371920641112984e-05]	[0.879, 0.916]	[nan, nan]	5.86186e-10	-41.9011	-43.2079	0.667275	2.82716e-10	-41.3595	-43.9732	5.38841e-05	2.81289e-05	6.55877e-11	-46.2816	-47.5884	3.00985e-05	Const	Const	3.00985e-05	<1.00e-05		SLFN11_51	Schlafen family member 11
A[TMTpro]AC[DBIA]ALLNSGGGVIR	Q7Z7L1_51	CL94	2	[2e-05, 5e-05]	[2.834242376809767e-05, 8.174669636336714e-06]	[0.903, 0.971]	[nan, nan]	5.41925e-10	-42.0581	-43.3649	0.336408	2.03373e-10	-42.0182	-44.632	1.82549e-05	3.79313e-10	2.03369e-10	-44.0183	-45.3251	1.82585e-05	Const	Const	1.82585e-05	<1.00e-05		SLFN11_51	Schlafen family member 11
A[TMTpro]AC[DBIA]ALLNSGGGVIR	Q7Z7L1_51	CL99	2	[2e-05, 5e-05]	[8.460890967974603e-06, 2.7114674685277893e-05]	[0.97, 0.907]	[nan, nan]	4.90356e-12	-51.4684	-52.7753	0.525845	7.08984e-12	-48.731	-51.3447	0.000353982	0.000630046	1.73982e-10	-44.3304	-45.6373	1.77878e-05	Lin	Lin			0.525845	SLFN11_51	Schlafen family member 11
A[TMTpro]AC[DBIA]AQK[TMTpro]	Q5VZK9_1181	AC124	6	[2e-05, 2e-05, 2e-05, 5e-05, 5e-05, 5e-05]	[7.888742922693889e-06, 1.4540688992280343e-05, 1.113339277094117e-06, 2.015852578745427e-05, 0.0, 0.0]	[0.972, 0.949, 0.996, 0.93, 1.029, 1.062]	[1.9735122337503284, 5.569931941362524]	4.29914e-10	-138.155	-138.363	0.169975	3.68601e-10	-137.078	-137.495	8.77416e-06	6.2375e-06	3.62969e-10	-139.171	-139.379	7.28355e-06	Const	Const	7.28355e-06	<1.00e-05		CARMIL1_1181	F-actin-uncapping protein LRRC16A
A[TMTpro]AC[DBIA]AQK[TMTpro]	Q5VZK9_1181	AC24	6	[2e-05, 2e-05, 2e-05, 5e-05, 5e-05, 5e-05]	[1.1628945582971908e-05, 0.0, 0.0, 8.174669636336714e-06, 0.0, 5.561118529647442e-07]	[0.959, 1.013, 1.067, 0.971, 1.038, 0.998]	[4.352499049367937, 2.7459654610366524]	1.50905e-10	-144.437	-144.645	0.0769101	1.42447e-10	-142.783	-143.199	7.53366e-06	4.41168e-05	1.3328e-10	-145.182	-145.39	3.39329e-06	Const	Const	3.39329e-06	<1.00e-05		CARMIL1_1181	F-actin-uncapping protein LRRC16A
A[TMTpro]AC[DBIA]AQK[TMTpro]	Q5VZK9_1181	CL112	6	[2e-05, 2e-05, 2e-05, 5e-05, 5e-05, 5e-05]	[6.463507483153981e-06, 0.0, 0.0, 0.0, 0.0, 9.321328758011877e-06]	[0.977, 1.07, 1.025, 1.002, 1.028, 0.967]	[3.70836670821241, 2.501835079500235]	8.79255e-11	-147.678	-147.886	0.0684295	8.63879e-11	-145.784	-146.2	8.12666e-06	6.86432e-05	8.71373e-11	-147.732	-147.94	2.63081e-06	Const	Const	2.63081e-06	<1.00e-05		CARMIL1_1181	F-actin-uncapping protein LRRC16A
A[TMTpro]AC[DBIA]AQK[TMTpro]	Q5VZK9_1181	CL113	6	[2e-05, 2e-05, 2e-05, 5e-05, 5e-05, 5e-05]	[3.916367883194902e-06, 0.0, 3.3534947872970134e-06, 1.0184440103219853e-05, 0.0, 1.600808689906567e-05]	[0.986, 1.024, 0.988, 0.964, 1.037, 0.944]	[1.7472716282466723, 4.0715890762305165]	1.43221e-10	-144.75	-144.959	0.167244	1.44154e-10	-142.711	-143.128	0.000109993	0.000614224	1.99944e-10	-142.748	-142.957	5.57706e-06	Lin	Lin			0.167244	CARMIL1_1181	F-actin-uncapping protein LRRC16A
A[TMTpro]AC[DBIA]AQK[TMTpro]	Q5VZK9_1181	CL123	2	[2e-05, 5e-05]	[0.0, 0.0]	[1.009, 1.039]	[nan, nan]														Zero	Zero				CARMIL1_1181	F-actin-uncapping protein LRRC16A
A[TMTpro]AC[DBIA]AQK[TMTpro]	Q5VZK9_1181	CL128	6	[2e-05, 2e-05, 2e-05, 5e-05, 5e-05, 5e-05]	[9.321328758011877e-06, 2.742110359421047e-05, 1.220885764699523e-05, 0.0, 0.0, 0.0]	[0.967, 0.906, 0.957, 1.078, 1.035, 1.022]	[2.8317096126712586, 2.289995674104957]	8.77689e-10	-133.873	-134.081	0.112532	5.88489e-10	-134.271	-134.688	8.15853e-06	8.88189e-14	5.88489e-10	-136.271	-136.48	8.15855e-06	Const	Const	8.15855e-06	<1.00e-05		CARMIL1_1181	F-actin-uncapping protein LRRC16A
A[TMTpro]AC[DBIA]AQK[TMTpro]	Q5VZK9_1181	CL15	2	[2e-05, 5e-05]	[0.0, 0.0]	[1.048, 1.088]	[nan, nan]														Zero	Zero				CARMIL1_1181	F-actin-uncapping protein LRRC16A
A[TMTpro]AC[DBIA]AQK[TMTpro]	Q5VZK9_1181	CL22	2	[2e-05, 5e-05]	[3.3534947872970134e-06, 0.0]	[0.988, 1.177]	[nan, nan]	9.69476e-12	-50.1052	-51.412	0.0231275	8.44546e-12	-48.3811	-50.9948	3.35349e-06	3.5e-05	5.62296e-12	-51.1946	-52.5015	1.67675e-06	Const	Const	1.67675e-06	<1.00e-05		CARMIL1_1181	F-actin-uncapping protein LRRC16A
A[TMTpro]AC[DBIA]AQK[TMTpro]	Q5VZK9_1181	CL4	2	[2e-05, 5e-05]	[0.0, 0.0]	[1.146, 1.011]	[nan, nan]														Zero	Zero				CARMIL1_1181	F-actin-uncapping protein LRRC16A
A[TMTpro]AC[DBIA]AQK[TMTpro]	Q5VZK9_1181	CL53	2	[2e-05, 5e-05]	[0.0, 0.0]	[1.069, 1.087]	[nan, nan]														Zero	Zero				CARMIL1_1181	F-actin-uncapping protein LRRC16A
A[TMTpro]AC[DBIA]AQK[TMTpro]	Q5VZK9_1181	CL62	2	[2e-05, 5e-05]	[0.0, 0.0]	[1.06, 1.164]	[nan, nan]														Zero	Zero				CARMIL1_1181	F-actin-uncapping protein LRRC16A
A[TMTpro]AC[DBIA]AQK[TMTpro]	Q5VZK9_1181	CL63	6	[2e-05, 2e-05, 2e-05, 5e-05, 5e-05, 5e-05]	[0.0, 0.0, 0.0, 0.0, 0.0, 0.0]	[1.043, 1.022, 1.05, 1.059, 1.06, 1.027]	[1.1458470817062434, 1.4614830174917584]														Zero	Zero				CARMIL1_1181	F-actin-uncapping protein LRRC16A
A[TMTpro]AC[DBIA]AQK[TMTpro]	Q5VZK9_1181	CL91	2	[2e-05, 5e-05]	[0.0, 1.0472740884447646e-05]	[1.042, 0.963]	[nan, nan]	1.5128e-11	-49.2152	-50.5221	0.180564	1.59132e-11	-47.114	-49.7277	0.000185987	0.00100143	5.48392e-11	-46.6395	-47.9464	5.23637e-06	Lin	Lin			0.180564	CARMIL1_1181	F-actin-uncapping protein LRRC16A
A[TMTpro]AC[DBIA]AQK[TMTpro]	Q5VZK9_1181	CL93	2	[2e-05, 5e-05]	[0.0, 0.0]	[1.119, 1.073]	[nan, nan]														Zero	Zero				CARMIL1_1181	F-actin-uncapping protein LRRC16A
A[TMTpro]AC[DBIA]AQK[TMTpro]	Q5VZK9_1181	CL94	6	[2e-05, 2e-05, 2e-05, 5e-05, 5e-05, 5e-05]	[6.7479701580679405e-06, 0.0, 3.072485377618041e-06, 1.951281926934574e-06, 0.0, 0.0]	[0.976, 1.017, 0.989, 0.993, 1.063, 1.057]	[1.7210767834146636, 3.0529018620023676]	4.88494e-11	-151.204	-151.412	0.03379	4.14199e-11	-150.194	-150.611	2.79935e-06	2.03678e-05	3.56871e-11	-153.088	-153.296	1.96196e-06	Const	Const	1.96196e-06	<1.00e-05		CARMIL1_1181	F-actin-uncapping protein LRRC16A
A[TMTpro]AC[DBIA]AQK[TMTpro]	Q5VZK9_1181	CL99	6	[2e-05, 2e-05, 2e-05, 5e-05, 5e-05, 5e-05]	[7.317770927667216e-06, 1.4248137329875161e-05, 0.0, 8.345858389718679e-07, 0.0, 0.0]	[0.974, 0.95, 1.027, 0.997, 1.023, 1.05]	[3.2703851891412485, 2.114505845878501]	2.31535e-10	-141.868	-142.077	0.0543733	2.09676e-10	-140.463	-140.88	6.50732e-06	3.54119e-05	1.73625e-10	-143.595	-143.804	3.73342e-06	Const	Const	3.73342e-06	<1.00e-05		CARMIL1_1181	F-actin-uncapping protein LRRC16A
A[TMTpro]AC[DBIA]AQ[Deamidated]K[TMTpro]	Q5VZK9_1181	AC124	6	[2e-05, 2e-05, 2e-05, 5e-05, 5e-05, 5e-05]	[0.0, 1.113339277094117e-06, 1.6716867571008392e-06, 5.328560949103885e-06, 0.0, 0.0]	[1.034, 0.996, 0.994, 0.981, 1.027, 1.016]	[1.825684357386544, 1.9457262808671474]	2.05004e-11	-156.414	-156.622	0.0370263	2.04059e-11	-154.442	-154.858	5.14854e-06	8.77204e-05	2.14559e-11	-156.141	-156.349	1.35226e-06	Lin	Lin			0.0370263	CARMIL1_1181	F-actin-uncapping protein LRRC16A
A[TMTpro]AC[DBIA]AQ[Deamidated]K[TMTpro]	Q5VZK9_1181	AC24	6	[2e-05, 2e-05, 2e-05, 5e-05, 5e-05, 5e-05]	[6.179335818699927e-06, 0.0, 0.0, 0.0, 0.0, 0.0]	[0.978, 1.034, 1.112, 1.009, 1.046, 1.093]	[5.27693496414722, 3.2757715315112512]	3.64286e-11	-152.965	-153.173	0.0142054	3.58446e-11	-151.062	-151.478	3.27214e-06	0.000116943	3.18202e-11	-153.776	-153.984	1.02989e-06	Const	Const	1.02989e-06	<1.00e-05		CARMIL1_1181	F-actin-uncapping protein LRRC16A
A[TMTpro]AC[DBIA]AQ[Deamidated]K[TMTpro]	Q5VZK9_1181	CL112	6	[2e-05, 2e-05, 2e-05, 5e-05, 5e-05, 5e-05]	[1.3081002092736268e-05, 2.8958339270499755e-05, 0.0, 2.5113179589302973e-06, 1.9263910592998104e-05, 0.0]	[0.954, 0.901, 1.128, 0.991, 0.933, 1.051]	[9.751419944523942, 4.858044172138394]	9.59154e-10	-133.34	-133.549	0.221787	8.40846e-10	-132.13	-132.547	2.13797e-05	3.33251e-05	7.08386e-10	-135.159	-135.367	1.06358e-05	Const	Const	1.06358e-05	<1.00e-05		CARMIL1_1181	F-actin-uncapping protein LRRC16A
A[TMTpro]AC[DBIA]AQ[Deamidated]K[TMTpro]	Q5VZK9_1181	CL113	6	[2e-05, 2e-05, 2e-05, 5e-05, 5e-05, 5e-05]	[0.0, 1.807555465103189e-05, 0.0, 1.0761341199008499e-05, 0.0, 0.0]	[1.018, 0.937, 1.012, 0.962, 1.046, 1.009]	[3.7260921683899433, 3.4180075509437913]	3.49516e-10	-139.397	-139.606	0.1034	3.32537e-10	-137.696	-138.113	1.19989e-05	5.49289e-05	3.03938e-10	-140.236	-140.444	4.80615e-06	Const	Const	4.80615e-06	<1.00e-05		CARMIL1_1181	F-actin-uncapping protein LRRC16A
A[TMTpro]AC[DBIA]AQ[Deamidated]K[TMTpro]	Q5VZK9_1181	CL123	4	[2e-05, 2e-05, 5e-05, 5e-05]	[0.0, 1.3663956719658827e-05, 1.1050241669956832e-05, 0.0]	[1.013, 0.952, 0.961, 1.082]	[3.1043256997455444, 5.922662750856588]	1.91237e-10	-93.0552	-93.6689	0.142378	1.61579e-10	-91.7293	-92.9567	8.07826e-06	1.01495e-05	1.56114e-10	-93.8669	-94.4806	6.17855e-06	Const	Const	6.17855e-06	<1.00e-05		CARMIL1_1181	F-actin-uncapping protein LRRC16A
A[TMTpro]AC[DBIA]AQ[Deamidated]K[TMTpro]	Q5VZK9_1181	CL128	6	[2e-05, 2e-05, 2e-05, 5e-05, 5e-05, 5e-05]	[0.0, 0.0, 3.916367883194902e-06, 4.480383869412123e-06, 1.2789982917057458e-05, 0.0]	[1.093, 1.021, 0.986, 0.984, 0.955, 1.148]	[4.310768646859048, 8.257969483062736]	9.7033e-11	-147.086	-147.295	0.108258	9.81631e-11	-145.017	-145.433	3.72027e-05	0.000301162	1.24182e-10	-145.606	-145.814	3.53112e-06	Lin	Lin			0.108258	CARMIL1_1181	F-actin-uncapping protein LRRC16A
A[TMTpro]AC[DBIA]AQ[Deamidated]K[TMTpro]	Q5VZK9_1181	CL15	4	[2e-05, 2e-05, 5e-05, 5e-05]	[0.0, 2.2311588047956295e-06, 6.0598891611991844e-05, 4.0927941082974755e-05]	[1.053, 0.992, 0.804, 0.863]	[2.982885085574569, 3.5392921415716825]	8.30872e-10	-87.1794	-87.7931	0.882925	8.51437e-10	-85.0816	-86.309	0.00152953	0.00169626	2.66087e-09	-82.5236	-83.1373	2.59395e-05	Lin	Lin			0.882925	CARMIL1_1181	F-actin-uncapping protein LRRC16A
A[TMTpro]AC[DBIA]AQ[Deamidated]K[TMTpro]	Q5VZK9_1181	CL22	4	[2e-05, 2e-05, 5e-05, 5e-05]	[0.0, 0.0, 5.0422743506497315e-05, 1.9561795637929396e-05]	[1.148, 1.066, 0.834, 0.932]	[3.703703703703697, 5.5492638731596875]	8.13981e-10	-87.2615	-87.8752	0.603315	8.29632e-10	-85.1853	-86.4127	0.000689357	0.00110346	1.70066e-09	-84.3142	-84.9279	1.74961e-05	Lin	Lin			0.603315	CARMIL1_1181	F-actin-uncapping protein LRRC16A
A[TMTpro]AC[DBIA]AQ[Deamidated]K[TMTpro]	Q5VZK9_1181	CL4	4	[2e-05, 2e-05, 5e-05, 5e-05]	[2.834242376809767e-05, 1.9263910592998104e-05, 1.3081002092736268e-05, 1.9561795637929396e-05]	[0.903, 0.933, 0.954, 0.932]	[1.6339869281045767, 1.166489925768818]	5.76714e-10	-88.6399	-89.2536	0.445563	2.99191e-10	-89.2649	-90.4923	3.47469e-05	2.60686e-05	1.18187e-10	-94.9802	-95.5939	2.00623e-05	Const	Const	2.00623e-05	<1.00e-05		CARMIL1_1181	F-actin-uncapping protein LRRC16A
A[TMTpro]AC[DBIA]AQ[Deamidated]K[TMTpro]	Q5VZK9_1181	CL53	4	[2e-05, 2e-05, 5e-05, 5e-05]	[2.2257234577579126e-05, 2.7791675932875957e-07, 3.2995426663879715e-05, 2.1056031504522735e-05]	[0.923, 0.999, 0.888, 0.927]	[3.9542143600416204, 2.1487603305785146]	3.1318e-10	-91.0821	-91.6959	0.543668	3.13331e-10	-89.0802	-90.3076	0.000188479	0.000301615	5.61139e-10	-88.7494	-89.3631	1.91467e-05	Lin	Lin			0.543668	CARMIL1_1181	F-actin-uncapping protein LRRC16A
A[TMTpro]AC[DBIA]AQ[Deamidated]K[TMTpro]	Q5VZK9_1181	CL62	4	[2e-05, 2e-05, 5e-05, 5e-05]	[2.3766080100457374e-05, 0.0, 3.081432241868935e-05, 3.614130148528344e-05]	[0.918, 1.025, 0.895, 0.878]	[5.506948018528043, 0.958826847151721]	3.00523e-10	-91.2472	-91.8609	0.659156	3.0463e-10	-89.1929	-90.4203	0.000414656	0.000584985	7.62936e-10	-87.5206	-88.1343	2.26804e-05	Lin	Lin			0.659156	CARMIL1_1181	F-actin-uncapping protein LRRC16A
A[TMTpro]AC[DBIA]AQ[Deamidated]K[TMTpro]	Q5VZK9_1181	CL63	6	[2e-05, 2e-05, 2e-05, 5e-05, 5e-05, 5e-05]	[4.7628218986029206e-06, 2.2558348729317548e-05, 0.0, 1.2789982917057458e-05, 7.888742922693889e-06, 0.0]	[0.983, 0.922, 1.114, 0.955, 0.972, 1.114]	[7.959720906460915, 7.032393657507674]	4.70306e-10	-137.616	-137.825	0.181651	3.80824e-10	-136.883	-137.299	9.1525e-06	4.49091e-06	3.73381e-10	-139.001	-139.209	7.99998e-06	Const	Const	7.99998e-06	<1.00e-05		CARMIL1_1181	F-actin-uncapping protein LRRC16A
A[TMTpro]AC[DBIA]AQ[Deamidated]K[TMTpro]	Q5VZK9_1181	CL91	4	[2e-05, 2e-05, 5e-05, 5e-05]	[0.0, 5.895454569896302e-06, 0.0, 6.179335818699927e-06]	[1.023, 0.979, 1.054, 0.978]	[2.1978021978021944, 3.7401574803149638]	4.15228e-11	-99.1643	-99.778	0.0735993	3.80468e-11	-97.514	-98.7414	6.17934e-06	3.5e-05	3.64904e-11	-99.6811	-100.295	3.0187e-06	Const	Const	3.0187e-06	<1.00e-05		CARMIL1_1181	F-actin-uncapping protein LRRC16A
A[TMTpro]AC[DBIA]AQ[Deamidated]K[TMTpro]	Q5VZK9_1181	CL93	4	[2e-05, 2e-05, 5e-05, 5e-05]	[5.682421270590956e-05, 2.2558348729317548e-05, 4.0927941082974755e-05, 2.528316621865793e-05]	[0.815, 0.922, 0.863, 0.913]	[6.160046056419119, 2.815315315315318]	1.91558e-09	-83.8382	-84.4519	0.844518	1.15689e-09	-83.8553	-85.0827	6.42496e-05	2.63567e-05	7.52826e-10	-87.5739	-88.1876	3.63984e-05	Const	Const	3.63984e-05	<1.00e-05		CARMIL1_1181	F-actin-uncapping protein LRRC16A
A[TMTpro]AC[DBIA]AQ[Deamidated]K[TMTpro]	Q5VZK9_1181	CL94	6	[2e-05, 2e-05, 2e-05, 5e-05, 5e-05, 5e-05]	[0.0, 0.0, 0.0, 7.888742922693889e-06, 2.9575623475143543e-05, 0.0]	[1.007, 1.015, 1.036, 0.972, 0.899, 1.101]	[1.1997342268047244, 8.430262473248199]	5.33623e-10	-136.859	-137.067	0.215312	5.33959e-10	-134.855	-135.271	0.00243124	0.0113683	7.0302e-10	-135.204	-135.413	6.24406e-06	Lin	Lin			0.215312	CARMIL1_1181	F-actin-uncapping protein LRRC16A
A[TMTpro]AC[DBIA]AQ[Deamidated]K[TMTpro]	Q5VZK9_1181	CL99	6	[2e-05, 2e-05, 2e-05, 5e-05, 5e-05, 5e-05]	[0.0, 0.0, 0.0, 7.317770927667216e-06, 1.9561795637929396e-05, 0.0]	[1.012, 1.019, 1.068, 0.974, 0.932, 1.143]	[2.411731131468839, 8.972776976944804]	2.28595e-10	-141.945	-142.153	0.15448	2.28893e-10	-139.937	-140.354	0.00106352	0.00695272	3.15795e-10	-140.006	-140.214	4.47993e-06	Lin	Lin			0.15448	CARMIL1_1181	F-actin-uncapping protein LRRC16A
A[TMTpro]AC[DBIA]C[Carbamidomethyl]LAGAR	O95336_32	AC124	2	[2e-05, 5e-05]	[0.0001063126725385208, 0.00011332451064618968]	[0.682, 0.665]	[nan, nan]	3.20596e-09	-38.5028	-39.8097	2.68706	8.81083e-10	-39.086	-41.6997	0.000215947	3.22145e-05	2.45829e-11	-48.2442	-49.5511	0.000109819	Const	Const	0.000109819	<1.00e-05		PGLS_32	6-phosphogluconolactonase
A[TMTpro]AC[DBIA]C[Carbamidomethyl]LAGAR	O95336_32	AC24	2	[2e-05, 5e-05]	[0.00011626398546022772, 0.00011416119133229848]	[0.658, 0.663]	[nan, nan]	4.2968e-09	-37.9171	-39.2239	2.77012	1.40097e-09	-38.1585	-40.7722	0.000223647	3.17158e-05	2.21087e-12	-53.0616	-54.3684	0.000115213	Const	Const	0.000115213	<1.00e-05		PGLS_32	6-phosphogluconolactonase
A[TMTpro]AC[DBIA]C[Carbamidomethyl]LAGAR	O95336_32	CL112	2	[2e-05, 5e-05]	[0.00010549926704432959, 0.00011500039975845853]	[0.684, 0.661]	[nan, nan]	3.05185e-09	-38.6013	-39.9082	2.71035	7.92888e-10	-39.297	-41.9107	0.000217524	3.23413e-05	4.51358e-11	-47.029	-48.3358	0.00011025	Const	Const	0.00011025	<1.00e-05		PGLS_32	6-phosphogluconolactonase
A[TMTpro]AC[DBIA]C[Carbamidomethyl]LAGAR	O95336_32	CL113	2	[2e-05, 5e-05]	[0.00011000276370483588, 8.065341694657216e-05]	[0.673, 0.748]	[nan, nan]	5.21011e-09	-37.5316	-38.8385	2.14922	2.38624e-09	-37.0934	-39.7071	0.000173848	2.89604e-05	4.30692e-10	-42.5175	-43.8244	9.53281e-05	Const	Const	9.53281e-05	<1.00e-05		PGLS_32	6-phosphogluconolactonase
A[TMTpro]AC[DBIA]C[Carbamidomethyl]LAGAR	O95336_32	CL123	4	[2e-05, 2e-05, 5e-05, 5e-05]	[0.00014988002573101242, 0.0001205179396194062, 0.00016305194020320963, 0.0001532354495239572]	[0.583, 0.648, 0.556, 0.576]	[5.280259951259144, 1.7667844522968115]	9.40266e-09	-77.4743	-78.088	3.65902	2.34607e-09	-81.0273	-82.2547	0.000292198	3.26841e-05	1.00571e-09	-86.4155	-87.0292	0.000146671	Const	Const	0.000146671	<1.00e-05		PGLS_32	6-phosphogluconolactonase
A[TMTpro]AC[DBIA]C[Carbamidomethyl]LAGAR	O95336_32	CL128	2	[2e-05, 5e-05]	[9.318687119114707e-05, 5.276405109956828e-05]	[0.715, 0.827]	[nan, nan]	4.47906e-09	-37.834	-39.1409	1.55239	2.36882e-09	-37.108	-39.7218	0.000124199	2.58412e-05	8.17002e-10	-41.2371	-42.5439	7.29755e-05	Const	Const	7.29755e-05	<1.00e-05		PGLS_32	6-phosphogluconolactonase
A[TMTpro]AC[DBIA]C[Carbamidomethyl]LAGAR	O95336_32	CL15	4	[2e-05, 2e-05, 5e-05, 5e-05]	[0.00013503694754878312, 5.310014040587751e-05, 0.00013867402442295523, 0.00012527378428054824]	[0.615, 0.826, 0.607, 0.637]	[14.642609299097847, 2.4115755627009667]	6.38446e-09	-79.0228	-79.6365	2.92416	3.65208e-09	-79.257	-80.4845	0.000231739	3.38764e-05	4.88342e-09	-80.0949	-80.7086	0.000113021	Const	Const	0.000113021	<1.00e-05		PGLS_32	6-phosphogluconolactonase
A[TMTpro]AC[DBIA]C[Carbamidomethyl]LAGAR	O95336_32	CL22	4	[2e-05, 2e-05, 5e-05, 5e-05]	[0.00012440300683461174, 0.000130556563679371, 0.0001843301050884447, 0.00013776028090895556]	[0.639, 0.625, 0.515, 0.609]	[1.1075949367088618, 8.362989323843413]	7.95982e-09	-78.1406	-78.7543	3.65581	2.12322e-09	-81.4265	-82.6539	0.000289793	3.29096e-05	2.22994e-09	-83.2303	-83.844	0.000144262	Const	Const	0.000144262	<1.00e-05		PGLS_32	6-phosphogluconolactonase
A[TMTpro]AC[DBIA]C[Carbamidomethyl]LAGAR	O95336_32	CL4	2	[2e-05, 5e-05]	[7.623245713937786e-05, 5.887676720101259e-05]	[0.76, 0.809]	[nan, nan]	2.39256e-09	-39.0881	-40.395	1.54086	1.05051e-09	-38.7343	-41.348	0.00012471	2.95059e-05	1.5061e-10	-44.6189	-45.9258	6.75546e-05	Const	Const	6.75546e-05	<1.00e-05		PGLS_32	6-phosphogluconolactonase
A[TMTpro]AC[DBIA]C[Carbamidomethyl]LAGAR	O95336_32	CL53	4	[2e-05, 2e-05, 5e-05, 5e-05]	[0.00013639527679716972, 0.00014468776656097006, 0.0001758314604833884, 0.00018164624094629554]	[0.612, 0.594, 0.531, 0.52]	[1.4925373134328372, 1.0466222645099914]	8.27085e-09	-77.9873	-78.601	4.05096	1.25184e-09	-83.5398	-84.7672	0.000322403	3.32511e-05	1.51032e-09	-84.7889	-85.4026	0.00015964	Const	Const	0.00015964	<1.00e-05		PGLS_32	6-phosphogluconolactonase
A[TMTpro]AC[DBIA]C[Carbamidomethyl]LAGAR	O95336_32	CL62	4	[2e-05, 2e-05, 5e-05, 5e-05]	[0.00010590567205870748, 0.00010428360743327434, 0.00013776028090895556, 0.00012966909398589343]	[0.683, 0.687, 0.609, 0.627]	[0.2919708029197083, 1.4563106796116518]	4.62623e-09	-80.3113	-80.925	3.03022	7.02208e-10	-85.8523	-87.0798	0.000241065	3.32262e-05	8.53156e-10	-87.0735	-87.6872	0.000119405	Const	Const	0.000119405	<1.00e-05		PGLS_32	6-phosphogluconolactonase
A[TMTpro]AC[DBIA]C[Carbamidomethyl]LAGAR	O95336_32	CL63	2	[2e-05, 5e-05]	[2.528316621865793e-05, 9.321328758011877e-06]	[0.913, 0.967]	[nan, nan]	4.00519e-10	-42.6628	-43.9697	0.335079	2.32179e-10	-41.7533	-44.367	2.51639e-05	1.88563e-05	1.2739e-10	-44.9538	-46.2607	1.73022e-05	Const	Const	1.73022e-05	<1.00e-05		PGLS_32	6-phosphogluconolactonase
A[TMTpro]AC[DBIA]C[Carbamidomethyl]LAGAR	O95336_32	CL91	4	[2e-05, 2e-05, 5e-05, 5e-05]	[0.00011753334537413474, 0.00013867402442295523, 0.00017064888892657097, 0.0001686026345330258]	[0.655, 0.607, 0.541, 0.545]	[3.803486529318546, 0.3683241252302029]	6.48499e-09	-78.9603	-79.574	3.80806	9.43641e-10	-84.6703	-85.8977	0.000302661	3.35382e-05	1.94964e-09	-83.7677	-84.3814	0.000148865	Hyp	Hyp	0.000302661	3.35382e-05	9.02435	PGLS_32	6-phosphogluconolactonase
A[TMTpro]AC[DBIA]C[Carbamidomethyl]LAGAR	O95336_32	CL93	4	[2e-05, 2e-05, 5e-05, 5e-05]	[0.00012790261567803443, 7.880279199506764e-05, 0.00013730453383743892, 9.987116006104574e-05]	[0.631, 0.753, 0.61, 0.698]	[8.815028901734106, 6.7278287461773685]	7.29701e-09	-78.4884	-79.1021	2.7574	3.09136e-09	-79.9238	-81.1512	0.000219239	3.21998e-05	2.13813e-09	-83.3985	-84.0122	0.00011097	Const	Const	0.00011097	<1.00e-05		PGLS_32	6-phosphogluconolactonase
A[TMTpro]AC[DBIA]C[Carbamidomethyl]LAGAR	O95336_32	CL94	2	[2e-05, 5e-05]	[8.028230429581043e-05, 7.550242313763632e-05]	[0.749, 0.762]	[nan, nan]	2.16219e-09	-39.2906	-40.5974	1.85544	7.56319e-10	-39.3914	-42.0051	0.000149945	3.13537e-05	1.14236e-11	-49.777	-51.0838	7.78924e-05	Const	Const	7.78924e-05	<1.00e-05		PGLS_32	6-phosphogluconolactonase
A[TMTpro]AC[DBIA]C[Carbamidomethyl]LAGAR	O95336_32	CL99	2	[2e-05, 5e-05]	[8.176973905627154e-05, 7.36856882263558e-05]	[0.745, 0.767]	[nan, nan]	2.3576e-09	-39.1175	-40.4244	1.83437	8.76399e-10	-39.0967	-41.7104	0.000148356	3.09807e-05	3.26759e-11	-47.6751	-48.9819	7.77277e-05	Const	Const	7.77277e-05	<1.00e-05		PGLS_32	6-phosphogluconolactonase
A[TMTpro]AC[DBIA]C[DBIA]LAGAR	O95336_32;O95336_33	AC124	2	[2e-05, 5e-05]	[5.9564336308941166e-05, 0.00010347611332457738]	[0.807, 0.689]	[nan, nan]	2.84733e-10	-43.3452	-44.6521	2.19486	2.74157e-16	-69.052	-71.6657	0.000203322	4.82526e-05	9.64122e-10	-40.9059	-42.2128	8.15202e-05	Hyp	Hyp	0.000203322	4.82526e-05	4.21371	PGLS_32;PGLS_33	6-phosphogluconolactonase ;6-phosphogluconolactonase
A[TMTpro]AC[DBIA]C[DBIA]LAGAR	O95336_32;O95336_33	AC24	2	[2e-05, 5e-05]	[8.932878447985065e-05, 8.780042971485527e-05]	[0.725, 0.729]	[nan, nan]	2.53325e-09	-38.9738	-40.2807	2.12986	8.24531e-10	-39.2187	-41.8324	0.000171951	3.1724e-05	1.16793e-12	-54.3379	-55.6447	8.85646e-05	Const	Const	8.85646e-05	<1.00e-05		PGLS_32;PGLS_33	6-phosphogluconolactonase ;6-phosphogluconolactonase
A[TMTpro]AC[DBIA]C[DBIA]LAGAR	O95336_32;O95336_33	CL112	2	[2e-05, 5e-05]	[5.614338447837062e-05, 8.289056550409906e-05]	[0.817, 0.742]	[nan, nan]	4.55525e-10	-42.4054	-43.7123	1.81634	1.59103e-11	-47.1144	-49.7281	0.000143867	3.43097e-05	3.57706e-10	-42.8889	-44.1958	6.9517e-05	Hyp	Hyp	0.000143867	3.43097e-05	4.19317	PGLS_32;PGLS_33	6-phosphogluconolactonase ;6-phosphogluconolactonase
A[TMTpro]AC[DBIA]C[DBIA]LAGAR	O95336_32;O95336_33	CL113	2	[2e-05, 5e-05]	[0.00010876727859421468, 7.224080706077987e-05]	[0.676, 0.771]	[nan, nan]	5.49946e-09	-37.4235	-38.7304	1.99565	2.69138e-09	-36.8527	-39.4664	0.000161029	2.78506e-05	6.67092e-10	-41.6425	-42.9493	9.0504e-05	Const	Const	9.0504e-05	<1.00e-05		PGLS_32;PGLS_33	6-phosphogluconolactonase ;6-phosphogluconolactonase
A[TMTpro]AC[DBIA]C[DBIA]LAGAR	O95336_32;O95336_33	CL123	2	[2e-05, 5e-05]	[0.00011626398546022772, 0.00012878445063380458]	[0.658, 0.629]	[nan, nan]	3.6143e-09	-38.263	-39.5699	3.02224	8.99167e-10	-39.0454	-41.6591	0.000242328	3.24338e-05	7.8381e-11	-45.9252	-47.232	0.000122524	Const	Const	0.000122524	<1.00e-05		PGLS_32;PGLS_33	6-phosphogluconolactonase ;6-phosphogluconolactonase
A[TMTpro]AC[DBIA]C[DBIA]LAGAR	O95336_32;O95336_33	CL128	2	[2e-05, 5e-05]	[7.623245713937786e-05, 8.401593278720425e-05]	[0.76, 0.739]	[nan, nan]	1.56636e-09	-39.9353	-41.2422	1.97429	3.95159e-10	-40.6898	-43.3035	0.000158348	3.24045e-05	3.02912e-11	-47.8266	-49.1335	8.01242e-05	Const	Const	8.01242e-05	<1.00e-05		PGLS_32;PGLS_33	6-phosphogluconolactonase ;6-phosphogluconolactonase
A[TMTpro]AC[DBIA]C[DBIA]LAGAR	O95336_32;O95336_33	CL15	2	[2e-05, 5e-05]	[0.00012790261567803443, 0.00015565724147947969]	[0.631, 0.571]	[nan, nan]	3.71429e-09	-38.2085	-39.5153	3.56583	6.69442e-10	-39.6354	-42.2492	0.000284493	3.30014e-05	3.8516e-10	-42.741	-44.0479	0.00014178	Const	Const	0.00014178	<1.00e-05		PGLS_32;PGLS_33	6-phosphogluconolactonase ;6-phosphogluconolactonase
A[TMTpro]AC[DBIA]C[DBIA]LAGAR	O95336_32;O95336_33	CL22	2	[2e-05, 5e-05]	[0.0001508345894806183, 0.00014235935579630217]	[0.581, 0.599]	[nan, nan]	7.59956e-09	-36.7766	-38.0835	3.49471	2.64387e-09	-36.8883	-39.502	0.000282401	3.13841e-05	3.59148e-11	-47.486	-48.7929	0.000146597	Const	Const	0.000146597	<1.00e-05		PGLS_32;PGLS_33	6-phosphogluconolactonase ;6-phosphogluconolactonase
A[TMTpro]AC[DBIA]C[DBIA]LAGAR	O95336_32;O95336_33	CL4	2	[2e-05, 5e-05]	[0.00010026940783933702, 0.0001239686396190054]	[0.697, 0.64]	[nan, nan]	2.21436e-09	-39.2429	-40.5497	2.8289	3.72413e-10	-40.8083	-43.422	0.00022553	3.31009e-05	2.80827e-10	-43.3729	-44.6797	0.000112119	Const	Const	0.000112119	<1.00e-05		PGLS_32;PGLS_33	6-phosphogluconolactonase ;6-phosphogluconolactonase
A[TMTpro]AC[DBIA]C[DBIA]LAGAR	O95336_32;O95336_33	CL53	2	[2e-05, 5e-05]	[0.00016007039696901276, 0.00018649602466067573]	[0.562, 0.511]	[nan, nan]	6.29781e-09	-37.1524	-38.4593	4.31938	1.33994e-09	-38.2476	-40.8613	0.00034537	3.27331e-05	3.49157e-10	-42.9373	-44.2441	0.000173283	Const	Const	0.000173283	<1.00e-05		PGLS_32;PGLS_33	6-phosphogluconolactonase ;6-phosphogluconolactonase
A[TMTpro]AC[DBIA]C[DBIA]LAGAR	O95336_32;O95336_33	CL62	2	[2e-05, 5e-05]	[0.00011124376849920146, 0.00012614730002484593]	[0.67, 0.635]	[nan, nan]	3.18517e-09	-38.5158	-39.8227	2.94215	7.39923e-10	-39.4352	-42.0489	0.000235594	3.25712e-05	1.11058e-10	-45.2282	-46.5351	0.000118696	Const	Const	0.000118696	<1.00e-05		PGLS_32;PGLS_33	6-phosphogluconolactonase ;6-phosphogluconolactonase
A[TMTpro]AC[DBIA]C[DBIA]LAGAR	O95336_32;O95336_33	CL63	2	[2e-05, 5e-05]	[3.550926986385691e-05, 4.9093660694459455e-05]	[0.88, 0.838]	[nan, nan]	2.17167e-10	-43.887	-45.1939	1.09133	1.76792e-11	-46.9036	-49.5173	8.66138e-05	3.38426e-05	9.22678e-11	-45.5989	-46.9058	4.23015e-05	Hyp	Hyp	8.66138e-05	3.38426e-05	2.55931	PGLS_32;PGLS_33	6-phosphogluconolactonase ;6-phosphogluconolactonase
A[TMTpro]AC[DBIA]C[DBIA]LAGAR	O95336_32;O95336_33	CL91	2	[2e-05, 5e-05]	[8.971219072122798e-05, 0.0001239686396190054]	[0.724, 0.64]	[nan, nan]	1.38793e-09	-40.1772	-41.4841	2.7561	1.13531e-10	-43.1842	-45.7979	0.000218742	3.3839e-05	5.86752e-10	-41.8991	-43.206	0.00010684	Hyp	Hyp	0.000218742	3.3839e-05	6.46418	PGLS_32;PGLS_33	6-phosphogluconolactonase ;6-phosphogluconolactonase
A[TMTpro]AC[DBIA]C[DBIA]LAGAR	O95336_32;O95336_33	CL93	2	[2e-05, 5e-05]	[0.00011041581623860762, 0.0001179577576458162]	[0.672, 0.654]	[nan, nan]	3.44688e-09	-38.3579	-39.6647	2.79524	9.42257e-10	-38.9518	-41.5655	0.000224611	3.22269e-05	2.84404e-11	-47.9527	-49.2596	0.000114187	Const	Const	0.000114187	<1.00e-05		PGLS_32;PGLS_33	6-phosphogluconolactonase ;6-phosphogluconolactonase
A[TMTpro]AC[DBIA]C[DBIA]LAGAR	O95336_32;O95336_33	CL94	2	[2e-05, 5e-05]	[3.3621757882515584e-05, 4.711188455171666e-05]	[0.886, 0.844]	[nan, nan]	1.88241e-10	-44.1729	-45.4797	1.04415	1.34247e-11	-47.4542	-50.0679	8.28318e-05	3.39361e-05	9.09918e-11	-45.6268	-46.9337	4.03668e-05	Hyp	Hyp	8.28318e-05	3.39361e-05	2.44082	PGLS_32;PGLS_33	6-phosphogluconolactonase ;6-phosphogluconolactonase
A[TMTpro]AC[DBIA]C[DBIA]LAGAR	O95336_32;O95336_33	CL99	2	[2e-05, 5e-05]	[7.586720031123644e-05, 8.628043808207933e-05]	[0.761, 0.733]	[nan, nan]	1.47434e-09	-40.0564	-41.3633	2.01082	3.39454e-10	-40.9937	-43.6074	0.000160991	3.25883e-05	5.42178e-11	-46.6623	-47.9692	8.10738e-05	Const	Const	8.10738e-05	<1.00e-05		PGLS_32;PGLS_33	6-phosphogluconolactonase ;6-phosphogluconolactonase
A[TMTpro]AC[DBIA]DLVR	P55060_387	AC124	8	[2e-05, 2e-05, 2e-05, 2e-05, 5e-05, 5e-05, 5e-05, 5e-05]	[0.0, 0.0, 0.0, 0.0, 0.0, 7.603110221147782e-06, 0.0, 0.0]	[1.048, 1.029, 1.029, 1.073, 1.106, 0.973, 1.046, 1.071]	[1.728706549045899, 4.6501543280309]	4.53488e-11	-205.169	-205.089	0.032772	4.57956e-11	-203.09	-202.931	8.98203e-06	0.000224379	5.05814e-11	-204.295	-204.216	9.50389e-07	Lin	Lin			0.032772	CSE1L_387	Exportin-2
A[TMTpro]AC[DBIA]DLVR	P55060_387	AC24	8	[2e-05, 2e-05, 2e-05, 2e-05, 5e-05, 5e-05, 5e-05, 5e-05]	[0.0, 5.045547396575328e-06, 2.834242376809767e-05, 3.582510591582224e-05, 0.0, 0.0, 0.0, 0.0]	[1.043, 0.982, 0.903, 0.879, 1.039, 1.024, 1.001, 1.007]	[6.831696326814781, 1.4629500289194912]	1.947e-09	-175.091	-175.012	0.119333	1.8339e-09	-173.57	-173.411	1.84059e-05	5.05771e-05	1.51338e-09	-177.107	-177.027	8.65163e-06	Const	Const	8.65163e-06	<1.00e-05		CSE1L_387	Exportin-2
A[TMTpro]AC[DBIA]DLVR	P55060_387	CL112	8	[2e-05, 2e-05, 2e-05, 2e-05, 5e-05, 5e-05, 5e-05, 5e-05]	[5.611863143755407e-06, 1.220885764699523e-05, 0.0, 0.0, 0.0, 1.4540688992280343e-05, 2.2311588047956295e-06, 1.113339277094117e-06]	[0.98, 0.957, 1.024, 1.015, 1.064, 0.949, 0.992, 0.996]	[2.7116362116586634, 4.1150221430805285]	2.63355e-10	-191.096	-191.016	0.107817	2.48947e-10	-189.546	-189.387	1.01993e-05	4.45676e-05	2.38834e-10	-191.878	-191.798	4.46324e-06	Const	Const	4.46324e-06	<1.00e-05		CSE1L_387	Exportin-2
A[TMTpro]AC[DBIA]DLVR	P55060_387	CL113	8	[2e-05, 2e-05, 2e-05, 2e-05, 5e-05, 5e-05, 5e-05, 5e-05]	[0.0, 6.179335818699927e-06, 1.3955893454651886e-05, 0.0, 0.0, 1.6892260943543744e-05, 8.345858389718679e-07, 3.072485377618041e-06]	[1.019, 0.978, 0.951, 1.028, 1.041, 0.941, 0.997, 0.989]	[3.1357036972854533, 3.5768538304859216]	3.49014e-10	-188.843	-188.763	0.124368	3.31449e-10	-187.256	-187.097	1.21868e-05	4.77095e-05	3.18982e-10	-189.563	-189.483	5.11682e-06	Const	Const	5.11682e-06	<1.00e-05		CSE1L_387	Exportin-2
A[TMTpro]AC[DBIA]DLVR	P55060_387	CL123	6	[2e-05, 2e-05, 2e-05, 5e-05, 5e-05, 5e-05]	[3.174698511170213e-05, 1.6892260943543744e-05, 4.876238125414747e-05, 6.618255253451608e-05, 4.711188455171666e-05, 9.241095510625464e-05]	[0.892, 0.941, 0.839, 0.788, 0.844, 0.717]	[4.676496716065603, 6.637029225302473]	1.60886e-09	-130.237	-130.445	1.40613	1.54317e-09	-128.487	-128.904	0.000264927	0.000143187	3.49812e-09	-125.577	-125.785	5.05178e-05	Lin	Lin			1.40613	CSE1L_387	Exportin-2
A[TMTpro]AC[DBIA]DLVR	P55060_387	CL128	8	[2e-05, 2e-05, 2e-05, 2e-05, 5e-05, 5e-05, 5e-05, 5e-05]	[5.611863143755407e-06, 3.2682789852286796e-05, 1.5713986524553986e-05, 1.1628945582971908e-05, 0.0, 1.113339277094117e-06, 5.561118529647442e-07, 0.0]	[0.98, 0.889, 0.945, 0.959, 1.149, 0.996, 0.998, 1.013]	[3.5735362308456793, 6.145088979767042]	1.31531e-09	-178.229	-178.15	0.120364	1.17627e-09	-177.123	-176.964	1.52991e-05	3.85763e-05	9.17089e-10	-181.114	-181.035	8.41338e-06	Const	Const	8.41338e-06	<1.00e-05		CSE1L_387	Exportin-2
A[TMTpro]AC[DBIA]DLVR	P55060_387	CL15	6	[2e-05, 2e-05, 2e-05, 5e-05, 5e-05, 5e-05]	[0.0, 0.0, 0.0, 0.0, 0.0, 0.0]	[1.32, 1.13, 1.19, 1.052, 1.095, 1.042]	[6.535921567785895, 2.1630058778275965]														Zero	Zero				CSE1L_387	Exportin-2
A[TMTpro]AC[DBIA]DLVR	P55060_387	CL22	6	[2e-05, 2e-05, 2e-05, 5e-05, 5e-05, 5e-05]	[5.611863143755407e-06, 1.8669097137069442e-05, 2.9575623475143543e-05, 0.0, 0.0, 0.0]	[0.98, 0.935, 0.899, 1.021, 1.085, 1.037]	[3.5326314553903804, 2.5957464911703676]	1.12139e-09	-132.403	-132.611	0.123808	7.71324e-10	-132.648	-133.065	8.97587e-06	7.20905e-12	7.71324e-10	-134.648	-134.856	8.9761e-06	Const	Const	8.9761e-06	<1.00e-05		CSE1L_387	Exportin-2
A[TMTpro]AC[DBIA]DLVR	P55060_387	CL4	2	[2e-05, 5e-05]	[0.0, 4.198232725013385e-06]	[1.077, 0.985]	[nan, nan]	2.43106e-12	-52.8717	-54.1785	0.0723833	2.68496e-12	-50.673	-53.2867	3.77986e-05	0.000490086	8.81258e-12	-50.296	-51.6028	2.09912e-06	Lin	Lin			0.0723833	CSE1L_387	Exportin-2
A[TMTpro]AC[DBIA]DLVR	P55060_387	CL53	6	[2e-05, 2e-05, 2e-05, 5e-05, 5e-05, 5e-05]	[0.0, 0.0, 1.249926831409328e-05, 0.0, 0.0, 1.483354909086536e-05]	[1.033, 1.064, 0.956, 1.037, 1.046, 0.948]	[4.46161376970838, 4.377684032930175]	2.63232e-10	-141.098	-141.307	0.113984	2.5503e-10	-139.288	-139.705	1.13774e-05	5.07524e-05	2.51752e-10	-141.366	-141.574	4.55547e-06	Const	Const	4.55547e-06	<1.00e-05		CSE1L_387	Exportin-2
A[TMTpro]AC[DBIA]DLVR	P55060_387	CL62	6	[2e-05, 2e-05, 2e-05, 5e-05, 5e-05, 5e-05]	[0.0, 0.0, 1.0184440103219853e-05, 0.0, 0.0, 2.5587580252168228e-05]	[1.022, 1.04, 0.964, 1.035, 1.087, 0.912]	[3.214907206084684, 7.255496991248456]	5.05632e-10	-137.182	-137.39	0.170468	5.06059e-10	-135.177	-135.593	4.82444e-05	0.000238111	5.45174e-10	-136.73	-136.938	5.962e-06	Lin	Lin			0.170468	CSE1L_387	Exportin-2
A[TMTpro]AC[DBIA]DLVR	P55060_387	CL63	8	[2e-05, 2e-05, 2e-05, 2e-05, 5e-05, 5e-05, 5e-05, 5e-05]	[0.0, 7.888742922693889e-06, 0.0, 0.0, 0.0, 5.045547396575328e-06, 0.0, 0.0]	[1.078, 0.972, 1.075, 1.106, 1.097, 0.982, 1.028, 1.058]	[4.818020216702416, 4.038969176347161]	7.31947e-11	-201.339	-201.259	0.0353493	7.1101e-11	-199.571	-199.412	4.52807e-06	7.32759e-05	6.67778e-11	-202.073	-201.993	1.61679e-06	Const	Const	1.61679e-06	<1.00e-05		CSE1L_387	Exportin-2
A[TMTpro]AC[DBIA]DLVR	P55060_387	CL91	6	[2e-05, 2e-05, 2e-05, 5e-05, 5e-05, 5e-05]	[0.0, 2.4979085424440836e-05, 2.2859789646341712e-05, 3.9323212311607466e-05, 0.0, 2.8958339270499755e-05]	[1.018, 0.914, 0.921, 0.868, 1.033, 0.901]	[4.9907745229844425, 7.632563991700904]	1.33552e-09	-131.354	-131.562	0.502397	1.21666e-09	-129.914	-130.33	3.58258e-05	2.69336e-05	1.2841e-09	-131.59	-131.798	1.93534e-05	Const	Const	1.93534e-05	<1.00e-05		CSE1L_387	Exportin-2
A[TMTpro]AC[DBIA]DLVR	P55060_387	CL93	6	[2e-05, 2e-05, 2e-05, 5e-05, 5e-05, 5e-05]	[0.0, 0.0, 4.7628218986029206e-06, 0.0, 0.0, 1.3923727287623017e-06]	[1.119, 1.104, 0.983, 1.085, 1.105, 0.995]	[5.697213844767158, 4.506342258840603]	2.14986e-11	-156.129	-156.337	0.0189512	2.09366e-11	-154.288	-154.704	3.29745e-06	8.02847e-05	1.83088e-11	-157.092	-157.301	1.02587e-06	Const	Const	1.02587e-06	<1.00e-05		CSE1L_387	Exportin-2
A[TMTpro]AC[DBIA]DLVR	P55060_387	CL94	8	[2e-05, 2e-05, 2e-05, 2e-05, 5e-05, 5e-05, 5e-05, 5e-05]	[0.0, 2.3161558038625282e-05, 5.895454569896302e-06, 0.0, 0.0, 4.198232725013385e-06, 0.0, 0.0]	[1.024, 0.92, 0.979, 1.003, 1.082, 0.985, 1.047, 1.065]	[3.964683169966227, 3.5079705678029622]	5.34894e-10	-185.427	-185.348	0.0681941	5.18857e-10	-183.671	-183.512	1.20844e-05	9.5429e-05	4.506e-10	-186.799	-186.72	4.15691e-06	Const	Const	4.15691e-06	<1.00e-05		CSE1L_387	Exportin-2
A[TMTpro]AC[DBIA]DLVR	P55060_387	CL99	8	[2e-05, 2e-05, 2e-05, 2e-05, 5e-05, 5e-05, 5e-05, 5e-05]	[1.3923727287623017e-06, 2.8958339270499755e-05, 1.220885764699523e-05, 2.7791675932875957e-07, 0.0, 1.1918750280910152e-05, 0.0, 5.328560949103885e-06]	[0.995, 0.901, 0.957, 0.999, 1.021, 0.958, 1.013, 0.981]	[4.088269924201355, 2.543405306419862]	9.05336e-10	-181.217	-181.138	0.1482	8.38149e-10	-179.834	-179.675	1.78389e-05	5.28604e-05	7.08835e-10	-183.175	-183.095	7.5106e-06	Const	Const	7.5106e-06	<1.00e-05		CSE1L_387	Exportin-2
A[TMTpro]AC[DBIA]FAIQK[TMTpro]	O15269_192	AC124	2	[2e-05, 5e-05]	[3.6347887635154114e-06, 0.0]	[0.987, 1.184]	[nan, nan]	1.13894e-11	-49.783	-51.0898	0.0250675	9.92171e-12	-48.0589	-50.6726	3.63479e-06	3.5e-05	6.60584e-12	-50.8724	-52.1793	1.81739e-06	Const	Const	1.81739e-06	<1.00e-05		SPTLC1_192	Serine palmitoyltransferase 1
A[TMTpro]AC[DBIA]FAIQK[TMTpro]	O15269_192	AC24	2	[2e-05, 5e-05]	[0.0, 0.0]	[1.07, 1.114]	[nan, nan]														Zero	Zero				SPTLC1_192	Serine palmitoyltransferase 1
A[TMTpro]AC[DBIA]FAIQK[TMTpro]	O15269_192	CL112	2	[2e-05, 5e-05]	[9.321328758011877e-06, 0.0]	[0.967, 1.124]	[nan, nan]	7.49027e-11	-46.016	-47.3228	0.064285	6.52505e-11	-44.2919	-46.9056	9.32133e-06	3.5e-05	4.34436e-11	-47.1054	-48.4123	4.66066e-06	Const	Const	4.66066e-06	<1.00e-05		SPTLC1_192	Serine palmitoyltransferase 1
A[TMTpro]AC[DBIA]FAIQK[TMTpro]	O15269_192	CL113	2	[2e-05, 5e-05]	[0.0, 0.0]	[1.061, 1.057]	[nan, nan]														Zero	Zero				SPTLC1_192	Serine palmitoyltransferase 1
A[TMTpro]AC[DBIA]FAIQK[TMTpro]	O15269_192	CL128	2	[2e-05, 5e-05]	[0.0, 0.0]	[1.019, 1.034]	[nan, nan]														Zero	Zero				SPTLC1_192	Serine palmitoyltransferase 1
A[TMTpro]AC[DBIA]FAIQK[TMTpro]	O15269_192	CL63	2	[2e-05, 5e-05]	[1.249926831409328e-05, 8.460890967974603e-06]	[0.956, 0.97]	[nan, nan]	7.16221e-11	-46.1055	-47.4124	0.232079	3.46509e-11	-45.5577	-48.1714	1.87381e-05	2.80714e-05	8.15425e-12	-50.4513	-51.7581	1.04801e-05	Const	Const	1.04801e-05	<1.00e-05		SPTLC1_192	Serine palmitoyltransferase 1
A[TMTpro]AC[DBIA]FAIQK[TMTpro]	O15269_192	CL94	2	[2e-05, 5e-05]	[0.0, 0.0]	[1.094, 1.027]	[nan, nan]														Zero	Zero				SPTLC1_192	Serine palmitoyltransferase 1
A[TMTpro]AC[DBIA]FAIQK[TMTpro]	O15269_192	CL99	2	[2e-05, 5e-05]	[0.0, 5.561118529647442e-07]	[1.012, 0.998]	[nan, nan]	4.26566e-14	-60.9575	-62.2643	0.00958814	5.5705e-14	-58.4237	-61.0374	1.8783e-06	0.000168995	1.5463e-13	-58.3818	-59.6886	2.78056e-07	Lin	Lin			0.00958814	SPTLC1_192	Serine palmitoyltransferase 1
A[TMTpro]AC[DBIA]HLK[TMTpro]	Q9H3U1_67	AC124	8	[2e-05, 2e-05, 2e-05, 2e-05, 5e-05, 5e-05, 5e-05, 5e-05]	[4.449132004245037e-05, 2.7114674685277893e-05, 1.4540688992280343e-05, 2.8034977386100147e-05, 1.6892260943543744e-05, 3.0194282478705807e-05, 1.337232647998194e-05, 5.008987614757823e-05]	[0.852, 0.907, 0.949, 0.904, 0.941, 0.897, 0.953, 0.835]	[3.8097491498935923, 5.1016681189436355]	2.33721e-09	-173.63	-173.551	0.673368	1.55771e-09	-174.876	-174.717	4.83587e-05	2.41765e-05	1.28396e-09	-178.422	-178.343	2.80913e-05	Const	Const	2.80913e-05	<1.00e-05		UNC45A_67	Protein unc-45 homolog A
A[TMTpro]AC[DBIA]HLK[TMTpro]	Q9H3U1_67	AC24	8	[2e-05, 2e-05, 2e-05, 2e-05, 5e-05, 5e-05, 5e-05, 5e-05]	[6.7479701580679405e-06, 1.600808689906567e-05, 6.463507483153981e-06, 0.0, 1.0472740884447646e-05, 1.6597223446048347e-05, 0.0, 4.7628218986029206e-06]	[0.976, 0.944, 0.977, 1.05, 0.963, 0.942, 1.045, 0.983]	[3.937643503494207, 3.914182438345625]	3.43202e-10	-188.977	-188.898	0.187589	2.89261e-10	-188.345	-188.186	1.11242e-05	1.4382e-05	2.85478e-10	-190.45	-190.371	7.63154e-06	Const	Const	7.63154e-06	<1.00e-05		UNC45A_67	Protein unc-45 homolog A
A[TMTpro]AC[DBIA]HLK[TMTpro]	Q9H3U1_67	CL112	8	[2e-05, 2e-05, 2e-05, 2e-05, 5e-05, 5e-05, 5e-05, 5e-05]	[0.0, 3.072485377618041e-06, 0.0, 0.0, 0.0, 0.0, 0.0, 0.0]	[1.096, 0.989, 1.002, 1.018, 1.052, 1.062, 1.063, 1.05]	[4.049641449595374, 0.5492399700139036]	9.11464e-12	-218.005	-217.925	0.00529739	9.55268e-12	-215.629	-215.47	2.43597e-06	0.000143124	8.26015e-12	-218.792	-218.713	3.84061e-07	Const	Const	3.84061e-07	<1.00e-05		UNC45A_67	Protein unc-45 homolog A
A[TMTpro]AC[DBIA]HLK[TMTpro]	Q9H3U1_67	CL113	8	[2e-05, 2e-05, 2e-05, 2e-05, 5e-05, 5e-05, 5e-05, 5e-05]	[1.8669097137069442e-05, 1.220885764699523e-05, 0.0, 1.600808689906567e-05, 3.3534947872970134e-06, 3.3621757882515584e-05, 2.2257234577579126e-05, 2.3463654618458323e-05]	[0.935, 0.957, 1.033, 0.944, 0.988, 0.886, 0.923, 0.919]	[4.007036823688186, 3.979138942793222]	7.23296e-10	-183.013	-182.934	0.437287	6.82214e-10	-181.481	-181.322	4.17033e-05	5.09507e-05	8.42504e-10	-181.793	-181.713	1.61978e-05	Lin	Lin			0.437287	UNC45A_67	Protein unc-45 homolog A
A[TMTpro]AC[DBIA]HLK[TMTpro]	Q9H3U1_67	CL123	6	[2e-05, 2e-05, 2e-05, 5e-05, 5e-05, 5e-05]	[2.834242376809767e-05, 9.896438234208655e-06, 0.0, 1.3663956719658827e-05, 1.337232647998194e-05, 0.0]	[0.903, 0.965, 1.027, 0.952, 0.953, 1.024]	[5.2458847686548165, 3.4524986903945685]	7.51817e-10	-134.802	-135.01	0.243286	6.4635e-10	-133.709	-134.125	2.15178e-05	3.21842e-05	5.56615e-10	-136.605	-136.814	1.08792e-05	Const	Const	1.08792e-05	<1.00e-05		UNC45A_67	Protein unc-45 homolog A
A[TMTpro]AC[DBIA]HLK[TMTpro]	Q9H3U1_67	CL128	8	[2e-05, 2e-05, 2e-05, 2e-05, 5e-05, 5e-05, 5e-05, 5e-05]	[3.868390759264102e-05, 3.836480614712063e-05, 2.528316621865793e-05, 3.550926986385691e-05, 0.0, 0.0, 0.0, 0.0]	[0.87, 0.871, 0.913, 0.88, 1.009, 1.022, 1.045, 1.008]	[1.9775218120720048, 1.4609631626029667]	4.21327e-09	-168.916	-168.836	0.237657	2.49343e-09	-171.112	-170.954	1.72296e-05	8.8633e-12	2.49343e-09	-173.112	-173.033	1.72301e-05	Const	Const	1.72301e-05	<1.00e-05		UNC45A_67	Protein unc-45 homolog A
A[TMTpro]AC[DBIA]HLK[TMTpro]	Q9H3U1_67	CL15	6	[2e-05, 2e-05, 2e-05, 5e-05, 5e-05, 5e-05]	[4.060625282724485e-05, 2.9884780744427063e-05, 1.2789982917057458e-05, 0.0, 0.0, 0.0]	[0.864, 0.898, 0.955, 1.075, 1.086, 1.056]	[4.145459867959168, 1.1555878331017164]	2.38667e-09	-127.871	-128.079	0.191451	2.08668e-09	-126.677	-127.093	2.57668e-05	3.05129e-05	1.5496e-09	-130.462	-130.67	1.38802e-05	Const	Const	1.38802e-05	<1.00e-05		UNC45A_67	Protein unc-45 homolog A
A[TMTpro]AC[DBIA]HLK[TMTpro]	Q9H3U1_67	CL22	6	[2e-05, 2e-05, 2e-05, 5e-05, 5e-05, 5e-05]	[3.6774774457151564e-05, 4.579851199728722e-05, 3.1124862169061915e-05, 8.460890967974603e-06, 0.0, 0.0]	[0.876, 0.848, 0.894, 0.97, 1.009, 1.037]	[2.1688417977965475, 2.7329484131292916]	3.65416e-09	-125.315	-125.523	0.310001	2.00309e-09	-126.922	-127.338	2.03596e-05	1.82432e-12	2.00309e-09	-128.922	-129.13	2.03598e-05	Const	Const	2.03598e-05	<1.00e-05		UNC45A_67	Protein unc-45 homolog A
A[TMTpro]AC[DBIA]HLK[TMTpro]	Q9H3U1_67	CL4	4	[2e-05, 2e-05, 5e-05, 5e-05]	[4.7628218986029206e-06, 3.6347887635154114e-06, 0.0, 1.0184440103219853e-05]	[0.983, 0.987, 1.023, 0.964]	[0.203045685279188, 2.969300452944134]	6.05561e-11	-97.655	-98.2687	0.116754	5.30641e-11	-96.1833	-97.4107	7.6219e-06	2.03672e-05	5.32958e-11	-98.1658	-98.7795	4.64551e-06	Const	Const	4.64551e-06	<1.00e-05		UNC45A_67	Protein unc-45 homolog A
A[TMTpro]AC[DBIA]HLK[TMTpro]	Q9H3U1_67	CL53	6	[2e-05, 2e-05, 2e-05, 5e-05, 5e-05, 5e-05]	[1.8372167362373597e-05, 1.4248137329875161e-05, 0.0, 1.220885764699523e-05, 8.460890967974603e-06, 4.198232725013385e-06]	[0.936, 0.95, 1.024, 0.957, 0.97, 0.985]	[3.9803250132151913, 1.178640267975998]	3.65702e-10	-139.126	-139.334	0.217909	2.27999e-10	-139.961	-140.377	9.58075e-06	1.11747e-09	2.27997e-10	-141.961	-142.169	9.58138e-06	Const	Const	9.58138e-06	<1.00e-05		UNC45A_67	Protein unc-45 homolog A
A[TMTpro]AC[DBIA]HLK[TMTpro]	Q9H3U1_67	CL62	6	[2e-05, 2e-05, 2e-05, 5e-05, 5e-05, 5e-05]	[5.895454569896302e-06, 0.0, 5.611863143755407e-06, 0.0, 0.0, 0.0]	[0.979, 1.022, 0.98, 1.019, 1.025, 1.019]	[2.01665727811998, 0.27702518361862816]	6.01612e-11	-149.955	-150.163	0.0264536	5.54803e-11	-148.441	-148.857	3.91658e-06	3.5002e-05	4.41797e-11	-151.807	-152.015	1.91789e-06	Const	Const	1.91789e-06	<1.00e-05		UNC45A_67	Protein unc-45 homolog A
A[TMTpro]AC[DBIA]HLK[TMTpro]	Q9H3U1_67	CL63	8	[2e-05, 2e-05, 2e-05, 2e-05, 5e-05, 5e-05, 5e-05, 5e-05]	[0.0, 0.0, 0.0, 0.0, 1.6597223446048347e-05, 5.045547396575328e-06, 0.0, 9.034219918211127e-06]	[1.021, 1.017, 1.043, 1.002, 0.942, 0.982, 1.003, 0.968]	[1.4371070881391703, 2.2760205679686445]	1.79724e-10	-194.152	-194.073	0.132228	1.80021e-10	-192.139	-191.98	0.000883748	0.00674731	2.64908e-10	-191.049	-190.969	3.83462e-06	Lin	Lin			0.132228	UNC45A_67	Protein unc-45 homolog A
A[TMTpro]AC[DBIA]HLK[TMTpro]	Q9H3U1_67	CL91	6	[2e-05, 2e-05, 2e-05, 5e-05, 5e-05, 5e-05]	[3.7409695368500445e-05, 4.678295878471201e-05, 7.032724440080527e-06, 2.6502829112405052e-05, 2.8650210810975937e-05, 2.4675337140726584e-05]	[0.874, 0.845, 0.975, 0.909, 0.902, 0.915]	[6.2048480815339415, 0.584643340077375]	1.88177e-09	-129.297	-129.505	0.668497	1.213e-09	-129.932	-130.348	4.99633e-05	2.57045e-05	8.93132e-10	-133.768	-133.977	2.8509e-05	Const	Const	2.8509e-05	<1.00e-05		UNC45A_67	Protein unc-45 homolog A
A[TMTpro]AC[DBIA]HLK[TMTpro]	Q9H3U1_67	CL93	6	[2e-05, 2e-05, 2e-05, 5e-05, 5e-05, 5e-05]	[1.9860000473630534e-05, 1.896634465369288e-05, 0.0, 1.1339442922293102e-05, 1.777925832664234e-05, 9.321328758011877e-06]	[0.931, 0.934, 1.007, 0.96, 0.938, 0.967]	[3.6707157956666916, 1.2938047464468172]	4.48696e-10	-137.899	-138.107	0.310176	3.37114e-10	-137.614	-138.031	2.39523e-05	2.88689e-05	2.90699e-10	-140.503	-140.711	1.28777e-05	Const	Const	1.28777e-05	<1.00e-05		UNC45A_67	Protein unc-45 homolog A
A[TMTpro]AC[DBIA]HLK[TMTpro]	Q9H3U1_67	CL94	8	[2e-05, 2e-05, 2e-05, 2e-05, 5e-05, 5e-05, 5e-05, 5e-05]	[0.0, 1.7187612143913202e-05, 8.174669636336714e-06, 1.777925832664234e-05, 0.0, 0.0, 0.0, 0.0]	[1.008, 0.94, 0.971, 0.938, 1.132, 1.057, 1.092, 1.128]	[2.9500877563047627, 2.7595277819289694]	6.14162e-10	-184.322	-184.242	0.074382	4.45692e-10	-184.887	-184.728	5.39257e-06	6.42797e-12	4.45692e-10	-186.887	-186.807	5.39269e-06	Const	Const	5.39269e-06	<1.00e-05		UNC45A_67	Protein unc-45 homolog A
A[TMTpro]AC[DBIA]HLK[TMTpro]	Q9H3U1_67	CL99	8	[2e-05, 2e-05, 2e-05, 2e-05, 5e-05, 5e-05, 5e-05, 5e-05]	[0.0, 0.0, 0.0, 5.045547396575328e-06, 0.0, 0.0, 0.0, 0.0]	[1.098, 1.08, 1.069, 0.982, 1.133, 1.016, 1.142, 1.011]	[4.224348498416722, 5.7746873934701055]	2.45797e-11	-210.068	-209.989	0.00869922	2.45812e-11	-208.068	-207.909	3.47079e-06	0.000204132	2.22754e-11	-210.856	-210.776	6.30693e-07	Const	Const	6.30693e-07	<1.00e-05		UNC45A_67	Protein unc-45 homolog A
A[TMTpro]AC[DBIA]IAEQYHTVLK[TMTpro]	O95235_809	AC124	8	[2e-05, 2e-05, 2e-05, 2e-05, 5e-05, 5e-05, 5e-05, 5e-05]	[1.1918750280910152e-05, 0.0, 0.0, 0.0, 0.0, 0.0, 0.0, 0.0]	[0.958, 1.072, 1.062, 1.179, 1.03, 1.022, 1.037, 1.036]	[7.325576552337046, 0.5792874252290171]	1.37158e-10	-196.315	-196.235	0.0205496	1.36036e-10	-194.38	-194.221	6.17383e-06	0.00019986	1.243e-10	-197.102	-197.023	1.48984e-06	Const	Const	1.48984e-06	<1.00e-05		KIF20A_809	Kinesin-like protein KIF20A
A[TMTpro]AC[DBIA]IAEQYHTVLK[TMTpro]	O95235_809	AC24	8	[2e-05, 2e-05, 2e-05, 2e-05, 5e-05, 5e-05, 5e-05, 5e-05]	[0.0, 0.0, 1.951281926934574e-06, 1.6892260943543744e-05, 3.456391066060473e-05, 1.5126718276683015e-05, 0.0, 3.0194282478705807e-05]	[1.028, 1.103, 0.993, 0.941, 0.883, 0.947, 1.012, 0.897]	[5.793710474149054, 5.407741374652656]	9.77206e-10	-180.606	-180.527	0.37682	9.82117e-10	-178.566	-178.407	0.000411705	0.00105077	1.40592e-09	-177.696	-177.617	1.23411e-05	Lin	Lin			0.37682	KIF20A_809	Kinesin-like protein KIF20A
A[TMTpro]AC[DBIA]IAEQYHTVLK[TMTpro]	O95235_809	CL112	8	[2e-05, 2e-05, 2e-05, 2e-05, 5e-05, 5e-05, 5e-05, 5e-05]	[9.896438234208655e-06, 1.5713986524553986e-05, 0.0, 2.1355845648877117e-05, 0.0, 0.0, 1.1050241669956832e-05, 0.0]	[0.965, 0.945, 1.079, 0.926, 1.06, 1.057, 0.961, 1.061]	[6.079128969358661, 4.1174213394705355]	7.31189e-10	-182.926	-182.847	0.128607	5.0231e-10	-183.93	-183.771	7.25179e-06	1.77525e-11	5.02309e-10	-185.93	-185.851	7.25206e-06	Const	Const	7.25206e-06	<1.00e-05		KIF20A_809	Kinesin-like protein KIF20A
A[TMTpro]AC[DBIA]IAEQYHTVLK[TMTpro]	O95235_809	CL113	8	[2e-05, 2e-05, 2e-05, 2e-05, 5e-05, 5e-05, 5e-05, 5e-05]	[0.0, 2.7917599593059587e-06, 0.0, 0.0, 1.6716867571008392e-06, 0.0, 3.3534947872970134e-06, 0.0]	[1.061, 0.99, 1.107, 1.076, 0.994, 1.042, 0.988, 1.048]	[4.051627591444787, 2.668581081965842]	1.37045e-11	-214.742	-214.662	0.0264736	1.35806e-11	-212.815	-212.656	3.19947e-06	7.31307e-05	1.41963e-11	-214.46	-214.38	9.77118e-07	Lin	Lin			0.0264736	KIF20A_809	Kinesin-like protein KIF20A
A[TMTpro]AC[DBIA]IAEQYHTVLK[TMTpro]	O95235_809	CL123	8	[2e-05, 2e-05, 2e-05, 2e-05, 5e-05, 5e-05, 5e-05, 5e-05]	[0.0, 5.561118529647442e-07, 0.0, 0.0, 1.0761341199008499e-05, 0.0, 2.4068835201575598e-05, 0.0]	[1.048, 0.998, 1.011, 1.117, 0.962, 1.036, 0.917, 1.003]	[4.4303211550412325, 4.553446549994625]	4.30621e-10	-187.162	-187.082	0.151089	4.31323e-10	-185.149	-184.99	0.000454417	0.0029665	5.38901e-10	-185.367	-185.288	4.42329e-06	Lin	Lin			0.151089	KIF20A_809	Kinesin-like protein KIF20A
A[TMTpro]AC[DBIA]IAEQYHTVLK[TMTpro]	O95235_809	CL128	8	[2e-05, 2e-05, 2e-05, 2e-05, 5e-05, 5e-05, 5e-05, 5e-05]	[2.9266809904951746e-05, 0.0, 0.0, 2.7791675932875957e-07, 1.6892260943543744e-05, 2.2311588047956295e-06, 2.2558348729317548e-05, 5.561118529647442e-07]	[0.9, 1.019, 1.034, 0.999, 0.941, 0.992, 0.922, 0.998]	[5.293725466563872, 3.3762894228150584]	1.02639e-09	-180.213	-180.134	0.232999	9.91906e-10	-178.487	-178.328	1.48442e-05	2.02369e-05	1.01205e-09	-180.326	-180.246	8.97283e-06	Const	Const	8.97283e-06	<1.00e-05		KIF20A_809	Kinesin-like protein KIF20A
A[TMTpro]AC[DBIA]IAEQYHTVLK[TMTpro]	O95235_809	CL15	8	[2e-05, 2e-05, 2e-05, 2e-05, 5e-05, 5e-05, 5e-05, 5e-05]	[0.0, 0.0, 2.1056031504522735e-05, 5.611863143755407e-06, 8.345858389718679e-07, 1.2789982917057458e-05, 6.463507483153981e-06, 0.0]	[1.017, 1.038, 0.927, 0.98, 0.997, 0.955, 0.977, 1.067]	[4.253782505357334, 4.201820192555627]	4.77052e-10	-186.343	-186.263	0.132566	4.47415e-10	-184.856	-184.697	1.44457e-05	5.27309e-05	4.07641e-10	-187.601	-187.521	5.8445e-06	Const	Const	5.8445e-06	<1.00e-05		KIF20A_809	Kinesin-like protein KIF20A
A[TMTpro]AC[DBIA]IAEQYHTVLK[TMTpro]	O95235_809	CL22	8	[2e-05, 2e-05, 2e-05, 2e-05, 5e-05, 5e-05, 5e-05, 5e-05]	[0.0, 1.0184440103219853e-05, 5.561118529647442e-07, 2.2311588047956295e-06, 9.034219918211127e-06, 2.8034977386100147e-05, 0.0, 0.0]	[1.079, 0.964, 0.998, 0.992, 0.968, 0.904, 1.033, 1.098]	[4.246539938366103, 7.228310514973931]	5.91732e-10	-184.619	-184.54	0.182146	5.92076e-10	-182.615	-182.456	0.000208965	0.0011043	6.63576e-10	-183.703	-183.623	6.25511e-06	Lin	Lin			0.182146	KIF20A_809	Kinesin-like protein KIF20A
A[TMTpro]AC[DBIA]IAEQYHTVLK[TMTpro]	O95235_809	CL4	4	[2e-05, 2e-05, 5e-05, 5e-05]	[8.174669636336714e-06, 1.1339442922293102e-05, 0.0, 1.951281926934574e-06]	[0.971, 0.96, 1.055, 0.993]	[0.5696530295183848, 3.0273437499999973]	1.58182e-10	-93.8143	-94.428	0.0841114	8.4025e-11	-94.3448	-95.5722	5.36589e-06	4.67394e-11	8.40249e-11	-96.3448	-96.9585	5.36635e-06	Const	Const	5.36635e-06	<1.00e-05		KIF20A_809	Kinesin-like protein KIF20A
A[TMTpro]AC[DBIA]IAEQYHTVLK[TMTpro]	O95235_809	CL53	8	[2e-05, 2e-05, 2e-05, 2e-05, 5e-05, 5e-05, 5e-05, 5e-05]	[0.0, 0.0, 0.0, 0.0, 9.321328758011877e-06, 3.174698511170213e-05, 3.916367883194902e-06, 0.0]	[1.006, 1.023, 1.006, 1.065, 0.967, 0.892, 0.986, 1.057]	[2.352615717421948, 6.020534684916008]	6.73971e-10	-183.578	-183.499	0.193899	6.75147e-10	-181.564	-181.405	0.000600526	0.00305621	8.57143e-10	-181.655	-181.575	5.62309e-06	Lin	Lin			0.193899	KIF20A_809	Kinesin-like protein KIF20A
A[TMTpro]AC[DBIA]IAEQYHTVLK[TMTpro]	O95235_809	CL62	8	[2e-05, 2e-05, 2e-05, 2e-05, 5e-05, 5e-05, 5e-05, 5e-05]	[3.6347887635154114e-06, 1.249926831409328e-05, 1.5420197202849673e-05, 0.0, 0.0, 1.777925832664234e-05, 3.836480614712063e-05, 0.0]	[0.987, 0.956, 0.946, 1.011, 1.103, 0.938, 0.871, 1.036]	[2.635917389927464, 9.021491880682566]	1.17606e-09	-179.124	-179.045	0.296404	1.15858e-09	-177.244	-177.085	3.31824e-05	6.69634e-05	1.23381e-09	-178.741	-178.661	1.09623e-05	Lin	Lin			0.296404	KIF20A_809	Kinesin-like protein KIF20A
A[TMTpro]AC[DBIA]IAEQYHTVLK[TMTpro]	O95235_809	CL63	8	[2e-05, 2e-05, 2e-05, 2e-05, 5e-05, 5e-05, 5e-05, 5e-05]	[3.3534947872970134e-06, 0.0, 0.0, 5.328560949103885e-06, 2.680858343912326e-05, 0.0, 0.0, 1.807555465103189e-05]	[0.988, 1.045, 1.009, 0.981, 0.908, 1.036, 1.008, 0.937]	[2.475120383201732, 5.3228292841734195]	5.81101e-10	-184.764	-184.685	0.208435	5.82063e-10	-182.751	-182.592	0.000442435	0.00208136	7.26398e-10	-182.979	-182.899	6.69577e-06	Lin	Lin			0.208435	KIF20A_809	Kinesin-like protein KIF20A
A[TMTpro]AC[DBIA]IAEQYHTVLK[TMTpro]	O95235_809	CL91	8	[2e-05, 2e-05, 2e-05, 2e-05, 5e-05, 5e-05, 5e-05, 5e-05]	[1.5713986524553986e-05, 0.0, 3.3534947872970134e-06, 0.0, 8.74740752538079e-06, 3.050412944644627e-05, 1.777925832664234e-05, 8.174669636336714e-06]	[0.945, 1.01, 0.988, 1.013, 0.969, 0.896, 0.938, 0.971]	[2.7477610195553472, 3.220458845625541]	5.04896e-10	-185.889	-185.809	0.313933	5.09103e-10	-183.823	-183.664	0.00019147	0.00056643	7.6038e-10	-182.613	-182.534	1.05341e-05	Lin	Lin			0.313933	KIF20A_809	Kinesin-like protein KIF20A
A[TMTpro]AC[DBIA]IAEQYHTVLK[TMTpro]	O95235_809	CL93	8	[2e-05, 2e-05, 2e-05, 2e-05, 5e-05, 5e-05, 5e-05, 5e-05]	[0.0, 0.0, 5.561118529647442e-07, 3.3534947872970134e-06, 3.6347887635154114e-06, 2.3161558038625282e-05, 9.608734658227524e-06, 0.0]	[1.008, 1.105, 0.998, 0.988, 0.987, 0.92, 0.966, 1.087]	[4.573684598941236, 6.163685693183473]	3.42854e-10	-188.985	-188.906	0.163659	3.43598e-10	-186.968	-186.809	0.000402467	0.00241677	4.50393e-10	-186.803	-186.723	5.03934e-06	Lin	Lin			0.163659	KIF20A_809	Kinesin-like protein KIF20A
A[TMTpro]AC[DBIA]IAEQYHTVLK[TMTpro]	O95235_809	CL94	8	[2e-05, 2e-05, 2e-05, 2e-05, 5e-05, 5e-05, 5e-05, 5e-05]	[0.0, 0.0, 0.0, 0.0, 0.0, 0.0, 0.0, 9.608734658227524e-06]	[1.039, 1.047, 1.069, 1.053, 1.037, 1.032, 1.081, 0.966]	[1.0456273764258566, 3.9909638869545327]	7.24296e-11	-201.423	-201.343	0.041417	7.31432e-11	-199.344	-199.185	1.13514e-05	0.000224379	8.07868e-11	-200.549	-200.47	1.20109e-06	Lin	Lin			0.041417	KIF20A_809	Kinesin-like protein KIF20A
A[TMTpro]AC[DBIA]IAEQYHTVLK[TMTpro]	O95235_809	CL99	8	[2e-05, 2e-05, 2e-05, 2e-05, 5e-05, 5e-05, 5e-05, 5e-05]	[0.0, 1.337232647998194e-05, 0.0, 0.0, 8.345858389718679e-07, 1.951281926934574e-06, 2.7917599593059587e-06, 6.463507483153981e-06]	[1.026, 0.953, 1.018, 1.155, 0.997, 0.993, 0.99, 0.977]	[7.056141337302092, 0.7577288021513754]	1.67718e-10	-194.705	-194.626	0.0749572	1.52177e-10	-193.483	-193.324	3.18732e-06	1.08473e-07	1.52163e-10	-195.484	-195.405	3.17668e-06	Const	Const	3.17668e-06	<1.00e-05		KIF20A_809	Kinesin-like protein KIF20A
A[TMTpro]AC[DBIA]IHSGMTR	O94761_552	CL123	2	[2e-05, 5e-05]	[6.179335818699927e-06, 0.0]	[0.978, 1.098]	[nan, nan]	3.29174e-11	-47.6603	-48.9672	0.0426161	2.86755e-11	-45.9362	-48.55	6.17934e-06	3.5e-05	1.90921e-11	-48.7498	-50.0566	3.08967e-06	Const	Const	3.08967e-06	<1.00e-05		RECQL4_552	ATP-dependent DNA helicase Q4
A[TMTpro]AC[DBIA]IHSGMTR	O94761_552	CL15	2	[2e-05, 5e-05]	[0.0, 0.0]	[1.051, 1.032]	[nan, nan]														Zero	Zero				RECQL4_552	ATP-dependent DNA helicase Q4
A[TMTpro]AC[DBIA]IHSGMTR	O94761_552	CL22	2	[2e-05, 5e-05]	[0.0, 0.0]	[1.079, 1.067]	[nan, nan]														Zero	Zero				RECQL4_552	ATP-dependent DNA helicase Q4
A[TMTpro]AC[DBIA]IHSGMTR	O94761_552	CL53	2	[2e-05, 5e-05]	[0.0, 2.075654060998234e-05]	[1.046, 0.928]	[nan, nan]	5.94254e-11	-46.4789	-47.7857	0.357871	6.14384e-11	-44.4123	-47.026	0.000556441	0.00152186	2.15417e-10	-43.9032	-45.21	1.03783e-05	Lin	Lin			0.357871	RECQL4_552	ATP-dependent DNA helicase Q4
A[TMTpro]AC[DBIA]IHSGMTR	O94761_552	CL62	2	[2e-05, 5e-05]	[0.0, 9.321328758011877e-06]	[1.036, 0.967]	[nan, nan]	1.19844e-11	-49.6811	-50.988	0.160713	1.26064e-11	-47.5799	-50.1936	0.000165538	0.00100143	4.34436e-11	-47.1054	-48.4123	4.66066e-06	Lin	Lin			0.160713	RECQL4_552	ATP-dependent DNA helicase Q4
A[TMTpro]AC[DBIA]IHSGMTR	O94761_552	CL91	2	[2e-05, 5e-05]	[0.0, 0.0]	[1.06, 1.095]	[nan, nan]														Zero	Zero				RECQL4_552	ATP-dependent DNA helicase Q4
A[TMTpro]AC[DBIA]IHSGMTR	O94761_552	CL93	2	[2e-05, 5e-05]	[0.0, 0.0]	[1.163, 1.012]	[nan, nan]														Zero	Zero				RECQL4_552	ATP-dependent DNA helicase Q4
A[TMTpro]AC[DBIA]IHSGM[Oxidation]TR	O94761_552	AC124	8	[2e-05, 2e-05, 2e-05, 2e-05, 5e-05, 5e-05, 5e-05, 5e-05]	[0.0, 0.0, 0.0, 0.0, 1.600808689906567e-05, 1.9263910592998104e-05, 0.0, 0.0]	[1.014, 1.091, 1.149, 1.024, 0.944, 0.933, 1.02, 1.017]	[5.106978573243458, 4.10859599953504]	3.59229e-10	-188.612	-188.533	0.152034	3.59614e-10	-186.603	-186.445	0.00104387	0.00693368	4.71843e-10	-186.431	-186.351	4.409e-06	Lin	Lin			0.152034	RECQL4_552	ATP-dependent DNA helicase Q4
A[TMTpro]AC[DBIA]IHSGM[Oxidation]TR	O94761_552	AC24	8	[2e-05, 2e-05, 2e-05, 2e-05, 5e-05, 5e-05, 5e-05, 5e-05]	[0.0, 8.345858389718679e-07, 0.0, 0.0, 2.9575623475143543e-05, 0.0, 5.045547396575328e-06, 0.0]	[1.028, 0.997, 1.069, 1.087, 0.899, 1.116, 0.982, 1.088]	[3.3596526666679254, 8.468561722678048]	6.37541e-10	-184.023	-183.943	0.150668	6.37746e-10	-182.02	-181.861	0.00169414	0.0113138	7.43733e-10	-182.79	-182.711	4.43197e-06	Lin	Lin			0.150668	RECQL4_552	ATP-dependent DNA helicase Q4
A[TMTpro]AC[DBIA]IHSGM[Oxidation]TR	O94761_552	CL112	8	[2e-05, 2e-05, 2e-05, 2e-05, 5e-05, 5e-05, 5e-05, 5e-05]	[1.113339277094117e-06, 1.3081002092736268e-05, 0.0, 2.2558348729317548e-05, 8.174669636336714e-06, 0.0, 3.6347887635154114e-06, 1.5126718276683015e-05]	[0.996, 0.954, 1.065, 0.922, 0.971, 1.026, 0.987, 0.947]	[5.4355515249846835, 2.9248005617904838]	6.16452e-10	-184.292	-184.212	0.179471	4.93081e-10	-184.078	-183.919	9.01704e-06	4.19118e-06	4.83052e-10	-186.243	-186.163	7.96111e-06	Const	Const	7.96111e-06	<1.00e-05		RECQL4_552	ATP-dependent DNA helicase Q4
A[TMTpro]AC[DBIA]IHSGM[Oxidation]TR	O94761_552	CL113	8	[2e-05, 2e-05, 2e-05, 2e-05, 5e-05, 5e-05, 5e-05, 5e-05]	[5.611863143755407e-06, 0.0, 0.0, 2.589232825616075e-05, 6.179335818699927e-06, 0.0, 0.0, 0.0]	[0.98, 1.008, 1.103, 0.911, 0.978, 1.081, 1.043, 1.048]	[6.887311020140483, 3.5977122131737898]	6.64071e-10	-183.697	-183.617	0.0809526	6.43365e-10	-181.95	-181.791	1.3684e-05	9.26379e-05	5.62584e-10	-185.023	-184.944	4.71044e-06	Const	Const	4.71044e-06	<1.00e-05		RECQL4_552	ATP-dependent DNA helicase Q4
A[TMTpro]AC[DBIA]IHSGM[Oxidation]TR	O94761_552	CL123	4	[2e-05, 2e-05, 5e-05, 5e-05]	[0.0, 8.74740752538079e-06, 0.0, 4.7628218986029206e-06]	[1.098, 0.969, 1.097, 0.983]	[6.240928882438322, 5.48076923076923]	6.97805e-11	-97.0878	-97.7016	0.0712223	6.1136e-11	-95.6169	-96.8443	6.21354e-06	2.85549e-05	5.357e-11	-98.1453	-98.759	3.37756e-06	Const	Const	3.37756e-06	<1.00e-05		RECQL4_552	ATP-dependent DNA helicase Q4
A[TMTpro]AC[DBIA]IHSGM[Oxidation]TR	O94761_552	CL128	8	[2e-05, 2e-05, 2e-05, 2e-05, 5e-05, 5e-05, 5e-05, 5e-05]	[4.480383869412123e-06, 0.0, 0.0, 0.0, 1.777925832664234e-05, 1.8669097137069442e-05, 0.0, 0.0]	[0.984, 1.067, 1.057, 1.11, 0.938, 0.935, 1.061, 1.068]	[4.29708883102261, 6.402460328176314]	3.69552e-10	-188.385	-188.306	0.16483	3.7126e-10	-186.348	-186.19	0.000171974	0.00100247	4.75316e-10	-186.372	-186.292	5.11609e-06	Lin	Lin			0.16483	RECQL4_552	ATP-dependent DNA helicase Q4
A[TMTpro]AC[DBIA]IHSGM[Oxidation]TR	O94761_552	CL15	4	[2e-05, 2e-05, 5e-05, 5e-05]	[4.198232725013385e-06, 1.7187612143913202e-05, 3.174698511170213e-05, 3.2995426663879715e-05]	[0.985, 0.94, 0.892, 0.888]	[2.3376623376623398, 0.2247191011235957]	9.39129e-11	-95.8998	-96.5135	0.631869	9.65065e-11	-93.7908	-95.0182	0.000781275	0.00119322	5.55089e-10	-88.7927	-89.4065	2.15321e-05	Lin	Lin			0.631869	RECQL4_552	ATP-dependent DNA helicase Q4
A[TMTpro]AC[DBIA]IHSGM[Oxidation]TR	O94761_552	CL22	4	[2e-05, 2e-05, 5e-05, 5e-05]	[0.0, 0.0, 0.0, 0.0]	[1.112, 1.069, 1.071, 1.024]	[1.971572673085747, 2.243436754176608]														Zero	Zero				RECQL4_552	ATP-dependent DNA helicase Q4
A[TMTpro]AC[DBIA]IHSGM[Oxidation]TR	O94761_552	CL4	2	[2e-05, 5e-05]	[0.0, 7.603110221147782e-06]	[1.017, 0.973]	[nan, nan]	7.97342e-12	-50.4961	-51.803	0.131088	8.38725e-12	-48.3949	-51.0086	0.000135024	0.00100143	2.89036e-11	-47.9204	-49.2273	3.80156e-06	Lin	Lin			0.131088	RECQL4_552	ATP-dependent DNA helicase Q4
A[TMTpro]AC[DBIA]IHSGM[Oxidation]TR	O94761_552	CL53	4	[2e-05, 2e-05, 5e-05, 5e-05]	[9.034219918211127e-06, 0.0, 0.0, 0.0]	[0.968, 1.004, 1.0, 1.002]	[1.8255578093306306, 0.09990009990010001]	7.59884e-11	-96.7469	-97.3606	0.0311525	7.14605e-11	-94.9927	-96.2201	4.37062e-06	4.35171e-05	6.12128e-11	-97.6118	-98.2255	2.25855e-06	Const	Const	2.25855e-06	<1.00e-05		RECQL4_552	ATP-dependent DNA helicase Q4
A[TMTpro]AC[DBIA]IHSGM[Oxidation]TR	O94761_552	CL62	4	[2e-05, 2e-05, 5e-05, 5e-05]	[1.1339442922293102e-05, 0.0, 0.0, 1.951281926934574e-06]	[0.96, 1.054, 1.067, 0.993]	[4.66732869910626, 3.5922330097087354]	1.14252e-10	-95.1156	-95.7294	0.0559229	8.82305e-11	-94.1495	-95.3769	3.3213e-06	9.17233e-10	8.82296e-11	-96.1495	-96.7632	3.32268e-06	Const	Const	3.32268e-06	<1.00e-05		RECQL4_552	ATP-dependent DNA helicase Q4
A[TMTpro]AC[DBIA]IHSGM[Oxidation]TR	O94761_552	CL63	8	[2e-05, 2e-05, 2e-05, 2e-05, 5e-05, 5e-05, 5e-05, 5e-05]	[2.2859789646341712e-05, 0.0, 1.5420197202849673e-05, 4.612627342502297e-05, 2.8650210810975937e-05, 7.032724440080527e-06, 0.0, 0.0]	[0.921, 1.092, 0.946, 0.847, 0.902, 0.975, 1.004, 1.06]	[9.344348168733804, 5.7806018835552315]	2.71891e-09	-172.42	-172.34	0.299334	1.9556e-09	-173.056	-172.897	1.50107e-05	2.3082e-11	1.9556e-09	-175.056	-174.977	1.50111e-05	Const	Const	1.50111e-05	<1.00e-05		RECQL4_552	ATP-dependent DNA helicase Q4
A[TMTpro]AC[DBIA]IHSGM[Oxidation]TR	O94761_552	CL91	4	[2e-05, 2e-05, 5e-05, 5e-05]	[0.0, 8.174669636336714e-06, 0.0, 8.460890967974603e-06]	[1.075, 0.971, 1.085, 0.97]	[5.083088954056696, 5.59610705596107]	7.90969e-11	-96.5866	-97.2003	0.101127	7.23634e-11	-94.9425	-96.1699	8.46089e-06	3.5e-05	6.92264e-11	-97.1197	-97.7334	4.15889e-06	Const	Const	4.15889e-06	<1.00e-05		RECQL4_552	ATP-dependent DNA helicase Q4
A[TMTpro]AC[DBIA]IHSGM[Oxidation]TR	O94761_552	CL93	4	[2e-05, 2e-05, 5e-05, 5e-05]	[0.0, 0.0, 0.0, 0.0]	[1.055, 1.009, 1.068, 1.028]	[2.2286821705426374, 1.9083969465648873]														Zero	Zero				RECQL4_552	ATP-dependent DNA helicase Q4
A[TMTpro]AC[DBIA]IHSGM[Oxidation]TR	O94761_552	CL94	8	[2e-05, 2e-05, 2e-05, 2e-05, 5e-05, 5e-05, 5e-05, 5e-05]	[0.0, 0.0, 0.0, 5.611863143755407e-06, 3.582510591582224e-05, 0.0, 6.463507483153981e-06, 0.0]	[1.107, 1.068, 1.024, 0.98, 0.879, 1.012, 0.977, 1.111]	[4.550004349264465, 8.339072470102609]	9.2929e-10	-181.008	-180.929	0.191954	9.29577e-10	-179.006	-178.847	0.00162512	0.00848515	1.0699e-09	-179.881	-179.802	5.98756e-06	Lin	Lin			0.191954	RECQL4_552	ATP-dependent DNA helicase Q4
A[TMTpro]AC[DBIA]IHSGM[Oxidation]TR	O94761_552	CL99	8	[2e-05, 2e-05, 2e-05, 2e-05, 5e-05, 5e-05, 5e-05, 5e-05]	[5.328560949103885e-06, 0.0, 1.3923727287623017e-06, 8.460890967974603e-06, 7.317770927667216e-06, 1.3955893454651886e-05, 6.179335818699927e-06, 0.0]	[0.981, 1.043, 0.995, 0.97, 0.974, 0.951, 0.978, 1.007]	[2.793696844318821, 2.0364224283779397]	1.46184e-10	-195.805	-195.725	0.144507	1.42392e-10	-194.015	-193.856	1.42884e-05	5.4332e-05	1.61204e-10	-195.022	-194.943	5.32935e-06	Lin	Lin			0.144507	RECQL4_552	ATP-dependent DNA helicase Q4
A[TMTpro]AC[DBIA]LESAQEPAGAWGNK[TMTpro]	Q00341_53	AC124	8	[2e-05, 2e-05, 2e-05, 2e-05, 5e-05, 5e-05, 5e-05, 5e-05]	[0.0, 0.0, 0.0, 0.0, 0.0, 2.3463654618458323e-05, 0.0, 0.0]	[1.032, 1.091, 1.054, 1.038, 1.005, 0.919, 1.032, 1.009]	[2.17893845954568, 4.334656652297902]	4.31892e-10	-187.138	-187.059	0.101136	4.32103e-10	-185.134	-184.976	0.000523197	0.00520484	4.81725e-10	-186.265	-186.185	2.93296e-06	Lin	Lin			0.101136	HDLBP_53	Vigilin
A[TMTpro]AC[DBIA]LESAQEPAGAWGNK[TMTpro]	Q00341_53	AC24	8	[2e-05, 2e-05, 2e-05, 2e-05, 5e-05, 5e-05, 5e-05, 5e-05]	[9.034219918211127e-06, 0.0, 0.0, 0.0, 0.0, 0.0, 0.0, 0.0]	[0.968, 1.045, 1.072, 1.175, 1.089, 1.103, 1.109, 1.03]	[6.956916438169191, 2.8915212445778034]	7.88027e-11	-200.748	-200.669	0.0155762	7.88075e-11	-198.748	-198.589	6.21456e-06	0.000204132	7.1415e-11	-201.536	-201.456	1.12928e-06	Const	Const	1.12928e-06	<1.00e-05		HDLBP_53	Vigilin
A[TMTpro]AC[DBIA]LESAQEPAGAWGNK[TMTpro]	Q00341_53	CL112	8	[2e-05, 2e-05, 2e-05, 2e-05, 5e-05, 5e-05, 5e-05, 5e-05]	[0.0, 0.0, 0.0, 0.0, 0.0, 0.0, 0.0, 0.0]	[1.103, 1.05, 1.132, 1.117, 1.009, 1.011, 1.082, 1.112]	[2.808461510318141, 4.250594956346928]														Zero	Zero				HDLBP_53	Vigilin
A[TMTpro]AC[DBIA]LESAQEPAGAWGNK[TMTpro]	Q00341_53	CL113	8	[2e-05, 2e-05, 2e-05, 2e-05, 5e-05, 5e-05, 5e-05, 5e-05]	[0.0, 0.0, 7.317770927667216e-06, 1.3081002092736268e-05, 2.3463654618458323e-05, 0.0, 0.0, 7.888742922693889e-06]	[1.07, 1.131, 0.974, 0.954, 0.919, 1.002, 1.005, 0.972]	[6.967776604561379, 3.5447358541643617]	5.00974e-10	-185.951	-185.872	0.17031	4.88912e-10	-184.146	-183.987	1.64136e-05	5.11065e-05	5.02665e-10	-185.924	-185.845	6.4689e-06	Lin	Lin			0.17031	HDLBP_53	Vigilin
A[TMTpro]AC[DBIA]LESAQEPAGAWGNK[TMTpro]	Q00341_53	CL123	8	[2e-05, 2e-05, 2e-05, 2e-05, 5e-05, 5e-05, 5e-05, 5e-05]	[0.0, 0.0, 1.7187612143913202e-05, 0.0, 0.0, 0.0, 6.7479701580679405e-06, 0.0]	[1.026, 1.175, 0.94, 1.015, 1.089, 1.047, 0.976, 1.052]	[8.201017097626531, 3.927375811096951]	3.00952e-10	-190.028	-189.949	0.0587199	2.94853e-10	-188.192	-188.033	1.07864e-05	0.000112718	2.69335e-10	-190.916	-190.837	2.99195e-06	Const	Const	2.99195e-06	<1.00e-05		HDLBP_53	Vigilin
A[TMTpro]AC[DBIA]LESAQEPAGAWGNK[TMTpro]	Q00341_53	CL128	8	[2e-05, 2e-05, 2e-05, 2e-05, 5e-05, 5e-05, 5e-05, 5e-05]	[1.9561795637929396e-05, 1.0761341199008499e-05, 2.1956446483459126e-05, 0.0, 0.0, 0.0, 0.0, 0.0]	[0.932, 0.962, 0.924, 1.044, 1.065, 1.093, 1.109, 1.197]	[4.918095070031469, 4.4216594234678634]	8.86309e-10	-181.387	-181.308	0.0901372	6.38913e-10	-182.006	-181.847	6.53374e-06	1.54996e-10	6.38912e-10	-184.006	-183.926	6.53495e-06	Const	Const	6.53495e-06	<1.00e-05		HDLBP_53	Vigilin
A[TMTpro]AC[DBIA]LESAQEPAGAWGNK[TMTpro]	Q00341_53	CL15	8	[2e-05, 2e-05, 2e-05, 2e-05, 5e-05, 5e-05, 5e-05, 5e-05]	[5.611863143755407e-06, 0.0, 0.0, 5.045547396575328e-06, 0.0, 0.0, 0.0, 0.0]	[0.98, 1.059, 1.026, 0.982, 1.194, 1.094, 1.005, 1.054]	[3.2514572144544154, 6.393518500347589]	5.3034e-11	-203.916	-203.837	0.0183748	5.05603e-11	-202.298	-202.139	2.96083e-06	5.39594e-05	4.2753e-11	-205.64	-205.561	1.33218e-06	Const	Const	1.33218e-06	<1.00e-05		HDLBP_53	Vigilin
A[TMTpro]AC[DBIA]LESAQEPAGAWGNK[TMTpro]	Q00341_53	CL22	8	[2e-05, 2e-05, 2e-05, 2e-05, 5e-05, 5e-05, 5e-05, 5e-05]	[9.034219918211127e-06, 0.0, 1.0472740884447646e-05, 0.0, 0.0, 0.0, 3.3534947872970134e-06, 0.0]	[0.968, 1.019, 0.963, 1.024, 1.072, 1.041, 0.988, 1.041]	[2.8295305076740007, 2.9168012188390087]	1.75718e-10	-194.333	-194.253	0.0480874	1.59318e-10	-193.116	-192.958	4.99385e-06	3.33077e-05	1.37216e-10	-196.311	-196.232	2.85756e-06	Const	Const	2.85756e-06	<1.00e-05		HDLBP_53	Vigilin
A[TMTpro]AC[DBIA]LESAQEPAGAWGNK[TMTpro]	Q00341_53	CL4	4	[2e-05, 2e-05, 5e-05, 5e-05]	[0.0, 0.0, 0.0, 3.3534947872970134e-06]	[1.007, 1.013, 1.044, 0.988]	[0.29702970297029735, 2.755905511811026]	6.39854e-12	-106.645	-107.259	0.0289094	6.91072e-12	-104.337	-105.564	3.82799e-06	7.79211e-05	8.43445e-12	-105.54	-106.154	8.38374e-07	Lin	Lin			0.0289094	HDLBP_53	Vigilin
A[TMTpro]AC[DBIA]LESAQEPAGAWGNK[TMTpro]	Q00341_53	CL53	8	[2e-05, 2e-05, 2e-05, 2e-05, 5e-05, 5e-05, 5e-05, 5e-05]	[4.480383869412123e-06, 0.0, 2.5113179589302973e-06, 1.3923727287623017e-06, 0.0, 0.0, 0.0, 0.0]	[0.984, 1.025, 0.991, 0.995, 1.044, 1.049, 1.011, 1.017]	[1.5678061741967022, 1.5998976687092423]	2.58954e-11	-209.651	-209.572	0.0144553	2.44688e-11	-208.105	-207.946	2.41483e-06	5.68047e-05	1.95327e-11	-211.907	-211.828	1.04801e-06	Const	Const	1.04801e-06	<1.00e-05		HDLBP_53	Vigilin
A[TMTpro]AC[DBIA]LESAQEPAGAWGNK[TMTpro]	Q00341_53	CL62	8	[2e-05, 2e-05, 2e-05, 2e-05, 5e-05, 5e-05, 5e-05, 5e-05]	[0.0, 0.0, 0.0, 0.0, 0.0, 0.0, 7.603110221147782e-06, 0.0]	[1.015, 1.075, 1.044, 1.032, 1.072, 1.062, 0.973, 1.068]	[2.104138934307358, 3.9283627805133]	4.53488e-11	-205.169	-205.089	0.032772	4.57956e-11	-203.09	-202.931	8.98203e-06	0.000224379	5.05814e-11	-204.295	-204.216	9.50389e-07	Lin	Lin			0.032772	HDLBP_53	Vigilin
A[TMTpro]AC[DBIA]LESAQEPAGAWGNK[TMTpro]	Q00341_53	CL63	8	[2e-05, 2e-05, 2e-05, 2e-05, 5e-05, 5e-05, 5e-05, 5e-05]	[0.0, 0.0, 0.0, 0.0, 0.0, 5.611863143755407e-06, 0.0, 0.0]	[1.015, 1.037, 1.034, 1.05, 1.126, 0.98, 1.036, 1.066]	[1.2098642169436027, 5.010145989773548]	2.47057e-11	-210.027	-209.948	0.0241891	2.49492e-11	-207.949	-207.79	6.62965e-06	0.000224379	2.75564e-11	-209.154	-209.074	7.01483e-07	Lin	Lin			0.0241891	HDLBP_53	Vigilin
A[TMTpro]AC[DBIA]LESAQEPAGAWGNK[TMTpro]	Q00341_53	CL91	8	[2e-05, 2e-05, 2e-05, 2e-05, 5e-05, 5e-05, 5e-05, 5e-05]	[0.0, 0.0, 1.0761341199008499e-05, 1.6716867571008392e-06, 0.0, 0.0, 0.0, 0.0]	[1.012, 1.069, 0.962, 0.994, 1.053, 1.039, 1.033, 1.011]	[3.8511333760145234, 1.4635150822458]	1.13271e-10	-197.845	-197.766	0.0214363	1.12422e-10	-195.906	-195.747	6.68604e-06	0.000162899	9.92785e-11	-198.9	-198.821	1.55413e-06	Const	Const	1.55413e-06	<1.00e-05		HDLBP_53	Vigilin
A[TMTpro]AC[DBIA]LESAQEPAGAWGNK[TMTpro]	Q00341_53	CL93	8	[2e-05, 2e-05, 2e-05, 2e-05, 5e-05, 5e-05, 5e-05, 5e-05]	[1.220885764699523e-05, 0.0, 0.0, 0.0, 3.072485377618041e-06, 0.0, 0.0, 0.0]	[0.957, 1.045, 1.039, 1.068, 0.989, 1.036, 1.015, 1.06]	[4.0864849913399, 2.5543468217728904]	1.44854e-10	-195.878	-195.798	0.0342932	1.42834e-10	-193.99	-193.831	7.96599e-06	0.00014074	1.29306e-10	-196.786	-196.707	1.91017e-06	Const	Const	1.91017e-06	<1.00e-05		HDLBP_53	Vigilin
A[TMTpro]AC[DBIA]LESAQEPAGAWGNK[TMTpro]	Q00341_53	CL94	8	[2e-05, 2e-05, 2e-05, 2e-05, 5e-05, 5e-05, 5e-05, 5e-05]	[0.0, 9.321328758011877e-06, 8.460890967974603e-06, 0.0, 0.0, 0.0, 0.0, 0.0]	[1.0, 0.967, 0.97, 1.009, 1.071, 1.086, 1.054, 1.061]	[1.8560398807501808, 1.1255445018887011]	1.4757e-10	-195.729	-195.65	0.030659	1.40535e-10	-194.12	-193.961	4.88459e-06	5.30761e-05	1.18948e-10	-197.454	-197.375	2.22278e-06	Const	Const	2.22278e-06	<1.00e-05		HDLBP_53	Vigilin
A[TMTpro]AC[DBIA]LESAQEPAGAWGNK[TMTpro]	Q00341_53	CL99	8	[2e-05, 2e-05, 2e-05, 2e-05, 5e-05, 5e-05, 5e-05, 5e-05]	[3.804607085365484e-05, 3.072485377618041e-06, 0.0, 0.0, 0.0, 0.0, 0.0, 0.0]	[0.872, 0.989, 1.067, 1.037, 1.085, 1.071, 1.053, 1.008]	[7.491306468714891, 2.7518948092747144]	1.39864e-09	-177.738	-177.658	0.0708941	1.38087e-09	-175.84	-175.681	1.69953e-05	0.0001526	1.2456e-09	-178.665	-178.585	5.13982e-06	Const	Const	5.13982e-06	<1.00e-05		HDLBP_53	Vigilin
A[TMTpro]AC[DBIA]LESAQ[Deamidated]EPAGAWGNK[TMTpro]	Q00341_53	AC124	2	[2e-05, 5e-05]	[0.0, 0.0]	[1.055, 1.035]	[nan, nan]														Zero	Zero				HDLBP_53	Vigilin
A[TMTpro]AC[DBIA]LESAQ[Deamidated]EPAGAWGNK[TMTpro]	Q00341_53	AC24	2	[2e-05, 5e-05]	[0.0, 2.04573722689718e-05]	[1.007, 0.929]	[nan, nan]	5.77247e-11	-46.537	-47.8438	0.352713	5.96801e-11	-44.4703	-47.084	0.000548421	0.00152186	2.09252e-10	-43.9613	-45.2681	1.02287e-05	Lin	Lin			0.352713	HDLBP_53	Vigilin
A[TMTpro]AC[DBIA]LESAQ[Deamidated]EPAGAWGNK[TMTpro]	Q00341_53	CL112	2	[2e-05, 5e-05]	[0.0, 9.896438234208655e-06]	[1.016, 0.965]	[nan, nan]	1.35089e-11	-49.4416	-50.7485	0.170628	1.421e-11	-47.3404	-49.9541	0.000175752	0.00100143	4.89697e-11	-46.8659	-48.1728	4.94822e-06	Lin	Lin			0.170628	HDLBP_53	Vigilin
A[TMTpro]AC[DBIA]LESAQ[Deamidated]EPAGAWGNK[TMTpro]	Q00341_53	CL113	2	[2e-05, 5e-05]	[5.895454569896302e-06, 5.611863143755407e-06]	[0.979, 0.98]	[nan, nan]	1.14894e-11	-49.7655	-51.0723	0.137415	3.94435e-12	-49.9038	-52.5175	1.11022e-05	3.14566e-05	4.0212e-14	-61.0755	-62.3824	5.75366e-06	Const	Const	5.75366e-06	<1.00e-05		HDLBP_53	Vigilin
A[TMTpro]AC[DBIA]LESAQ[Deamidated]EPAGAWGNK[TMTpro]	Q00341_53	CL128	2	[2e-05, 5e-05]	[0.0, 1.7187612143913202e-05]	[1.066, 0.94]	[nan, nan]	4.07468e-11	-47.2336	-48.5404	0.296338	4.21271e-11	-45.167	-47.7807	0.000460765	0.00152187	1.47707e-10	-44.6579	-45.9647	8.59381e-06	Lin	Lin			0.296338	HDLBP_53	Vigilin
A[TMTpro]AC[DBIA]LESAQ[Deamidated]EPAGAWGNK[TMTpro]	Q00341_53	CL63	2	[2e-05, 5e-05]	[9.321328758011877e-06, 7.888742922693889e-06]	[0.967, 0.972]	[nan, nan]	3.27737e-11	-47.6691	-48.9759	0.200298	1.31517e-11	-47.4952	-50.1089	1.62106e-05	3.04054e-05	1.02615e-12	-54.5967	-55.9036	8.60504e-06	Const	Const	8.60504e-06	<1.00e-05		HDLBP_53	Vigilin
A[TMTpro]AC[DBIA]LESAQ[Deamidated]EPAGAWGNK[TMTpro]	Q00341_53	CL94	2	[2e-05, 5e-05]	[0.0, 1.337232647998194e-05]	[1.05, 0.953]	[nan, nan]	2.46647e-11	-48.2376	-49.5444	0.230557	2.59448e-11	-46.1364	-48.7501	0.000237481	0.00100143	8.94096e-11	-45.6619	-46.9687	6.68616e-06	Lin	Lin			0.230557	HDLBP_53	Vigilin
A[TMTpro]AC[DBIA]LESAQ[Deamidated]EPAGAWGNK[TMTpro]	Q00341_53	CL99	2	[2e-05, 5e-05]	[3.072485377618041e-06, 2.7917599593059587e-06]	[0.989, 0.99]	[nan, nan]	3.29748e-12	-52.262	-53.5689	0.0693233	1.21215e-12	-52.2636	-54.8773	5.60582e-06	3.10542e-05	3.94034e-14	-61.1161	-62.423	2.93212e-06	Const	Const	2.93212e-06	<1.00e-05		HDLBP_53	Vigilin
A[TMTpro]AC[DBIA]LESAQ[Deamidated]EPAGAWGN[Deamidated]K[TMTpro]	Q00341_53	AC124	4	[2e-05, 2e-05, 5e-05, 5e-05]	[1.2789982917057458e-05, 1.3663956719658827e-05, 0.0, 3.6347887635154114e-06]	[0.955, 0.952, 1.051, 0.987]	[0.1573151546932356, 3.1403336604514207]	2.76385e-10	-91.5821	-92.1958	0.122555	2.20768e-10	-90.4808	-91.7082	1.3664e-05	3.5e-05	1.37166e-10	-94.3845	-94.9982	7.52218e-06	Const	Const	7.52218e-06	<1.00e-05		HDLBP_53	Vigilin
A[TMTpro]AC[DBIA]LESAQ[Deamidated]EPAGAWGN[Deamidated]K[TMTpro]	Q00341_53	AC24	4	[2e-05, 2e-05, 5e-05, 5e-05]	[0.0, 1.896634465369288e-05, 0.0, 2.742110359421047e-05]	[1.066, 0.934, 1.033, 0.906]	[6.6000000000000005, 6.54976792160907]	5.83391e-10	-88.5938	-89.2075	0.30179	5.5582e-10	-86.7875	-88.0149	1.95162e-05	2.11652e-05	5.7369e-10	-88.6609	-89.2746	1.15969e-05	Const	Const	1.15969e-05	<1.00e-05		HDLBP_53	Vigilin
A[TMTpro]AC[DBIA]LESAQ[Deamidated]EPAGAWGN[Deamidated]K[TMTpro]	Q00341_53	CL112	4	[2e-05, 2e-05, 5e-05, 5e-05]	[0.0, 0.0, 5.328560949103885e-06, 1.4540688992280343e-05]	[1.142, 1.05, 0.981, 0.949]	[4.197080291970797, 1.6580310880829032]	6.96583e-11	-97.0949	-97.7086	0.171287	7.13348e-11	-94.9997	-96.2271	0.000148274	0.000828312	1.41128e-10	-94.2706	-94.8843	4.96731e-06	Lin	Lin			0.171287	HDLBP_53	Vigilin
A[TMTpro]AC[DBIA]LESAQ[Deamidated]EPAGAWGN[Deamidated]K[TMTpro]	Q00341_53	CL113	4	[2e-05, 2e-05, 5e-05, 5e-05]	[0.0, 9.034219918211127e-06, 0.0, 1.896634465369288e-05]	[1.044, 0.968, 1.051, 0.934]	[3.7773359840954304, 5.894206549118382]	2.21573e-10	-92.4663	-93.08	0.194655	2.20715e-10	-90.4818	-91.7092	2.96966e-05	0.000107609	2.45331e-10	-92.0588	-92.6725	7.00014e-06	Lin	Lin			0.194655	HDLBP_53	Vigilin
A[TMTpro]AC[DBIA]LESAQ[Deamidated]EPAGAWGN[Deamidated]K[TMTpro]	Q00341_53	CL128	4	[2e-05, 2e-05, 5e-05, 5e-05]	[0.0, 7.317770927667216e-06, 2.3766080100457374e-05, 2.6502829112405052e-05]	[1.042, 0.974, 0.918, 0.909]	[3.373015873015876, 0.4926108374384241]	1.01028e-10	-95.6077	-96.2214	0.458586	1.05984e-10	-93.4161	-94.6435	0.000579501	0.00122625	4.9172e-10	-89.2776	-89.8913	1.43967e-05	Lin	Lin			0.458586	HDLBP_53	Vigilin
A[TMTpro]AC[DBIA]LESAQ[Deamidated]EPAGAWGN[Deamidated]K[TMTpro]	Q00341_53	CL63	4	[2e-05, 2e-05, 5e-05, 5e-05]	[8.174669636336714e-06, 1.5420197202849673e-05, 0.0, 1.3081002092736268e-05]	[0.971, 0.946, 1.055, 0.954]	[1.304121022430883, 5.027376804380288]	2.57141e-10	-91.8708	-92.4845	0.194129	1.77288e-10	-91.3581	-92.5856	1.32706e-05	1.70621e-05	1.3944e-10	-94.3187	-94.9324	9.16897e-06	Const	Const	9.16897e-06	<1.00e-05		HDLBP_53	Vigilin
A[TMTpro]AC[DBIA]LESAQ[Deamidated]EPAGAWGN[Deamidated]K[TMTpro]	Q00341_53	CL94	4	[2e-05, 2e-05, 5e-05, 5e-05]	[0.0, 1.1918750280910152e-05, 0.0, 1.1339442922293102e-05]	[1.139, 0.958, 1.04, 0.96]	[8.631378159275158, 4.0000000000000036]	1.58815e-10	-93.7983	-94.412	0.138853	1.44201e-10	-92.1844	-93.4118	1.19188e-05	3.5e-05	1.35404e-10	-94.4362	-95.0499	5.81455e-06	Const	Const	5.81455e-06	<1.00e-05		HDLBP_53	Vigilin
A[TMTpro]AC[DBIA]LESAQ[Deamidated]EPAGAWGN[Deamidated]K[TMTpro]	Q00341_53	CL99	4	[2e-05, 2e-05, 5e-05, 5e-05]	[0.0, 0.0, 1.9860000473630534e-05, 3.2995426663879715e-05]	[1.136, 1.102, 0.931, 0.888]	[1.5192135835567384, 2.3639362286970886]	2.78938e-10	-91.5453	-92.159	0.45565	2.84388e-10	-89.4679	-90.6953	0.000846673	0.00182641	7.84694e-10	-87.4081	-88.0218	1.32139e-05	Lin	Lin			0.45565	HDLBP_53	Vigilin
A[TMTpro]AC[DBIA]LLDGVPVALK[TMTpro]	Q8TDX7_53	AC124	8	[2e-05, 2e-05, 2e-05, 2e-05, 5e-05, 5e-05, 5e-05, 5e-05]	[1.3955893454651886e-05, 2.7917599593059587e-06, 0.0, 2.015852578745427e-05, 0.0, 5.611863143755407e-06, 0.0, 0.0]	[0.951, 0.99, 1.033, 0.93, 1.049, 0.98, 1.111, 1.023]	[4.02925862750731, 4.559905604171231]	5.50956e-10	-185.19	-185.111	0.0878204	5.00133e-10	-183.965	-183.806	1.0133e-05	3.96372e-05	4.14447e-10	-187.468	-187.389	5.31476e-06	Const	Const	5.31476e-06	<1.00e-05		NEK7_53	Serine/threonine-protein kinase Nek7
A[TMTpro]AC[DBIA]LLDGVPVALK[TMTpro]	Q8TDX7_53	AC24	8	[2e-05, 2e-05, 2e-05, 2e-05, 5e-05, 5e-05, 5e-05, 5e-05]	[1.3923727287623017e-06, 9.608734658227524e-06, 0.0, 0.0, 0.0, 0.0, 0.0, 0.0]	[0.995, 0.966, 1.116, 1.063, 1.016, 1.0, 1.07, 1.097]	[5.65568246527816, 3.7625640797345947]	9.00932e-11	-199.677	-199.597	0.0189674	8.947e-11	-197.732	-197.574	6.01628e-06	0.000165627	7.91384e-11	-200.714	-200.635	1.37514e-06	Const	Const	1.37514e-06	<1.00e-05		NEK7_53	Serine/threonine-protein kinase Nek7
A[TMTpro]AC[DBIA]LLDGVPVALK[TMTpro]	Q8TDX7_53	CL112	8	[2e-05, 2e-05, 2e-05, 2e-05, 5e-05, 5e-05, 5e-05, 5e-05]	[0.0, 0.0, 0.0, 0.0, 0.0, 0.0, 0.0, 1.1628945582971908e-05]	[1.037, 1.034, 1.087, 1.079, 1.055, 1.006, 1.038, 0.959]	[2.260215676116927, 3.603228531578954]	1.06087e-10	-198.37	-198.29	0.0501248	1.07133e-10	-196.291	-196.132	1.3738e-05	0.000224379	1.18328e-10	-197.496	-197.417	1.45362e-06	Lin	Lin			0.0501248	NEK7_53	Serine/threonine-protein kinase Nek7
A[TMTpro]AC[DBIA]LLDGVPVALK[TMTpro]	Q8TDX7_53	CL113	8	[2e-05, 2e-05, 2e-05, 2e-05, 5e-05, 5e-05, 5e-05, 5e-05]	[0.0, 0.0, 0.0, 0.0, 0.0, 0.0, 0.0, 0.0]	[1.04, 1.041, 1.122, 1.113, 1.093, 1.057, 1.046, 1.013]	[3.5804344341208294, 2.7142070179427167]														Zero	Zero				NEK7_53	Serine/threonine-protein kinase Nek7
A[TMTpro]AC[DBIA]LLDGVPVALK[TMTpro]	Q8TDX7_53	CL123	8	[2e-05, 2e-05, 2e-05, 2e-05, 5e-05, 5e-05, 5e-05, 5e-05]	[0.0, 0.0, 0.0, 5.328560949103885e-06, 0.0, 0.0, 0.0, 0.0]	[1.029, 1.041, 1.087, 0.981, 1.018, 1.081, 1.032, 1.032]	[3.646143878693532, 2.299388909878484]	2.74145e-11	-209.195	-209.116	0.00918717	2.74161e-11	-207.195	-207.036	3.66547e-06	0.000204132	2.48444e-11	-209.983	-209.903	6.6607e-07	Const	Const	6.6607e-07	<1.00e-05		NEK7_53	Serine/threonine-protein kinase Nek7
A[TMTpro]AC[DBIA]LLDGVPVALK[TMTpro]	Q8TDX7_53	CL128	8	[2e-05, 2e-05, 2e-05, 2e-05, 5e-05, 5e-05, 5e-05, 5e-05]	[0.0, 0.0, 0.0, 0.0, 3.6347887635154114e-06, 5.045547396575328e-06, 0.0, 0.0]	[1.028, 1.054, 1.146, 1.1, 0.987, 0.982, 1.021, 1.024]	[4.164096238842441, 1.904485785113741]	2.24304e-11	-210.8	-210.721	0.0374152	2.33378e-11	-208.483	-208.324	6.69224e-06	0.000134939	2.92507e-11	-208.676	-208.597	1.08504e-06	Lin	Lin			0.0374152	NEK7_53	Serine/threonine-protein kinase Nek7
A[TMTpro]AC[DBIA]LLDGVPVALK[TMTpro]	Q8TDX7_53	CL15	8	[2e-05, 2e-05, 2e-05, 2e-05, 5e-05, 5e-05, 5e-05, 5e-05]	[0.0, 0.0, 0.0, 6.179335818699927e-06, 0.0, 0.0, 0.0, 1.5126718276683015e-05]	[1.033, 1.053, 1.072, 0.978, 1.061, 1.034, 1.051, 0.947]	[3.3993887757876076, 4.404465923549558]	2.00255e-10	-193.287	-193.208	0.0758554	2.00454e-10	-191.279	-191.12	1.52159e-05	0.000152003	2.10258e-10	-192.897	-192.818	2.66326e-06	Lin	Lin			0.0758554	NEK7_53	Serine/threonine-protein kinase Nek7
A[TMTpro]AC[DBIA]LLDGVPVALK[TMTpro]	Q8TDX7_53	CL22	8	[2e-05, 2e-05, 2e-05, 2e-05, 5e-05, 5e-05, 5e-05, 5e-05]	[0.0, 0.0, 0.0, 0.0, 0.0, 0.0, 0.0, 2.2257234577579126e-05]	[1.113, 1.005, 1.023, 1.012, 1.06, 1.04, 1.006, 0.923]	[4.202385500418694, 5.195579131266927]	3.88621e-10	-187.983	-187.903	0.0959364	3.88815e-10	-185.979	-185.82	0.000484652	0.00508161	4.33461e-10	-187.109	-187.03	2.78215e-06	Lin	Lin			0.0959364	NEK7_53	Serine/threonine-protein kinase Nek7
A[TMTpro]AC[DBIA]LLDGVPVALK[TMTpro]	Q8TDX7_53	CL4	4	[2e-05, 2e-05, 5e-05, 5e-05]	[1.2789982917057458e-05, 0.0, 0.0, 0.0]	[0.955, 1.023, 1.043, 1.173]	[3.4378159757330615, 5.866425992779789]	1.52302e-10	-93.9658	-94.5795	0.0441034	1.43227e-10	-92.2115	-93.439	6.1876e-06	4.35171e-05	1.22688e-10	-94.8307	-95.4444	3.1975e-06	Const	Const	3.1975e-06	<1.00e-05		NEK7_53	Serine/threonine-protein kinase Nek7
A[TMTpro]AC[DBIA]LLDGVPVALK[TMTpro]	Q8TDX7_53	CL53	8	[2e-05, 2e-05, 2e-05, 2e-05, 5e-05, 5e-05, 5e-05, 5e-05]	[2.7791675932875957e-07, 0.0, 0.0, 0.0, 5.895454569896302e-06, 0.0, 4.7628218986029206e-06, 1.3955893454651886e-05]	[0.999, 1.201, 1.063, 1.003, 0.979, 1.033, 0.983, 0.951]	[7.659343858873918, 2.9946621888945644]	1.2053e-10	-197.348	-197.269	0.106575	1.20723e-10	-195.336	-195.177	0.000669915	0.00633441	1.74833e-10	-194.373	-194.294	3.11151e-06	Lin	Lin			0.106575	NEK7_53	Serine/threonine-protein kinase Nek7
A[TMTpro]AC[DBIA]LLDGVPVALK[TMTpro]	Q8TDX7_53	CL62	8	[2e-05, 2e-05, 2e-05, 2e-05, 5e-05, 5e-05, 5e-05, 5e-05]	[0.0, 0.0, 0.0, 8.174669636336714e-06, 8.74740752538079e-06, 0.0, 0.0, 5.895454569896302e-06]	[1.078, 1.204, 1.045, 0.971, 0.969, 1.083, 1.064, 0.979]	[7.837092603755311, 4.915830374204585]	1.08947e-10	-198.157	-198.077	0.07721	1.07804e-10	-196.241	-196.082	8.41369e-06	6.31602e-05	1.13019e-10	-197.863	-197.784	2.85219e-06	Lin	Lin			0.07721	NEK7_53	Serine/threonine-protein kinase Nek7
A[TMTpro]AC[DBIA]LLDGVPVALK[TMTpro]	Q8TDX7_53	CL63	8	[2e-05, 2e-05, 2e-05, 2e-05, 5e-05, 5e-05, 5e-05, 5e-05]	[0.0, 0.0, 0.0, 5.611863143755407e-06, 4.480383869412123e-06, 0.0, 0.0, 0.0]	[1.012, 1.067, 1.039, 0.98, 0.984, 1.016, 1.016, 1.086]	[3.1451329401108867, 3.636544192256202]	4.18196e-11	-205.817	-205.737	0.0289876	4.10443e-11	-203.966	-203.808	4.47368e-06	8.48384e-05	3.88352e-11	-206.409	-206.33	1.26153e-06	Const	Const	1.26153e-06	<1.00e-05		NEK7_53	Serine/threonine-protein kinase Nek7
A[TMTpro]AC[DBIA]LLDGVPVALK[TMTpro]	Q8TDX7_53	CL91	8	[2e-05, 2e-05, 2e-05, 2e-05, 5e-05, 5e-05, 5e-05, 5e-05]	[0.0, 0.0, 0.0, 1.9860000473630534e-05, 0.0, 0.0, 0.0, 1.113339277094117e-06]	[1.062, 1.045, 1.057, 0.931, 1.115, 1.131, 1.147, 0.996]	[5.265389921082225, 5.426427627239885]	3.77979e-10	-188.205	-188.126	0.0390403	3.73683e-10	-186.296	-186.138	9.59212e-06	0.000163059	3.40674e-10	-189.036	-188.957	2.62167e-06	Const	Const	2.62167e-06	<1.00e-05		NEK7_53	Serine/threonine-protein kinase Nek7
A[TMTpro]AC[DBIA]LLDGVPVALK[TMTpro]	Q8TDX7_53	CL93	8	[2e-05, 2e-05, 2e-05, 2e-05, 5e-05, 5e-05, 5e-05, 5e-05]	[0.0, 0.0, 4.7628218986029206e-06, 2.2558348729317548e-05, 0.0, 0.0, 0.0, 1.3081002092736268e-05]	[1.0, 1.141, 0.983, 0.922, 1.076, 1.086, 1.042, 0.954]	[7.928331652172732, 5.001248617590462]	5.7844e-10	-184.801	-184.722	0.103489	4.98635e-10	-183.989	-183.83	5.04985e-06	1.67991e-10	4.98634e-10	-185.989	-185.909	5.05027e-06	Const	Const	5.05027e-06	<1.00e-05		NEK7_53	Serine/threonine-protein kinase Nek7
A[TMTpro]AC[DBIA]LLDGVPVALK[TMTpro]	Q8TDX7_53	CL94	8	[2e-05, 2e-05, 2e-05, 2e-05, 5e-05, 5e-05, 5e-05, 5e-05]	[0.0, 0.0, 0.0, 0.0, 0.0, 0.0, 0.0, 0.0]	[1.029, 1.019, 1.146, 1.087, 1.036, 1.035, 1.078, 1.012]	[4.75211285280024, 2.2894206781131548]														Zero	Zero				NEK7_53	Serine/threonine-protein kinase Nek7
A[TMTpro]AC[DBIA]LLDGVPVALK[TMTpro]	Q8TDX7_53	CL99	8	[2e-05, 2e-05, 2e-05, 2e-05, 5e-05, 5e-05, 5e-05, 5e-05]	[0.0, 2.2311588047956295e-06, 0.0, 0.0, 0.0, 2.4068835201575598e-05, 0.0, 0.0]	[1.096, 0.992, 1.027, 1.069, 1.026, 0.917, 1.083, 1.0]	[3.7959047220060866, 5.937400537732944]	4.50005e-10	-186.81	-186.73	0.107592	4.50196e-10	-184.806	-184.647	0.000505564	0.00470816	4.97826e-10	-186.002	-185.922	3.2875e-06	Lin	Lin			0.107592	NEK7_53	Serine/threonine-protein kinase Nek7
A[TMTpro]AC[DBIA]NLLQR	Q01813_112	AC124	8	[2e-05, 2e-05, 2e-05, 2e-05, 5e-05, 5e-05, 5e-05, 5e-05]	[1.7187612143913202e-05, 2.015852578745427e-05, 6.179335818699927e-06, 1.1050241669956832e-05, 1.0472740884447646e-05, 2.2257234577579126e-05, 0.0, 1.9561795637929396e-05]	[0.94, 0.93, 0.978, 0.961, 0.963, 0.923, 1.01, 0.932]	[1.953910694286123, 3.5535373193588176]	6.6573e-10	-183.677	-183.597	0.319492	4.93275e-10	-184.075	-183.916	2.3955e-05	2.67072e-05	4.22216e-10	-187.32	-187.24	1.33584e-05	Const	Const	1.33584e-05	<1.00e-05		PFKP_112	ATP-dependent 6-phosphofructokinase, platelet type
A[TMTpro]AC[DBIA]NLLQR	Q01813_112	AC24	8	[2e-05, 2e-05, 2e-05, 2e-05, 5e-05, 5e-05, 5e-05, 5e-05]	[2.04573722689718e-05, 2.4371920641112984e-05, 0.0, 1.5713986524553986e-05, 2.2311588047956295e-06, 0.0, 0.0, 0.0]	[0.929, 0.916, 1.073, 0.945, 0.992, 1.122, 1.054, 1.053]	[6.499293811758328, 4.35883469655997]	1.11364e-09	-179.561	-179.481	0.114002	7.71824e-10	-180.494	-180.335	7.84575e-06	8.00284e-11	7.71823e-10	-182.494	-182.414	7.8468e-06	Const	Const	7.8468e-06	<1.00e-05		PFKP_112	ATP-dependent 6-phosphofructokinase, platelet type
A[TMTpro]AC[DBIA]NLLQR	Q01813_112	CL112	8	[2e-05, 2e-05, 2e-05, 2e-05, 5e-05, 5e-05, 5e-05, 5e-05]	[0.0, 0.0, 0.0, 2.7791675932875957e-07, 0.0, 0.0, 0.0, 0.0]	[1.016, 1.065, 1.013, 0.999, 1.03, 1.137, 1.049, 1.029]	[2.4376923113574844, 4.188865064566709]	7.45744e-14	-256.451	-256.372	0.000479167	1.68821e-13	-247.915	-247.756	2.77917e-07	3.5e-05	6.7583e-14	-257.239	-257.159	3.47396e-08	Const	Const	3.47396e-08	<1.00e-05		PFKP_112	ATP-dependent 6-phosphofructokinase, platelet type
A[TMTpro]AC[DBIA]NLLQR	Q01813_112	CL113	8	[2e-05, 2e-05, 2e-05, 2e-05, 5e-05, 5e-05, 5e-05, 5e-05]	[3.081432241868935e-05, 4.0927941082974755e-05, 0.0, 7.603110221147782e-06, 0.0, 0.0, 0.0, 8.74740752538079e-06]	[0.895, 0.863, 1.026, 0.973, 1.026, 1.002, 1.02, 0.969]	[6.824907591179461, 2.209141069118604]	2.40569e-09	-173.399	-173.32	0.174507	2.15131e-09	-172.293	-172.134	1.89547e-05	3.32902e-05	1.7889e-09	-175.769	-175.689	1.10116e-05	Const	Const	1.10116e-05	<1.00e-05		PFKP_112	ATP-dependent 6-phosphofructokinase, platelet type
A[TMTpro]AC[DBIA]NLLQR	Q01813_112	CL123	8	[2e-05, 2e-05, 2e-05, 2e-05, 5e-05, 5e-05, 5e-05, 5e-05]	[0.0, 0.0, 0.0, 3.916367883194902e-06, 0.0, 0.0, 0.0, 0.0]	[1.031, 1.068, 1.059, 0.986, 1.023, 1.137, 1.042, 1.06]	[3.0820086951910444, 4.0642099337728075]	1.4809e-11	-214.122	-214.042	0.00675236	1.55207e-11	-211.746	-211.587	3.10503e-06	0.000143124	1.34207e-11	-214.909	-214.83	4.89546e-07	Const	Const	4.89546e-07	<1.00e-05		PFKP_112	ATP-dependent 6-phosphofructokinase, platelet type
A[TMTpro]AC[DBIA]NLLQR	Q01813_112	CL128	8	[2e-05, 2e-05, 2e-05, 2e-05, 5e-05, 5e-05, 5e-05, 5e-05]	[3.4878673048707154e-05, 3.582510591582224e-05, 3.3534947872970134e-06, 2.9266809904951746e-05, 0.0, 0.0, 0.0, 0.0]	[0.882, 0.879, 0.988, 0.9, 1.015, 1.027, 1.119, 1.039]	[4.874275316343645, 3.8791260675078707]	2.99962e-09	-171.634	-171.554	0.178145	2.5792e-09	-170.842	-170.683	2.13939e-05	2.51717e-05	2.03327e-09	-174.745	-174.665	1.29155e-05	Const	Const	1.29155e-05	<1.00e-05		PFKP_112	ATP-dependent 6-phosphofructokinase, platelet type
A[TMTpro]AC[DBIA]NLLQR	Q01813_112	CL15	8	[2e-05, 2e-05, 2e-05, 2e-05, 5e-05, 5e-05, 5e-05, 5e-05]	[0.0, 0.0, 1.3663956719658827e-05, 3.6347887635154114e-06, 0.0, 0.0, 0.0, 0.0]	[1.001, 1.028, 0.952, 0.987, 1.026, 1.159, 1.144, 1.165]	[2.761618453992486, 5.056421019078054]	1.89597e-10	-193.725	-193.645	0.0298254	1.86871e-10	-191.84	-191.681	7.74071e-06	0.000134231	1.6251e-10	-194.958	-194.878	2.16234e-06	Const	Const	2.16234e-06	<1.00e-05		PFKP_112	ATP-dependent 6-phosphofructokinase, platelet type
A[TMTpro]AC[DBIA]NLLQR	Q01813_112	CL22	8	[2e-05, 2e-05, 2e-05, 2e-05, 5e-05, 5e-05, 5e-05, 5e-05]	[0.0, 0.0, 2.1655983741586613e-05, 8.74740752538079e-06, 0.0, 0.0, 0.0, 0.0]	[1.001, 1.007, 0.925, 0.969, 1.094, 1.096, 1.022, 1.076]	[3.335565228810644, 2.7891635051727732]	5.13624e-10	-185.752	-185.672	0.0524196	5.00392e-10	-183.961	-183.802	1.05522e-05	9.88409e-05	4.29953e-10	-187.174	-187.095	3.80042e-06	Const	Const	3.80042e-06	<1.00e-05		PFKP_112	ATP-dependent 6-phosphofructokinase, platelet type
A[TMTpro]AC[DBIA]NLLQR	Q01813_112	CL4	4	[2e-05, 2e-05, 5e-05, 5e-05]	[0.0, 0.0, 0.0, 0.0]	[1.062, 1.151, 1.013, 1.107]	[4.021690013556257, 4.4339622641509475]														Zero	Zero				PFKP_112	ATP-dependent 6-phosphofructokinase, platelet type
A[TMTpro]AC[DBIA]NLLQR	Q01813_112	CL53	8	[2e-05, 2e-05, 2e-05, 2e-05, 5e-05, 5e-05, 5e-05, 5e-05]	[0.0, 0.0, 0.0, 0.0, 0.0, 0.0, 0.0, 0.0]	[1.029, 1.073, 1.031, 1.007, 1.031, 1.075, 1.055, 1.045]	[2.306731668852818, 1.5238630869198366]														Zero	Zero				PFKP_112	ATP-dependent 6-phosphofructokinase, platelet type
A[TMTpro]AC[DBIA]NLLQR	Q01813_112	CL62	8	[2e-05, 2e-05, 2e-05, 2e-05, 5e-05, 5e-05, 5e-05, 5e-05]	[5.561118529647442e-07, 0.0, 0.0, 0.0, 0.0, 0.0, 0.0, 0.0]	[0.998, 1.1, 1.024, 1.057, 1.113, 1.139, 1.109, 1.081]	[3.6506691319436153, 1.8514979914409824]	2.98596e-13	-245.353	-245.274	0.000958814	6.75962e-13	-236.817	-236.658	5.56112e-07	3.5e-05	2.70603e-13	-246.141	-246.061	6.9514e-08	Const	Const	6.9514e-08	<1.00e-05		PFKP_112	ATP-dependent 6-phosphofructokinase, platelet type
A[TMTpro]AC[DBIA]NLLQR	Q01813_112	CL63	8	[2e-05, 2e-05, 2e-05, 2e-05, 5e-05, 5e-05, 5e-05, 5e-05]	[0.0, 0.0, 0.0, 0.0, 0.0, 0.0, 0.0, 1.249926831409328e-05]	[1.024, 1.074, 1.054, 1.062, 1.06, 1.024, 1.03, 0.956]	[1.7521988554318697, 3.7381982308911965]	1.22561e-10	-197.215	-197.135	0.0538762	1.23769e-10	-195.136	-194.978	1.47662e-05	0.000224379	1.36703e-10	-196.341	-196.262	1.56241e-06	Lin	Lin			0.0538762	PFKP_112	ATP-dependent 6-phosphofructokinase, platelet type
A[TMTpro]AC[DBIA]NLLQR	Q01813_112	CL91	8	[2e-05, 2e-05, 2e-05, 2e-05, 5e-05, 5e-05, 5e-05, 5e-05]	[3.3534947872970134e-06, 0.0, 0.0, 0.0, 1.1628945582971908e-05, 0.0, 0.0, 0.0]	[0.988, 1.076, 1.023, 1.033, 0.959, 1.016, 1.149, 1.017]	[3.046285726162573, 6.7368971085739835]	1.10222e-10	-198.064	-197.984	0.0559067	1.10718e-10	-196.028	-195.869	1.24234e-05	0.000173542	1.18419e-10	-197.49	-197.41	1.87281e-06	Lin	Lin			0.0559067	PFKP_112	ATP-dependent 6-phosphofructokinase, platelet type
A[TMTpro]AC[DBIA]NLLQR	Q01813_112	CL93	8	[2e-05, 2e-05, 2e-05, 2e-05, 5e-05, 5e-05, 5e-05, 5e-05]	[0.0, 0.0, 0.0, 0.0, 0.0, 0.0, 0.0, 0.0]	[1.077, 1.07, 1.055, 1.098, 1.084, 1.024, 1.09, 1.046]	[1.439608143306252, 2.565628197703338]														Zero	Zero				PFKP_112	ATP-dependent 6-phosphofructokinase, platelet type
A[TMTpro]AC[DBIA]NLLQR	Q01813_112	CL94	8	[2e-05, 2e-05, 2e-05, 2e-05, 5e-05, 5e-05, 5e-05, 5e-05]	[0.0, 1.0761341199008499e-05, 6.7479701580679405e-06, 1.1628945582971908e-05, 0.0, 0.0, 0.0, 0.0]	[1.023, 0.962, 0.976, 0.959, 1.103, 1.077, 1.031, 1.064]	[2.616506409175117, 2.4258787392903325]	2.67297e-10	-190.977	-190.897	0.0502384	1.90444e-10	-191.689	-191.53	3.6418e-06	7.85995e-11	1.90444e-10	-193.689	-193.609	3.64228e-06	Const	Const	3.64228e-06	<1.00e-05		PFKP_112	ATP-dependent 6-phosphofructokinase, platelet type
A[TMTpro]AC[DBIA]NLLQR	Q01813_112	CL99	8	[2e-05, 2e-05, 2e-05, 2e-05, 5e-05, 5e-05, 5e-05, 5e-05]	[0.0, 0.0, 0.0, 0.0, 0.0, 0.0, 0.0, 0.0]	[1.019, 1.0, 1.055, 1.06, 1.082, 1.007, 1.112, 1.041]	[2.417512868630671, 3.7591134870867875]														Zero	Zero				PFKP_112	ATP-dependent 6-phosphofructokinase, platelet type
A[TMTpro]AC[DBIA]NLQR	O94986_1417	AC124	8	[2e-05, 2e-05, 2e-05, 2e-05, 5e-05, 5e-05, 5e-05, 5e-05]	[2.8650210810975937e-05, 2.075654060998234e-05, 0.0, 3.582510591582224e-05, 3.64578573916539e-05, 3.20585698642577e-05, 0.0, 1.0761341199008499e-05]	[0.902, 0.928, 1.109, 0.879, 0.877, 0.891, 1.121, 0.962]	[9.520106002636878, 10.063083711423381]	2.23782e-09	-173.978	-173.898	0.488666	1.79351e-09	-173.748	-173.589	3.49603e-05	2.36151e-05	1.62491e-09	-176.538	-176.459	2.05637e-05	Const	Const	2.05637e-05	<1.00e-05		CEP152_1417	Centrosomal protein of 152 kDa
A[TMTpro]AC[DBIA]NLQR	O94986_1417	AC24	8	[2e-05, 2e-05, 2e-05, 2e-05, 5e-05, 5e-05, 5e-05, 5e-05]	[0.0, 0.0, 7.317770927667216e-06, 2.3766080100457374e-05, 0.0, 1.807555465103189e-05, 0.0, 0.0]	[1.003, 1.026, 0.974, 0.918, 1.028, 0.937, 1.057, 1.005]	[4.120169580772422, 4.398837512492372]	7.44498e-10	-182.782	-182.703	0.131505	6.441e-10	-181.941	-181.782	6.27517e-06	4.4484e-07	6.43021e-10	-183.954	-183.875	6.14493e-06	Const	Const	6.14493e-06	<1.00e-05		CEP152_1417	Centrosomal protein of 152 kDa
A[TMTpro]AC[DBIA]NLQR	O94986_1417	CL112	8	[2e-05, 2e-05, 2e-05, 2e-05, 5e-05, 5e-05, 5e-05, 5e-05]	[1.0184440103219853e-05, 2.2257234577579126e-05, 2.2859789646341712e-05, 0.0, 2.1655983741586613e-05, 1.896634465369288e-05, 0.0, 1.3923727287623017e-06]	[0.964, 0.923, 0.921, 1.055, 0.925, 0.934, 1.03, 0.995]	[5.623714789969428, 4.471920131657092]	1.06583e-09	-179.912	-179.832	0.276445	7.68515e-10	-180.528	-180.369	1.21644e-05	1.34257e-11	7.68515e-10	-182.528	-182.449	1.21645e-05	Const	Const	1.21645e-05	<1.00e-05		CEP152_1417	Centrosomal protein of 152 kDa
A[TMTpro]AC[DBIA]NLQR	O94986_1417	CL113	8	[2e-05, 2e-05, 2e-05, 2e-05, 5e-05, 5e-05, 5e-05, 5e-05]	[2.4068835201575598e-05, 1.777925832664234e-05, 0.0, 0.0, 3.6347887635154114e-06, 0.0, 3.4878673048707154e-05, 0.0]	[0.917, 0.938, 1.065, 1.096, 0.987, 1.021, 0.882, 1.034]	[7.732766506650993, 6.083415317579317]	1.4672e-09	-177.355	-177.275	0.238158	1.39355e-09	-175.767	-175.608	2.49796e-05	5.20079e-05	1.3179e-09	-178.213	-178.134	1.00452e-05	Const	Const	1.00452e-05	<1.00e-05		CEP152_1417	Centrosomal protein of 152 kDa
A[TMTpro]AC[DBIA]NLQR	O94986_1417	CL123	8	[2e-05, 2e-05, 2e-05, 2e-05, 5e-05, 5e-05, 5e-05, 5e-05]	[0.0, 0.0, 0.0, 0.0, 0.0, 2.528316621865793e-05, 1.113339277094117e-06, 0.0]	[1.09, 1.051, 1.002, 1.006, 1.005, 0.913, 0.996, 1.008]	[3.4729746807007476, 4.000054088534089]	4.90311e-10	-186.123	-186.044	0.113778	4.90572e-10	-184.119	-183.96	0.000611539	0.00541255	5.53381e-10	-185.155	-185.076	3.29956e-06	Lin	Lin			0.113778	CEP152_1417	Centrosomal protein of 152 kDa
A[TMTpro]AC[DBIA]NLQR	O94986_1417	CL128	8	[2e-05, 2e-05, 2e-05, 2e-05, 5e-05, 5e-05, 5e-05, 5e-05]	[1.7187612143913202e-05, 0.0, 0.0, 5.045547396575328e-06, 1.337232647998194e-05, 3.072485377618041e-06, 0.0, 1.9860000473630534e-05]	[0.94, 1.03, 1.005, 0.982, 0.953, 0.989, 1.077, 0.931]	[3.347614095038056, 5.637105535707291]	4.63278e-10	-186.577	-186.498	0.194819	4.50717e-10	-184.797	-184.638	1.78063e-05	4.64928e-05	4.75214e-10	-186.374	-186.294	7.31725e-06	Lin	Lin			0.194819	CEP152_1417	Centrosomal protein of 152 kDa
A[TMTpro]AC[DBIA]NLQR	O94986_1417	CL15	8	[2e-05, 2e-05, 2e-05, 2e-05, 5e-05, 5e-05, 5e-05, 5e-05]	[0.0, 0.0, 2.7917599593059587e-06, 1.5420197202849673e-05, 6.463507483153981e-06, 1.8669097137069442e-05, 2.1956446483459126e-05, 3.868390759264102e-05]	[1.127, 1.007, 0.99, 0.946, 0.977, 0.935, 0.924, 0.87]	[6.5871498125852534, 4.117403035124117]	7.48095e-10	-182.743	-182.664	0.401111	7.53014e-10	-180.691	-180.532	0.000563496	0.00136268	1.26281e-09	-178.555	-178.475	1.29981e-05	Lin	Lin			0.401111	CEP152_1417	Centrosomal protein of 152 kDa
A[TMTpro]AC[DBIA]NLQR	O94986_1417	CL22	8	[2e-05, 2e-05, 2e-05, 2e-05, 5e-05, 5e-05, 5e-05, 5e-05]	[0.0, 0.0, 0.0, 0.0, 0.0, 3.050412944644627e-05, 0.0, 1.1050241669956832e-05]	[1.096, 1.06, 1.069, 1.029, 1.109, 0.896, 1.008, 0.961]	[2.2493415540960444, 7.814977931476849]	6.80462e-10	-183.502	-183.422	0.179114	6.81519e-10	-181.489	-181.33	0.000526878	0.00290057	8.36764e-10	-181.847	-181.768	5.1943e-06	Lin	Lin			0.179114	CEP152_1417	Centrosomal protein of 152 kDa
A[TMTpro]AC[DBIA]NLQR	O94986_1417	CL4	4	[2e-05, 2e-05, 5e-05, 5e-05]	[0.0, 0.0, 0.0, 6.463507483153981e-06]	[1.072, 1.043, 1.107, 0.977]	[1.3711583924349946, 6.238003838771593]	2.37696e-11	-101.396	-102.009	0.0557199	2.47066e-11	-99.241	-100.468	1.02465e-05	0.000144554	3.13327e-11	-100.291	-100.904	1.61588e-06	Lin	Lin			0.0557199	CEP152_1417	Centrosomal protein of 152 kDa
A[TMTpro]AC[DBIA]NLQR	O94986_1417	CL53	8	[2e-05, 2e-05, 2e-05, 2e-05, 5e-05, 5e-05, 5e-05, 5e-05]	[0.0, 0.0, 7.032724440080527e-06, 9.034219918211127e-06, 0.0, 5.3436636846515594e-05, 2.528316621865793e-05, 2.015852578745427e-05]	[1.115, 1.032, 0.975, 0.968, 1.041, 0.825, 0.913, 0.93]	[5.759594134999852, 8.284625188067922]	1.64225e-09	-176.453	-176.374	0.453901	1.64956e-09	-174.418	-174.259	0.000702881	0.00150763	2.3806e-09	-173.483	-173.403	1.43682e-05	Lin	Lin			0.453901	CEP152_1417	Centrosomal protein of 152 kDa
A[TMTpro]AC[DBIA]NLQR	O94986_1417	CL62	8	[2e-05, 2e-05, 2e-05, 2e-05, 5e-05, 5e-05, 5e-05, 5e-05]	[0.0, 1.337232647998194e-05, 1.5126718276683015e-05, 1.1050241669956832e-05, 0.0, 1.0184440103219853e-05, 0.0, 1.1339442922293102e-05]	[1.057, 0.953, 0.947, 0.961, 1.068, 0.964, 1.021, 0.96]	[4.596165415548593, 4.4349543310634685]	4.61502e-10	-186.608	-186.528	0.160964	3.81647e-10	-186.128	-185.969	1.51267e-05	3.5e-05	2.95809e-10	-190.166	-190.087	7.63415e-06	Const	Const	7.63415e-06	<1.00e-05		CEP152_1417	Centrosomal protein of 152 kDa
A[TMTpro]AC[DBIA]NLQR	O94986_1417	CL63	8	[2e-05, 2e-05, 2e-05, 2e-05, 5e-05, 5e-05, 5e-05, 5e-05]	[0.0, 0.0, 0.0, 0.0, 3.6347887635154114e-06, 0.0, 0.0, 0.0]	[1.065, 1.009, 1.104, 1.05, 0.987, 1.05, 1.139, 1.102]	[3.217346466060924, 5.345358603854441]	1.03643e-11	-216.977	-216.897	0.0156672	1.06714e-11	-214.743	-214.584	3.86453e-06	0.000157269	1.15602e-11	-216.103	-216.024	4.54349e-07	Lin	Lin			0.0156672	CEP152_1417	Centrosomal protein of 152 kDa
A[TMTpro]AC[DBIA]NLQR	O94986_1417	CL91	8	[2e-05, 2e-05, 2e-05, 2e-05, 5e-05, 5e-05, 5e-05, 5e-05]	[0.0, 0.0, 0.0, 1.951281926934574e-06, 0.0, 1.1918750280910152e-05, 0.0, 0.0]	[1.047, 1.089, 1.001, 0.993, 1.012, 0.958, 1.085, 1.021]	[3.7369804592194624, 4.424264604062748]	1.11107e-10	-198	-197.92	0.0547382	1.11931e-10	-195.941	-195.782	1.33831e-05	0.00019557	1.21817e-10	-197.264	-197.184	1.73375e-06	Lin	Lin			0.0547382	CEP152_1417	Centrosomal protein of 152 kDa
A[TMTpro]AC[DBIA]NLQR	O94986_1417	CL93	8	[2e-05, 2e-05, 2e-05, 2e-05, 5e-05, 5e-05, 5e-05, 5e-05]	[0.0, 2.1355845648877117e-05, 0.0, 2.015852578745427e-05, 0.0, 3.804607085365484e-05, 2.9266809904951746e-05, 5.895454569896302e-06]	[1.195, 0.926, 1.048, 0.93, 1.071, 0.872, 0.9, 0.979]	[10.71820630987169, 8.097421260882532]	1.46276e-09	-177.379	-177.3	0.38713	1.43052e-09	-175.557	-175.398	3.72851e-05	5.18568e-05	1.55608e-09	-176.884	-176.805	1.43403e-05	Lin	Lin			0.38713	CEP152_1417	Centrosomal protein of 152 kDa
A[TMTpro]AC[DBIA]NLQR	O94986_1417	CL94	8	[2e-05, 2e-05, 2e-05, 2e-05, 5e-05, 5e-05, 5e-05, 5e-05]	[0.0, 1.4540688992280343e-05, 0.0, 1.3081002092736268e-05, 8.460890967974603e-06, 0.0, 0.0, 0.0]	[1.057, 0.949, 1.059, 0.954, 0.97, 1.006, 1.048, 1.046]	[5.303212409771482, 3.1583712951786587]	3.721e-10	-188.33	-188.251	0.084093	2.91387e-10	-188.286	-188.128	4.50971e-06	2.05457e-10	2.91387e-10	-190.286	-190.207	4.51032e-06	Const	Const	4.51032e-06	<1.00e-05		CEP152_1417	Centrosomal protein of 152 kDa
A[TMTpro]AC[DBIA]NLQR	O94986_1417	CL99	8	[2e-05, 2e-05, 2e-05, 2e-05, 5e-05, 5e-05, 5e-05, 5e-05]	[4.189524714849546e-05, 1.9860000473630534e-05, 0.0, 3.3534947872970134e-06, 1.3923727287623017e-06, 2.7791675932875957e-07, 0.0, 1.5713986524553986e-05]	[0.86, 0.931, 1.066, 0.988, 0.995, 0.999, 1.057, 0.945]	[7.863608601581892, 3.9713382231986727]	2.00336e-09	-174.863	-174.784	0.187189	1.87552e-09	-173.391	-173.232	2.53818e-05	5.75171e-05	1.55919e-09	-176.868	-176.789	1.03116e-05	Const	Const	1.03116e-05	<1.00e-05		CEP152_1417	Centrosomal protein of 152 kDa
A[TMTpro]AC[DBIA]PLDSESAEGVVPPASGGGR	O95359_2203	AC124	2	[2e-05, 5e-05]	[0.0, 0.0]	[1.03, 1.027]	[nan, nan]														Zero	Zero				TACC2_2203	Transforming acidic coiled-coil-containing protein 2
A[TMTpro]AC[DBIA]PLDSESAEGVVPPASGGGR	O95359_2203	AC24	2	[2e-05, 5e-05]	[9.896438234208655e-06, 0.0]	[0.965, 1.021]	[nan, nan]	8.44306e-11	-45.7765	-47.0833	0.0682513	7.35505e-11	-44.0524	-46.6661	9.89644e-06	3.5e-05	4.89697e-11	-46.8659	-48.1728	4.94822e-06	Const	Const	4.94822e-06	<1.00e-05		TACC2_2203	Transforming acidic coiled-coil-containing protein 2
A[TMTpro]AC[DBIA]PLDSESAEGVVPPASGGGR	O95359_2203	CL112	2	[2e-05, 5e-05]	[1.951281926934574e-06, 4.6454422048864945e-05]	[0.993, 0.846]	[nan, nan]	2.38425e-10	-43.7002	-45.0071	0.814395	2.47371e-10	-41.6266	-44.2403	0.00130145	0.00156476	9.90265e-10	-40.8524	-42.1592	2.42029e-05	Lin	Lin			0.814395	TACC2_2203	Transforming acidic coiled-coil-containing protein 2
A[TMTpro]AC[DBIA]PLDSESAEGVVPPASGGGR	O95359_2203	CL113	2	[2e-05, 5e-05]	[2.589232825616075e-05, 0.0]	[0.911, 1.039]	[nan, nan]	5.77942e-10	-41.9294	-43.2362	0.178568	5.03466e-10	-40.2053	-42.819	2.58923e-05	3.5e-05	3.35206e-10	-43.0188	-44.3257	1.29462e-05	Const	Const	1.29462e-05	<1.00e-05		TACC2_2203	Transforming acidic coiled-coil-containing protein 2
A[TMTpro]AC[DBIA]PLDSESAEGVVPPASGGGR	O95359_2203	CL123	6	[2e-05, 2e-05, 2e-05, 5e-05, 5e-05, 5e-05]	[0.0, 0.0, 1.0184440103219853e-05, 0.0, 1.1918750280910152e-05, 0.0]	[1.079, 1.042, 0.964, 1.0, 0.958, 1.226]	[4.6612145896019115, 11.089129870864378]	1.72285e-10	-143.642	-143.85	0.0919111	1.66707e-10	-141.839	-142.256	9.02968e-06	4.92712e-05	1.64354e-10	-143.925	-144.133	3.68387e-06	Const	Const	3.68387e-06	<1.00e-05		TACC2_2203	Transforming acidic coiled-coil-containing protein 2
A[TMTpro]AC[DBIA]PLDSESAEGVVPPASGGGR	O95359_2203	CL128	2	[2e-05, 5e-05]	[2.6502829112405052e-05, 3.900337603242917e-05]	[0.909, 0.869]	[nan, nan]	1.0245e-10	-45.3896	-46.6964	0.85525	3.78785e-12	-49.9847	-52.5984	6.77474e-05	3.42863e-05	7.81318e-11	-45.9315	-47.2384	3.27531e-05	Hyp	Hyp	6.77474e-05	3.42863e-05	1.97593	TACC2_2203	Transforming acidic coiled-coil-containing protein 2
A[TMTpro]AC[DBIA]PLDSESAEGVVPPASGGGR	O95359_2203	CL15	6	[2e-05, 2e-05, 2e-05, 5e-05, 5e-05, 5e-05]	[0.0, 7.032724440080527e-06, 0.0, 0.0, 1.8372167362373597e-05, 2.04573722689718e-05]	[1.028, 0.975, 1.133, 1.027, 0.936, 0.929]	[6.280997424734469, 4.6306322713680075]	3.07193e-10	-140.172	-140.38	0.239325	3.08205e-10	-138.152	-138.569	0.000507771	0.00208064	4.54942e-10	-137.816	-138.024	7.64371e-06	Lin	Lin			0.239325	TACC2_2203	Transforming acidic coiled-coil-containing protein 2
A[TMTpro]AC[DBIA]PLDSESAEGVVPPASGGGR	O95359_2203	CL22	6	[2e-05, 2e-05, 2e-05, 5e-05, 5e-05, 5e-05]	[0.0, 0.0, 0.0, 0.0, 7.317770927667216e-06, 0.0]	[1.128, 1.028, 1.002, 1.07, 0.974, 1.091]	[5.1598430784214475, 4.873811130429416]	3.81619e-11	-152.686	-152.894	0.0420562	3.87071e-11	-150.601	-151.017	1.09294e-05	0.00021944	4.46248e-11	-151.747	-151.955	1.21963e-06	Lin	Lin			0.0420562	TACC2_2203	Transforming acidic coiled-coil-containing protein 2
A[TMTpro]AC[DBIA]PLDSESAEGVVPPASGGGR	O95359_2203	CL4	2	[2e-05, 5e-05]	[1.483354909086536e-05, 0.0]	[0.948, 1.085]	[nan, nan]	1.89685e-10	-44.1576	-45.4645	0.1023	1.65241e-10	-42.4335	-45.0472	1.48335e-05	3.5e-05	1.10017e-10	-45.2471	-46.5539	7.41677e-06	Const	Const	7.41677e-06	<1.00e-05		TACC2_2203	Transforming acidic coiled-coil-containing protein 2
A[TMTpro]AC[DBIA]PLDSESAEGVVPPASGGGR	O95359_2203	CL53	6	[2e-05, 2e-05, 2e-05, 5e-05, 5e-05, 5e-05]	[0.0, 0.0, 9.321328758011877e-06, 0.0, 2.3161558038625282e-05, 9.321328758011877e-06]	[1.185, 1.017, 0.967, 1.024, 0.92, 0.967]	[8.827025551944386, 4.382328713586949]	3.33431e-10	-139.68	-139.888	0.208112	3.33914e-10	-137.671	-138.088	0.000358198	0.00168379	4.18967e-10	-138.31	-138.518	6.96737e-06	Lin	Lin			0.208112	TACC2_2203	Transforming acidic coiled-coil-containing protein 2
A[TMTpro]AC[DBIA]PLDSESAEGVVPPASGGGR	O95359_2203	CL62	6	[2e-05, 2e-05, 2e-05, 5e-05, 5e-05, 5e-05]	[0.0, 0.0, 1.113339277094117e-06, 1.1918750280910152e-05, 0.0, 0.0]	[1.072, 1.092, 0.996, 0.958, 1.015, 1.033]	[3.926091751714136, 3.190492487653846]	9.93678e-11	-146.944	-147.152	0.071058	1.00652e-10	-144.867	-145.283	1.71346e-05	0.000199561	1.1499e-10	-146.068	-146.276	2.17201e-06	Lin	Lin			0.071058	TACC2_2203	Transforming acidic coiled-coil-containing protein 2
A[TMTpro]AC[DBIA]PLDSESAEGVVPPASGGGR	O95359_2203	CL63	2	[2e-05, 5e-05]	[0.0, 0.0]	[1.066, 1.003]	[nan, nan]														Zero	Zero				TACC2_2203	Transforming acidic coiled-coil-containing protein 2
A[TMTpro]AC[DBIA]PLDSESAEGVVPPASGGGR	O95359_2203	CL91	6	[2e-05, 2e-05, 2e-05, 5e-05, 5e-05, 5e-05]	[0.0, 0.0, 0.0, 0.0, 0.0, 0.0]	[1.097, 1.014, 1.07, 1.054, 1.052, 1.132]	[3.2600281259184927, 3.4511958109200656]														Zero	Zero				TACC2_2203	Transforming acidic coiled-coil-containing protein 2
A[TMTpro]AC[DBIA]PLDSESAEGVVPPASGGGR	O95359_2203	CL93	6	[2e-05, 2e-05, 2e-05, 5e-05, 5e-05, 5e-05]	[0.0, 0.0, 2.5587580252168228e-05, 5.611863143755407e-06, 0.0, 3.072485377618041e-06]	[1.009, 1.022, 0.912, 0.98, 1.026, 0.989]	[5.0028714517498, 1.993856243984458]	5.928e-10	-136.228	-136.436	0.108732	4.99897e-10	-135.25	-135.667	5.7117e-06	4.01492e-11	4.99897e-10	-137.25	-137.459	5.71199e-06	Const	Const	5.71199e-06	<1.00e-05		TACC2_2203	Transforming acidic coiled-coil-containing protein 2
A[TMTpro]AC[DBIA]PLDSESAEGVVPPASGGGR	O95359_2203	CL94	2	[2e-05, 5e-05]	[1.9561795637929396e-05, 1.6597223446048347e-05]	[0.932, 0.942]	[nan, nan]	1.43967e-10	-44.7092	-46.016	0.421068	5.76095e-11	-44.541	-47.1547	3.40775e-05	3.04292e-05	4.39434e-12	-51.6877	-52.9946	1.80795e-05	Const	Const	1.80795e-05	<1.00e-05		TACC2_2203	Transforming acidic coiled-coil-containing protein 2
A[TMTpro]AC[DBIA]PLDSESAEGVVPPASGGGR	O95359_2203	CL99	2	[2e-05, 5e-05]	[4.286593344009925e-05, 1.9263910592998104e-05]	[0.857, 0.933]	[nan, nan]	1.06573e-09	-40.7055	-42.0124	0.627764	6.02524e-10	-39.8461	-42.4598	4.89715e-05	2.23925e-05	2.78528e-10	-43.3893	-44.6962	3.10649e-05	Const	Const	3.10649e-05	<1.00e-05		TACC2_2203	Transforming acidic coiled-coil-containing protein 2
A[TMTpro]AC[DBIA]QAK[TMTpro]	Q9UM47_1392	AC124	2	[2e-05, 5e-05]	[1.8372167362373597e-05, 1.1339442922293102e-05]	[0.936, 0.96]	[nan, nan]	1.65039e-10	-44.436	-45.7428	0.322212	8.40275e-11	-43.786	-46.3998	2.59174e-05	2.69619e-05	2.47296e-11	-48.2323	-49.5392	1.48558e-05	Const	Const	1.48558e-05	<1.00e-05		NOTCH3_1392	Neurogenic locus notch homolog protein 3
A[TMTpro]AC[DBIA]QAK[TMTpro]	Q9UM47_1392	AC24	2	[2e-05, 5e-05]	[2.528316621865793e-05, 2.5113179589302973e-06]	[0.913, 0.991]	[nan, nan]	5.08149e-10	-42.1868	-43.4936	0.217665	4.11663e-10	-40.6079	-43.2216	2.52832e-05	3.5e-05	2.59279e-10	-43.5325	-44.8394	1.38972e-05	Const	Const	1.38972e-05	<1.00e-05		NOTCH3_1392	Neurogenic locus notch homolog protein 3
A[TMTpro]AC[DBIA]QAK[TMTpro]	Q9UM47_1392	CL112	2	[2e-05, 5e-05]	[0.0, 1.483354909086536e-05]	[1.01, 0.948]	[nan, nan]	3.03495e-11	-47.8228	-49.1296	0.255751	3.19247e-11	-45.7216	-48.3353	0.000263431	0.00100143	1.10017e-10	-45.2471	-46.5539	7.41677e-06	Lin	Lin			0.255751	NOTCH3_1392	Neurogenic locus notch homolog protein 3
A[TMTpro]AC[DBIA]QAK[TMTpro]	Q9UM47_1392	CL113	2	[2e-05, 5e-05]	[1.9561795637929396e-05, 2.015852578745427e-05]	[0.932, 0.93]	[nan, nan]	1.13977e-10	-45.1764	-46.4832	0.48247	3.38258e-11	-45.6059	-48.2196	3.88568e-05	3.2027e-05	1.78043e-13	-58.0998	-59.4066	1.98602e-05	Const	Const	1.98602e-05	<1.00e-05		NOTCH3_1392	Neurogenic locus notch homolog protein 3
A[TMTpro]AC[DBIA]QAK[TMTpro]	Q9UM47_1392	CL128	2	[2e-05, 5e-05]	[1.600808689906567e-05, 0.0]	[0.944, 1.041]	[nan, nan]	2.20913e-10	-43.8528	-45.1597	0.110401	1.92445e-10	-42.1287	-44.7424	1.60081e-05	3.5e-05	1.28129e-10	-44.9423	-46.2491	8.00404e-06	Const	Const	8.00404e-06	<1.00e-05		NOTCH3_1392	Neurogenic locus notch homolog protein 3
A[TMTpro]AC[DBIA]QAK[TMTpro]	Q9UM47_1392	CL63	2	[2e-05, 5e-05]	[0.0, 7.317770927667216e-06]	[1.074, 0.974]	[nan, nan]	7.38618e-12	-50.6491	-51.956	0.126168	7.76953e-12	-48.5479	-51.1616	0.000129957	0.00100143	2.67749e-11	-48.0734	-49.3803	3.65889e-06	Lin	Lin			0.126168	NOTCH3_1392	Neurogenic locus notch homolog protein 3
A[TMTpro]AC[DBIA]QAK[TMTpro]	Q9UM47_1392	CL94	2	[2e-05, 5e-05]	[0.0, 0.0]	[1.03, 1.051]	[nan, nan]														Zero	Zero				NOTCH3_1392	Neurogenic locus notch homolog protein 3
A[TMTpro]AC[DBIA]QAK[TMTpro]	Q9UM47_1392	CL99	2	[2e-05, 5e-05]	[0.0, 4.198232725013385e-06]	[1.012, 0.985]	[nan, nan]	2.43106e-12	-52.8717	-54.1785	0.0723833	2.68496e-12	-50.673	-53.2867	3.77986e-05	0.000490086	8.81258e-12	-50.296	-51.6028	2.09912e-06	Lin	Lin			0.0723833	NOTCH3_1392	Neurogenic locus notch homolog protein 3
A[TMTpro]AC[DBIA]QLVK[TMTpro]	Q9Y2I8_146	AC124	6	[2e-05, 2e-05, 2e-05, 5e-05, 5e-05, 5e-05]	[0.0, 7.603110221147782e-06, 0.0, 7.603110221147782e-06, 0.0, 0.0]	[1.105, 0.973, 1.072, 0.973, 1.025, 1.124]	[5.341829966621014, 6.018542888884645]	8.30564e-11	-148.02	-148.228	0.0611744	7.88633e-11	-146.33	-146.747	4.76632e-06	3.02483e-05	7.70764e-11	-148.468	-148.676	2.53437e-06	Const	Const	2.53437e-06	<1.00e-05		WDR37_146	WD repeat-containing protein 37
A[TMTpro]AC[DBIA]QLVK[TMTpro]	Q9Y2I8_146	AC24	6	[2e-05, 2e-05, 2e-05, 5e-05, 5e-05, 5e-05]	[0.0, 1.2789982917057458e-05, 0.0, 0.0, 2.8650210810975937e-05, 0.0]	[1.051, 0.955, 1.049, 1.037, 0.902, 1.044]	[4.398448977346205, 6.572447684085008]	6.56787e-10	-135.613	-135.821	0.194059	6.56364e-10	-133.616	-134.033	4.02256e-05	0.000162167	6.98203e-10	-135.246	-135.454	6.9067e-06	Lin	Lin			0.194059	WDR37_146	WD repeat-containing protein 37
A[TMTpro]AC[DBIA]QLVK[TMTpro]	Q9Y2I8_146	CL112	6	[2e-05, 2e-05, 2e-05, 5e-05, 5e-05, 5e-05]	[0.0, 3.7727700872926346e-05, 0.0, 1.2789982917057458e-05, 0.0, 0.0]	[1.11, 0.873, 1.105, 0.955, 1.21, 1.206]	[10.74124397495249, 10.614938248893354]	1.36359e-09	-131.229	-131.438	0.160236	1.16162e-09	-130.191	-130.608	8.41919e-06	4.05379e-11	1.16162e-09	-132.191	-132.399	8.41961e-06	Const	Const	8.41961e-06	<1.00e-05		WDR37_146	WD repeat-containing protein 37
A[TMTpro]AC[DBIA]QLVK[TMTpro]	Q9Y2I8_146	CL113	6	[2e-05, 2e-05, 2e-05, 5e-05, 5e-05, 5e-05]	[1.2789982917057458e-05, 2.4979085424440836e-05, 0.0, 4.7628218986029206e-06, 1.0472740884447646e-05, 0.0]	[0.955, 0.914, 1.061, 0.983, 0.963, 1.135]	[6.341697360950368, 7.4783619987872365]	6.5533e-10	-135.626	-135.834	0.174386	5.69444e-10	-134.469	-134.885	1.82635e-05	3.49466e-05	4.51653e-10	-137.859	-138.067	8.83411e-06	Const	Const	8.83411e-06	<1.00e-05		WDR37_146	WD repeat-containing protein 37
A[TMTpro]AC[DBIA]QLVK[TMTpro]	Q9Y2I8_146	CL128	6	[2e-05, 2e-05, 2e-05, 5e-05, 5e-05, 5e-05]	[0.0, 0.0, 0.0, 0.0, 0.0, 0.0]	[1.007, 1.039, 1.212, 1.122, 1.175, 1.166]	[8.291725163526644, 2.0060472922851136]														Zero	Zero				WDR37_146	WD repeat-containing protein 37
A[TMTpro]AC[DBIA]QLVK[TMTpro]	Q9Y2I8_146	CL63	6	[2e-05, 2e-05, 2e-05, 5e-05, 5e-05, 5e-05]	[2.015852578745427e-05, 3.5193792512765984e-05, 0.0, 6.7479701580679405e-06, 2.2311588047956295e-06, 0.0]	[0.93, 0.881, 1.086, 0.976, 0.992, 1.072]	[9.051608358516797, 4.144214670532536]	1.41719e-09	-130.998	-131.206	0.178851	1.00573e-09	-131.056	-131.472	1.07213e-05	2.77092e-11	1.00573e-09	-133.056	-133.264	1.07219e-05	Const	Const	1.07219e-05	<1.00e-05		WDR37_146	WD repeat-containing protein 37
A[TMTpro]AC[DBIA]QLVK[TMTpro]	Q9Y2I8_146	CL94	6	[2e-05, 2e-05, 2e-05, 5e-05, 5e-05, 5e-05]	[0.0, 0.0, 0.0, 0.0, 6.163731442049382e-05, 3.072485377618041e-06]	[1.043, 1.033, 1.202, 1.093, 0.801, 0.989]	[7.085240119411849, 12.574557125629909]	2.60533e-09	-127.345	-127.553	0.371895	2.60864e-09	-125.337	-125.754	0.00113179	0.00300242	3.11071e-09	-126.281	-126.489	1.0785e-05	Lin	Lin			0.371895	WDR37_146	WD repeat-containing protein 37
A[TMTpro]AC[DBIA]QLVK[TMTpro]	Q9Y2I8_146	CL99	6	[2e-05, 2e-05, 2e-05, 5e-05, 5e-05, 5e-05]	[0.0, 1.9263910592998104e-05, 0.0, 0.0, 0.0, 0.0]	[1.015, 0.933, 1.088, 1.138, 1.002, 1.118]	[6.256327287218097, 5.520767871311753]	3.54036e-10	-139.32	-139.529	0.0442849	3.48361e-10	-137.417	-137.834	1.02008e-05	0.000116943	3.09249e-10	-140.132	-140.34	3.21065e-06	Const	Const	3.21065e-06	<1.00e-05		WDR37_146	WD repeat-containing protein 37
A[TMTpro]AC[DBIA]SAAAM[Oxidation]EEDSEASSSR	Q05086_198	AC124	8	[2e-05, 2e-05, 2e-05, 2e-05, 5e-05, 5e-05, 5e-05, 5e-05]	[0.0, 0.0, 6.463507483153981e-06, 3.393545388172431e-05, 0.0, 9.321328758011877e-06, 9.608734658227524e-06, 3.9963991783250534e-05]	[1.074, 1.054, 0.977, 0.885, 1.032, 0.967, 0.966, 0.866]	[7.455203074974889, 6.195729021882084]	1.75571e-09	-175.919	-175.839	0.323507	1.69458e-09	-174.202	-174.043	2.12433e-05	2.21027e-05	1.73734e-09	-176.003	-175.923	1.24116e-05	Const	Const	1.24116e-05	<1.00e-05		UBE3A_198	Ubiquitin-protein ligase E3A
A[TMTpro]AC[DBIA]SAAAM[Oxidation]EEDSEASSSR	Q05086_198	AC24	8	[2e-05, 2e-05, 2e-05, 2e-05, 5e-05, 5e-05, 5e-05, 5e-05]	[0.0, 1.9263910592998104e-05, 2.8958339270499755e-05, 8.174669636336714e-06, 0.0, 0.0, 2.7114674685277893e-05, 3.2995426663879715e-05]	[1.087, 0.933, 0.901, 0.971, 1.024, 1.024, 0.907, 0.888]	[7.227934623850866, 6.62042353187458]	1.62754e-09	-176.525	-176.446	0.356331	1.44111e-09	-175.498	-175.339	2.43647e-05	2.19449e-05	1.40368e-09	-177.709	-177.629	1.45634e-05	Const	Const	1.45634e-05	<1.00e-05		UBE3A_198	Ubiquitin-protein ligase E3A
A[TMTpro]AC[DBIA]SAAAM[Oxidation]EEDSEASSSR	Q05086_198	CL112	8	[2e-05, 2e-05, 2e-05, 2e-05, 5e-05, 5e-05, 5e-05, 5e-05]	[0.0, 0.0, 3.2995426663879715e-05, 2.5113179589302973e-06, 0.0, 5.045547396575328e-06, 0.0, 2.5587580252168228e-05]	[1.106, 1.115, 0.888, 0.991, 1.018, 0.982, 1.024, 0.912]	[9.071859333499694, 4.5289186900726]	1.34194e-09	-178.069	-177.989	0.193258	1.22838e-09	-176.776	-176.617	8.26758e-06	3.04814e-09	1.22838e-09	-178.776	-178.697	8.26748e-06	Const	Const	8.26748e-06	<1.00e-05		UBE3A_198	Ubiquitin-protein ligase E3A
A[TMTpro]AC[DBIA]SAAAM[Oxidation]EEDSEASSSR	Q05086_198	CL113	8	[2e-05, 2e-05, 2e-05, 2e-05, 5e-05, 5e-05, 5e-05, 5e-05]	[0.0, 5.328560949103885e-06, 2.9266809904951746e-05, 1.1339442922293102e-05, 0.0, 1.951281926934574e-06, 8.345858389718679e-07, 1.6597223446048347e-05]	[1.143, 0.981, 0.9, 0.96, 1.047, 0.993, 0.997, 0.942]	[9.028611317663774, 3.734694628948259]	9.86255e-10	-180.532	-180.453	0.162746	8.89708e-10	-179.357	-179.198	1.64423e-05	3.99149e-05	7.60191e-10	-182.615	-182.536	8.16474e-06	Const	Const	8.16474e-06	<1.00e-05		UBE3A_198	Ubiquitin-protein ligase E3A
A[TMTpro]AC[DBIA]SAAAM[Oxidation]EEDSEASSSR	Q05086_198	CL123	8	[2e-05, 2e-05, 2e-05, 2e-05, 5e-05, 5e-05, 5e-05, 5e-05]	[0.0, 8.345858389718679e-07, 1.220885764699523e-05, 2.528316621865793e-05, 7.603110221147782e-06, 0.0, 1.7483277714965057e-05, 0.0]	[1.092, 0.997, 0.957, 0.913, 0.973, 1.047, 0.939, 1.01]	[6.6772904627529455, 4.068469453755389]	8.00408e-10	-182.203	-182.123	0.174211	7.1095e-10	-181.151	-180.992	1.35564e-05	2.64744e-05	6.49812e-10	-183.87	-183.791	7.92662e-06	Const	Const	7.92662e-06	<1.00e-05		UBE3A_198	Ubiquitin-protein ligase E3A
A[TMTpro]AC[DBIA]SAAAM[Oxidation]EEDSEASSSR	Q05086_198	CL128	8	[2e-05, 2e-05, 2e-05, 2e-05, 5e-05, 5e-05, 5e-05, 5e-05]	[0.0, 1.113339277094117e-06, 1.9561795637929396e-05, 3.2995426663879715e-05, 0.0, 1.6302498985744336e-05, 2.2311588047956295e-06, 2.075654060998234e-05]	[1.097, 0.996, 0.932, 0.888, 1.113, 0.943, 0.992, 0.928]	[8.032952849719685, 7.310568302681908]	1.37858e-09	-177.853	-177.774	0.26189	1.11769e-09	-177.532	-177.373	1.32988e-05	4.6421e-06	1.09397e-09	-179.703	-179.624	1.16201e-05	Const	Const	1.16201e-05	<1.00e-05		UBE3A_198	Ubiquitin-protein ligase E3A
A[TMTpro]AC[DBIA]SAAAM[Oxidation]EEDSEASSSR	Q05086_198	CL15	8	[2e-05, 2e-05, 2e-05, 2e-05, 5e-05, 5e-05, 5e-05, 5e-05]	[0.0, 0.0, 5.0422743506497315e-05, 8.174669636336714e-06, 0.0, 0.0, 2.3161558038625282e-05, 2.7791675932875957e-07]	[1.084, 1.026, 0.834, 0.971, 1.122, 1.025, 0.92, 0.999]	[9.464316772436826, 7.0976309420793875]	2.6722e-09	-172.558	-172.479	0.202062	2.55661e-09	-170.912	-170.753	2.48397e-05	6.39635e-05	2.30456e-09	-173.743	-173.663	1.02546e-05	Const	Const	1.02546e-05	<1.00e-05		UBE3A_198	Ubiquitin-protein ligase E3A
A[TMTpro]AC[DBIA]SAAAM[Oxidation]EEDSEASSSR	Q05086_198	CL22	8	[2e-05, 2e-05, 2e-05, 2e-05, 5e-05, 5e-05, 5e-05, 5e-05]	[1.1339442922293102e-05, 5.045547396575328e-06, 4.2218432499411584e-05, 0.0, 0.0, 9.034219918211127e-06, 5.614338447837062e-05, 1.3955893454651886e-05]	[0.96, 0.982, 0.859, 1.094, 1.021, 0.968, 0.817, 0.951]	[8.57444287364785, 8.001535731075398]	3.09731e-09	-171.377	-171.298	0.442133	2.94078e-09	-169.792	-169.633	2.58108e-05	1.5234e-05	2.99347e-09	-171.65	-171.571	1.72171e-05	Const	Const	1.72171e-05	<1.00e-05		UBE3A_198	Ubiquitin-protein ligase E3A
A[TMTpro]AC[DBIA]SAAAM[Oxidation]EEDSEASSSR	Q05086_198	CL4	4	[2e-05, 2e-05, 5e-05, 5e-05]	[0.0, 2.7917599593059587e-06, 0.0, 2.2311588047956295e-06]	[1.014, 0.99, 1.0, 0.992]	[1.1976047904191627, 0.40160642570281163]	7.94088e-12	-105.781	-106.395	0.0288609	7.23054e-12	-104.156	-105.383	2.79176e-06	3.5e-05	6.46457e-12	-106.604	-107.218	1.25573e-06	Const	Const	1.25573e-06	<1.00e-05		UBE3A_198	Ubiquitin-protein ligase E3A
A[TMTpro]AC[DBIA]SAAAM[Oxidation]EEDSEASSSR	Q05086_198	CL53	8	[2e-05, 2e-05, 2e-05, 2e-05, 5e-05, 5e-05, 5e-05, 5e-05]	[1.9263910592998104e-05, 9.321328758011877e-06, 4.0927941082974755e-05, 2.1355845648877117e-05, 0.0, 0.0, 0.0, 0.0]	[0.933, 0.967, 0.863, 0.926, 1.14, 1.048, 1.008, 1.116]	[4.072553002357285, 4.884024705413054]	2.30442e-09	-173.743	-173.664	0.156671	1.9097e-09	-173.246	-173.087	1.5215e-05	1.99135e-05	1.55701e-09	-176.88	-176.8	1.13586e-05	Const	Const	1.13586e-05	<1.00e-05		UBE3A_198	Ubiquitin-protein ligase E3A
A[TMTpro]AC[DBIA]SAAAM[Oxidation]EEDSEASSSR	Q05086_198	CL62	8	[2e-05, 2e-05, 2e-05, 2e-05, 5e-05, 5e-05, 5e-05, 5e-05]	[0.0, 0.0, 3.916367883194902e-06, 0.0, 0.0, 3.916367883194902e-06, 3.2995426663879715e-05, 1.483354909086536e-05]	[1.14, 1.045, 0.986, 1.05, 1.048, 0.986, 0.888, 0.948]	[5.214349812281681, 6.0097382173962846]	7.26874e-10	-182.974	-182.894	0.229793	7.2829e-10	-180.958	-180.799	0.00065508	0.00280886	9.5213e-10	-180.814	-180.735	6.95771e-06	Lin	Lin			0.229793	UBE3A_198	Ubiquitin-protein ligase E3A
A[TMTpro]AC[DBIA]SAAAM[Oxidation]EEDSEASSSR	Q05086_198	CL63	8	[2e-05, 2e-05, 2e-05, 2e-05, 5e-05, 5e-05, 5e-05, 5e-05]	[1.0472740884447646e-05, 3.836480614712063e-05, 2.8034977386100147e-05, 3.456391066060473e-05, 0.0, 4.7628218986029206e-06, 3.072485377618041e-06, 1.9860000473630534e-05]	[0.963, 0.871, 0.904, 0.883, 1.068, 0.983, 0.989, 0.931]	[3.9074431216514536, 4.930835379016959]	2.86307e-09	-172.006	-171.927	0.311508	1.569e-09	-174.818	-174.659	1.73914e-05	1.39927e-12	1.569e-09	-176.818	-176.739	1.73915e-05	Const	Const	1.73915e-05	<1.00e-05		UBE3A_198	Ubiquitin-protein ligase E3A
A[TMTpro]AC[DBIA]SAAAM[Oxidation]EEDSEASSSR	Q05086_198	CL91	8	[2e-05, 2e-05, 2e-05, 2e-05, 5e-05, 5e-05, 5e-05, 5e-05]	[0.0, 2.2311588047956295e-06, 2.2311588047956295e-06, 0.0, 1.8372167362373597e-05, 0.0, 1.4248137329875161e-05, 0.0]	[1.016, 0.992, 0.992, 1.062, 0.936, 1.069, 0.95, 1.007]	[2.814262759713097, 5.305158755299852]	2.9539e-10	-190.177	-190.098	0.148298	2.95754e-10	-188.167	-188.009	0.00057601	0.00387964	3.78612e-10	-188.192	-188.112	4.63533e-06	Lin	Lin			0.148298	UBE3A_198	Ubiquitin-protein ligase E3A
A[TMTpro]AC[DBIA]SAAAM[Oxidation]EEDSEASSSR	Q05086_198	CL93	8	[2e-05, 2e-05, 2e-05, 2e-05, 5e-05, 5e-05, 5e-05, 5e-05]	[0.0, 6.179335818699927e-06, 3.3621757882515584e-05, 8.345858389718679e-07, 0.0, 0.0, 1.113339277094117e-06, 0.0]	[1.108, 0.978, 0.886, 0.997, 1.134, 1.088, 0.996, 1.126]	[7.953526486833611, 5.045166678380374]	1.10554e-09	-179.619	-179.54	0.0748604	9.5267e-10	-178.81	-178.651	5.21858e-06	9.42004e-13	9.5267e-10	-180.81	-180.73	5.21863e-06	Const	Const	5.21863e-06	<1.00e-05		UBE3A_198	Ubiquitin-protein ligase E3A
A[TMTpro]AC[DBIA]SAAAM[Oxidation]EEDSEASSSR	Q05086_198	CL94	8	[2e-05, 2e-05, 2e-05, 2e-05, 5e-05, 5e-05, 5e-05, 5e-05]	[1.951281926934574e-06, 0.0, 5.328560949103885e-06, 0.0, 0.0, 0.0, 1.3663956719658827e-05, 2.742110359421047e-05]	[0.993, 1.047, 0.981, 1.0, 1.087, 1.062, 0.952, 0.906]	[2.4912918961050465, 7.493674663671042]	5.53637e-10	-185.152	-185.072	0.189642	5.54737e-10	-183.136	-182.977	0.000317635	0.00163373	6.78426e-10	-183.525	-183.446	6.04561e-06	Lin	Lin			0.189642	UBE3A_198	Ubiquitin-protein ligase E3A
A[TMTpro]AC[DBIA]SAAAM[Oxidation]EEDSEASSSR	Q05086_198	CL99	8	[2e-05, 2e-05, 2e-05, 2e-05, 5e-05, 5e-05, 5e-05, 5e-05]	[3.6347887635154114e-06, 0.0, 1.7483277714965057e-05, 1.6892260943543744e-05, 0.0, 0.0, 4.7628218986029206e-06, 3.1124862169061915e-05]	[0.987, 1.019, 0.939, 0.941, 1.064, 1.08, 0.983, 0.894]	[3.4459706077531025, 7.362487057820638]	1.03309e-09	-180.161	-180.082	0.220223	9.69389e-10	-178.67	-178.511	2.19173e-05	4.79753e-05	9.13052e-10	-181.149	-181.07	9.23725e-06	Const	Const	9.23725e-06	<1.00e-05		UBE3A_198	Ubiquitin-protein ligase E3A
A[TMTpro]AC[DBIA]TVQR	P17483_60	AC124	2	[2e-05, 5e-05]	[0.0, 2.8650210810975937e-05]	[1.144, 0.902]	[nan, nan]	1.13219e-10	-45.1897	-46.4965	0.493969	1.17054e-10	-43.1231	-45.7368	0.000768052	0.00152186	4.10417e-10	-42.614	-43.9208	1.43251e-05	Lin	Lin			0.493969	HOXB4_60	Homeobox protein Hox-B4
A[TMTpro]AC[DBIA]TVQR	P17483_60	AC24	2	[2e-05, 5e-05]	[0.0, 2.2257234577579126e-05]	[1.114, 0.923]	[nan, nan]	6.83289e-11	-46.1997	-47.5065	0.383745	7.06436e-11	-44.133	-46.7467	0.000596671	0.00152186	2.47692e-10	-43.624	-44.9308	1.11286e-05	Lin	Lin			0.383745	HOXB4_60	Homeobox protein Hox-B4
A[TMTpro]AC[DBIA]TVQR	P17483_60	CL112	2	[2e-05, 5e-05]	[1.220885764699523e-05, 2.7917599593059587e-06]	[0.957, 0.99]	[nan, nan]	1.06065e-10	-45.3202	-46.6271	0.132333	4.4341e-11	-45.0645	-47.6782	7.49952e-06	8.63808e-11	4.43409e-11	-47.0645	-48.3714	7.50031e-06	Const	Const	7.50031e-06	<1.00e-05		HOXB4_60	Homeobox protein Hox-B4
A[TMTpro]AC[DBIA]TVQR	P17483_60	CL113	2	[2e-05, 5e-05]	[0.0, 0.0]	[1.064, 1.078]	[nan, nan]														Zero	Zero				HOXB4_60	Homeobox protein Hox-B4
A[TMTpro]AC[DBIA]TVQR	P17483_60	CL128	2	[2e-05, 5e-05]	[1.337232647998194e-05, 0.0]	[0.953, 1.044]	[nan, nan]	1.54154e-10	-44.5724	-45.8793	0.0922229	1.34289e-10	-42.8483	-45.462	1.33723e-05	3.5e-05	8.94096e-11	-45.6619	-46.9687	6.68616e-06	Const	Const	6.68616e-06	<1.00e-05		HOXB4_60	Homeobox protein Hox-B4
A[TMTpro]AC[DBIA]TVQR	P17483_60	CL63	2	[2e-05, 5e-05]	[0.0, 0.0]	[1.177, 1.383]	[nan, nan]														Zero	Zero				HOXB4_60	Homeobox protein Hox-B4
A[TMTpro]AC[DBIA]TVQR	P17483_60	CL94	2	[2e-05, 5e-05]	[0.0, 0.0]	[1.241, 1.095]	[nan, nan]														Zero	Zero				HOXB4_60	Homeobox protein Hox-B4
A[TMTpro]AC[DBIA]TVQR	P17483_60	CL99	2	[2e-05, 5e-05]	[0.0, 2.2257234577579126e-05]	[1.016, 0.923]	[nan, nan]	6.83289e-11	-46.1997	-47.5065	0.383745	7.06436e-11	-44.133	-46.7467	0.000596671	0.00152186	2.47692e-10	-43.624	-44.9308	1.11286e-05	Lin	Lin			0.383745	HOXB4_60	Homeobox protein Hox-B4
A[TMTpro]AC[DBIA]YTK[TMTpro]	P31948_403	AC124	2	[2e-05, 5e-05]	[0.0, 0.0]	[1.061, 1.171]	[nan, nan]														Zero	Zero				STIP1_403	Stress-induced-phosphoprotein 1
A[TMTpro]AC[DBIA]YTK[TMTpro]	P31948_403	AC24	2	[2e-05, 5e-05]	[0.0, 0.0]	[1.023, 1.003]	[nan, nan]														Zero	Zero				STIP1_403	Stress-induced-phosphoprotein 1
A[TMTpro]AC[DBIA]YTK[TMTpro]	P31948_403	CL112	2	[2e-05, 5e-05]	[3.900337603242917e-05, 0.0]	[0.869, 1.01]	[nan, nan]	1.31143e-09	-40.2906	-41.5974	0.268989	1.14244e-09	-38.5665	-41.1802	3.90034e-05	3.5e-05	7.60632e-10	-41.38	-42.6869	1.95017e-05	Const	Const	1.95017e-05	<1.00e-05		STIP1_403	Stress-induced-phosphoprotein 1
A[TMTpro]AC[DBIA]YTK[TMTpro]	P31948_403	CL113	2	[2e-05, 5e-05]	[0.0, 0.0]	[1.057, 1.088]	[nan, nan]														Zero	Zero				STIP1_403	Stress-induced-phosphoprotein 1
A[TMTpro]AC[DBIA]YTK[TMTpro]	P31948_403	CL128	2	[2e-05, 5e-05]	[0.0, 0.0]	[1.125, 1.063]	[nan, nan]														Zero	Zero				STIP1_403	Stress-induced-phosphoprotein 1
A[TMTpro]AC[DBIA]YTK[TMTpro]	P31948_403	CL63	2	[2e-05, 5e-05]	[0.0, 0.0]	[1.041, 1.04]	[nan, nan]														Zero	Zero				STIP1_403	Stress-induced-phosphoprotein 1
A[TMTpro]AC[DBIA]YTK[TMTpro]	P31948_403	CL94	2	[2e-05, 5e-05]	[0.0, 3.050412944644627e-05]	[1.097, 0.896]	[nan, nan]	1.28345e-10	-44.9389	-46.2457	0.525933	1.32693e-10	-42.8723	-45.486	0.000817751	0.00152186	4.65251e-10	-42.3632	-43.67	1.52521e-05	Lin	Lin			0.525933	STIP1_403	Stress-induced-phosphoprotein 1
A[TMTpro]AC[DBIA]YTK[TMTpro]	P31948_403	CL99	2	[2e-05, 5e-05]	[0.0, 2.7727870911725252e-05]	[1.043, 0.905]	[nan, nan]	1.06046e-10	-45.3206	-46.6274	0.478067	1.09639e-10	-43.254	-45.8677	0.000743326	0.00152186	3.84417e-10	-42.7449	-44.0517	1.38639e-05	Lin	Lin			0.478067	STIP1_403	Stress-induced-phosphoprotein 1
A[TMTpro]ADAAGPGC[DBIA]PR	Q8NCN4_103	AC124	2	[2e-05, 5e-05]	[1.6597223446048347e-05, 2.2558348729317548e-05]	[0.942, 0.922]	[nan, nan]	4.94515e-11	-46.8464	-48.1532	0.503401	4.67244e-12	-49.565	-52.1787	3.99764e-05	3.37251e-05	1.77675e-11	-48.8936	-50.2004	1.95778e-05	Hyp	Hyp	3.99764e-05	3.37251e-05	1.18536	RNF169_103	E3 ubiquitin-protein ligase RNF169
A[TMTpro]ADAAGPGC[DBIA]PR	Q8NCN4_103	AC24	2	[2e-05, 5e-05]	[2.6502829112405052e-05, 6.463507483153981e-06]	[0.909, 0.977]	[nan, nan]	4.93141e-10	-42.2467	-43.5536	0.294218	2.00789e-10	-42.0438	-44.6575	1.64808e-05	1.66706e-10	2.00787e-10	-44.0438	-45.3507	1.64832e-05	Const	Const	1.64832e-05	<1.00e-05		RNF169_103	E3 ubiquitin-protein ligase RNF169
A[TMTpro]ADAAGPGC[DBIA]PR	Q8NCN4_103	CL112	2	[2e-05, 5e-05]	[0.0, 7.317770927667216e-06]	[1.113, 0.974]	[nan, nan]	7.38618e-12	-50.6491	-51.956	0.126168	7.76953e-12	-48.5479	-51.1616	0.000129957	0.00100143	2.67749e-11	-48.0734	-49.3803	3.65889e-06	Lin	Lin			0.126168	RNF169_103	E3 ubiquitin-protein ligase RNF169
A[TMTpro]ADAAGPGC[DBIA]PR	Q8NCN4_103	CL113	2	[2e-05, 5e-05]	[0.0, 8.460890967974603e-06]	[1.018, 0.97]	[nan, nan]	9.87402e-12	-50.0685	-51.3754	0.145877	1.03865e-11	-47.9673	-50.581	0.000150258	0.00100143	3.57933e-11	-47.4928	-48.7997	4.23045e-06	Lin	Lin			0.145877	RNF169_103	E3 ubiquitin-protein ligase RNF169
A[TMTpro]ADAAGPGC[DBIA]PR	Q8NCN4_103	CL123	4	[2e-05, 2e-05, 5e-05, 5e-05]	[0.0, 0.0, 7.888742922693889e-06, 0.0]	[1.118, 1.042, 0.972, 1.039]	[3.5185185185185217, 3.3316757831924386]	3.5408e-11	-99.8015	-100.415	0.0680064	3.68037e-11	-97.6469	-98.8743	1.25059e-05	0.000144554	4.66742e-11	-98.6965	-99.3102	1.97219e-06	Lin	Lin			0.0680064	RNF169_103	E3 ubiquitin-protein ligase RNF169
A[TMTpro]ADAAGPGC[DBIA]PR	Q8NCN4_103	CL128	2	[2e-05, 5e-05]	[2.3766080100457374e-05, 1.4540688992280343e-05]	[0.918, 0.949]	[nan, nan]	2.77755e-10	-43.3949	-44.7017	0.414606	1.42018e-10	-42.7364	-45.3501	3.33338e-05	2.68519e-05	4.25539e-11	-47.1468	-48.4536	1.91534e-05	Const	Const	1.91534e-05	<1.00e-05		RNF169_103	E3 ubiquitin-protein ligase RNF169
A[TMTpro]ADAAGPGC[DBIA]PR	Q8NCN4_103	CL15	4	[2e-05, 2e-05, 5e-05, 5e-05]	[0.0, 2.9884780744427063e-05, 0.0, 0.0]	[1.037, 0.898, 1.021, 1.07]	[7.183462532299736, 2.3433763749402274]	8.31507e-10	-87.1763	-87.79	0.103051	7.8196e-10	-85.422	-86.6495	1.44578e-05	4.35171e-05	6.69825e-10	-88.0412	-88.6549	7.4712e-06	Const	Const	7.4712e-06	<1.00e-05		RNF169_103	E3 ubiquitin-protein ligase RNF169
A[TMTpro]ADAAGPGC[DBIA]PR	Q8NCN4_103	CL22	4	[2e-05, 2e-05, 5e-05, 5e-05]	[0.0, 0.0, 0.0, 0.0]	[1.003, 1.123, 1.066, 1.023]	[5.644402634054567, 2.0584011488750673]														Zero	Zero				RNF169_103	E3 ubiquitin-protein ligase RNF169
A[TMTpro]ADAAGPGC[DBIA]PR	Q8NCN4_103	CL4	2	[2e-05, 5e-05]	[0.0, 1.5126718276683015e-05]	[1.025, 0.947]	[nan, nan]	3.1561e-11	-47.7445	-49.0513	0.260805	3.31991e-11	-45.6433	-48.257	0.000268637	0.00100143	1.14409e-10	-45.1688	-46.4756	7.56336e-06	Lin	Lin			0.260805	RNF169_103	E3 ubiquitin-protein ligase RNF169
A[TMTpro]ADAAGPGC[DBIA]PR	Q8NCN4_103	CL53	4	[2e-05, 2e-05, 5e-05, 5e-05]	[0.0, 0.0, 8.174669636336714e-06, 0.0]	[1.096, 1.023, 0.971, 1.025]	[3.4450212364322876, 2.7054108216432833]	3.80212e-11	-99.5167	-100.13	0.0704713	3.95199e-11	-97.362	-98.5895	1.29592e-05	0.000144554	5.01189e-11	-98.4117	-99.0254	2.04367e-06	Lin	Lin			0.0704713	RNF169_103	E3 ubiquitin-protein ligase RNF169
A[TMTpro]ADAAGPGC[DBIA]PR	Q8NCN4_103	CL62	4	[2e-05, 2e-05, 5e-05, 5e-05]	[0.0, 1.0472740884447646e-05, 0.0, 0.0]	[1.011, 0.963, 1.059, 1.111]	[2.431610942249237, 2.3963133640553016]	1.02114e-10	-95.5649	-96.1786	0.0361129	9.60296e-11	-93.8106	-95.038	5.06656e-06	4.35171e-05	8.22587e-11	-96.4298	-97.0435	2.61819e-06	Const	Const	2.61819e-06	<1.00e-05		RNF169_103	E3 ubiquitin-protein ligase RNF169
A[TMTpro]ADAAGPGC[DBIA]PR	Q8NCN4_103	CL63	2	[2e-05, 5e-05]	[2.9575623475143543e-05, 3.1124862169061915e-05]	[0.899, 0.894]	[nan, nan]	2.52835e-10	-43.5829	-44.8897	0.740605	7.16164e-11	-44.1057	-46.7194	5.95665e-05	3.21428e-05	1.20007e-12	-54.2836	-55.5904	3.03502e-05	Const	Const	3.03502e-05	<1.00e-05		RNF169_103	E3 ubiquitin-protein ligase RNF169
A[TMTpro]ADAAGPGC[DBIA]PR	Q8NCN4_103	CL91	4	[2e-05, 2e-05, 5e-05, 5e-05]	[0.0, 0.0, 0.0, 0.0]	[1.052, 1.052, 1.009, 1.138]	[0.0, 6.008383791336749]														Zero	Zero				RNF169_103	E3 ubiquitin-protein ligase RNF169
A[TMTpro]ADAAGPGC[DBIA]PR	Q8NCN4_103	CL93	4	[2e-05, 2e-05, 5e-05, 5e-05]	[0.0, 1.1050241669956832e-05, 0.0, 1.113339277094117e-06]	[1.036, 0.961, 1.032, 0.996]	[3.7556334501752664, 1.7751479289940844]	1.1015e-10	-95.2619	-95.8756	0.047702	9.91785e-11	-93.6816	-94.909	4.79201e-06	2.77546e-05	8.63592e-11	-96.2352	-96.8489	3.0409e-06	Const	Const	3.0409e-06	<1.00e-05		RNF169_103	E3 ubiquitin-protein ligase RNF169
A[TMTpro]ADAAGPGC[DBIA]PR	Q8NCN4_103	CL94	2	[2e-05, 5e-05]	[1.4540688992280343e-05, 1.3081002092736268e-05]	[0.949, 0.954]	[nan, nan]	7.46933e-11	-46.0216	-47.3284	0.325815	2.78286e-11	-45.9962	-48.6099	2.63511e-05	3.09656e-05	1.06534e-12	-54.5217	-55.8286	1.38108e-05	Const	Const	1.38108e-05	<1.00e-05		RNF169_103	E3 ubiquitin-protein ligase RNF169
A[TMTpro]ADAAGPGC[DBIA]PR	Q8NCN4_103	CL99	2	[2e-05, 5e-05]	[0.0, 0.0]	[1.068, 1.086]	[nan, nan]														Zero	Zero				RNF169_103	E3 ubiquitin-protein ligase RNF169
A[TMTpro]ADC[Carbamidomethyl]C[DBIA]R	O15013_809	AC124	4	[2e-05, 2e-05, 5e-05, 5e-05]	[0.0, 8.345858389718679e-07, 2.6197410964233693e-05, 2.9884780744427063e-05]	[1.052, 0.997, 0.91, 0.898]	[2.6842362127867276, 0.6637168141592926]	2.08218e-10	-92.7149	-93.3286	0.486345	2.15043e-10	-90.5859	-91.8133	0.000788517	0.00158809	7.70221e-10	-87.4826	-88.0963	1.42292e-05	Lin	Lin			0.486345	ARHGEF10_809	Rho guanine nucleotide exchange factor 10
A[TMTpro]ADC[Carbamidomethyl]C[DBIA]R	O15013_809	AC24	4	[2e-05, 2e-05, 5e-05, 5e-05]	[6.463507483153981e-06, 0.0, 0.0, 8.74740752538079e-06]	[0.977, 1.014, 1.023, 0.969]	[1.8583626318432962, 2.7108433734939728]	6.29352e-11	-97.5008	-98.1145	0.0976966	5.94695e-11	-95.7274	-96.9548	7.58575e-06	3.18587e-05	6.04511e-11	-97.6619	-98.2756	3.80273e-06	Const	Const	3.80273e-06	<1.00e-05		ARHGEF10_809	Rho guanine nucleotide exchange factor 10
A[TMTpro]ADC[Carbamidomethyl]C[DBIA]R	O15013_809	CL112	4	[2e-05, 2e-05, 5e-05, 5e-05]	[1.1628945582971908e-05, 1.896634465369288e-05, 0.0, 1.1918750280910152e-05]	[0.959, 0.934, 1.058, 0.958]	[1.320655044902267, 4.960317460317465]	3.85479e-10	-90.2513	-90.865	0.208249	2.93117e-10	-89.347	-90.5744	1.89663e-05	3.5e-05	1.8515e-10	-93.1846	-93.7983	1.06285e-05	Const	Const	1.06285e-05	<1.00e-05		ARHGEF10_809	Rho guanine nucleotide exchange factor 10
A[TMTpro]ADC[Carbamidomethyl]C[DBIA]R	O15013_809	CL113	4	[2e-05, 2e-05, 5e-05, 5e-05]	[3.0194282478705807e-05, 3.916367883194902e-06, 0.0, 1.4540688992280343e-05]	[0.897, 0.986, 1.04, 0.949]	[4.726500265533721, 4.575163398692815]	7.96054e-10	-87.3506	-87.9643	0.242974	6.47333e-10	-86.1778	-87.4052	1.91977e-05	2.09814e-05	5.46726e-10	-88.8535	-89.4672	1.21628e-05	Const	Const	1.21628e-05	<1.00e-05		ARHGEF10_809	Rho guanine nucleotide exchange factor 10
A[TMTpro]ADC[Carbamidomethyl]C[DBIA]R	O15013_809	CL123	2	[2e-05, 5e-05]	[0.0, 0.0]	[1.008, 1.014]	[nan, nan]														Zero	Zero				ARHGEF10_809	Rho guanine nucleotide exchange factor 10
A[TMTpro]ADC[Carbamidomethyl]C[DBIA]R	O15013_809	CL128	4	[2e-05, 2e-05, 5e-05, 5e-05]	[1.8372167362373597e-05, 2.6197410964233693e-05, 0.0, 9.321328758011877e-06]	[0.936, 0.91, 1.064, 0.967]	[1.4084507042253533, 4.775972427375681]	7.93022e-10	-87.3659	-87.9796	0.234044	6.30724e-10	-86.2818	-87.5092	2.61974e-05	3.5e-05	3.84671e-10	-90.2597	-90.8734	1.34727e-05	Const	Const	1.34727e-05	<1.00e-05		ARHGEF10_809	Rho guanine nucleotide exchange factor 10
A[TMTpro]ADC[Carbamidomethyl]C[DBIA]R	O15013_809	CL15	2	[2e-05, 5e-05]	[0.0, 0.0]	[1.083, 1.012]	[nan, nan]														Zero	Zero				ARHGEF10_809	Rho guanine nucleotide exchange factor 10
A[TMTpro]ADC[Carbamidomethyl]C[DBIA]R	O15013_809	CL22	2	[2e-05, 5e-05]	[0.0, 0.0]	[1.077, 1.073]	[nan, nan]														Zero	Zero				ARHGEF10_809	Rho guanine nucleotide exchange factor 10
A[TMTpro]ADC[Carbamidomethyl]C[DBIA]R	O15013_809	CL53	2	[2e-05, 5e-05]	[0.0, 0.0]	[1.035, 1.007]	[nan, nan]														Zero	Zero				ARHGEF10_809	Rho guanine nucleotide exchange factor 10
A[TMTpro]ADC[Carbamidomethyl]C[DBIA]R	O15013_809	CL62	2	[2e-05, 5e-05]	[0.0, 0.0]	[1.093, 1.011]	[nan, nan]														Zero	Zero				ARHGEF10_809	Rho guanine nucleotide exchange factor 10
A[TMTpro]ADC[Carbamidomethyl]C[DBIA]R	O15013_809	CL63	4	[2e-05, 2e-05, 5e-05, 5e-05]	[0.0, 0.0, 7.888742922693889e-06, 1.896634465369288e-05]	[1.048, 1.009, 0.972, 0.934]	[1.8959649975692827, 1.993704092339975]	1.11094e-10	-95.2277	-95.8415	0.231509	1.13851e-10	-93.1297	-94.3571	0.000222032	0.000923155	2.41656e-10	-92.1192	-92.7329	6.71377e-06	Lin	Lin			0.231509	ARHGEF10_809	Rho guanine nucleotide exchange factor 10
A[TMTpro]ADC[Carbamidomethyl]C[DBIA]R	O15013_809	CL91	2	[2e-05, 5e-05]	[8.174669636336714e-06, 0.0]	[0.971, 1.027]	[nan, nan]	5.7608e-11	-46.541	-47.8479	0.056377	5.01844e-11	-44.8169	-47.4306	8.17467e-06	3.5e-05	3.34126e-11	-47.6305	-48.9373	4.08733e-06	Const	Const	4.08733e-06	<1.00e-05		ARHGEF10_809	Rho guanine nucleotide exchange factor 10
A[TMTpro]ADC[Carbamidomethyl]C[DBIA]R	O15013_809	CL93	2	[2e-05, 5e-05]	[8.460890967974603e-06, 0.0]	[0.97, 1.089]	[nan, nan]	6.17127e-11	-46.4034	-47.7102	0.058351	5.37601e-11	-44.6793	-47.293	8.46089e-06	3.5e-05	3.57933e-11	-47.4928	-48.7997	4.23045e-06	Const	Const	4.23045e-06	<1.00e-05		ARHGEF10_809	Rho guanine nucleotide exchange factor 10
A[TMTpro]ADC[Carbamidomethyl]C[DBIA]R	O15013_809	CL94	4	[2e-05, 2e-05, 5e-05, 5e-05]	[0.0, 0.0, 0.0, 0.0]	[1.023, 1.028, 1.125, 1.028]	[0.24378352023403776, 4.505341384115187]														Zero	Zero				ARHGEF10_809	Rho guanine nucleotide exchange factor 10
A[TMTpro]ADC[Carbamidomethyl]C[DBIA]R	O15013_809	CL99	4	[2e-05, 2e-05, 5e-05, 5e-05]	[1.600808689906567e-05, 9.896438234208655e-06, 0.0, 3.072485377618041e-06]	[0.944, 0.965, 1.033, 0.989]	[1.1000523834468319, 2.176063303659739]	2.85845e-10	-91.4475	-92.0612	0.115813	1.53722e-10	-91.9287	-93.1561	7.24407e-06	8.58201e-12	1.53722e-10	-93.9287	-94.5424	7.24425e-06	Const	Const	7.24425e-06	<1.00e-05		ARHGEF10_809	Rho guanine nucleotide exchange factor 10
A[TMTpro]ADC[DBIA]C[Carbamidomethyl]R	O15013_808	AC124	2	[2e-05, 5e-05]	[1.3955893454651886e-05, 7.888742922693889e-06]	[0.951, 0.972]	[nan, nan]	1.00559e-10	-45.4268	-46.7337	0.23226	5.32174e-11	-44.6996	-47.3133	1.85797e-05	2.58184e-05	1.84052e-11	-48.8231	-50.1299	1.09223e-05	Const	Const	1.09223e-05	<1.00e-05		ARHGEF10_808	Rho guanine nucleotide exchange factor 10
A[TMTpro]ADC[DBIA]C[Carbamidomethyl]R	O15013_808	AC24	2	[2e-05, 5e-05]	[2.1355845648877117e-05, 0.0]	[0.926, 1.003]	[nan, nan]	3.93166e-10	-42.6999	-44.0067	0.147282	3.42501e-10	-40.9758	-43.5895	2.13558e-05	3.5e-05	2.28036e-10	-43.7893	-45.0962	1.06779e-05	Const	Const	1.06779e-05	<1.00e-05		ARHGEF10_808	Rho guanine nucleotide exchange factor 10
A[TMTpro]ADC[DBIA]C[Carbamidomethyl]R	O15013_808	CL112	2	[2e-05, 5e-05]	[0.0, 2.075654060998234e-05]	[1.079, 0.928]	[nan, nan]	5.94254e-11	-46.4789	-47.7857	0.357871	6.14384e-11	-44.4123	-47.026	0.000556441	0.00152186	2.15417e-10	-43.9032	-45.21	1.03783e-05	Lin	Lin			0.357871	ARHGEF10_808	Rho guanine nucleotide exchange factor 10
A[TMTpro]ADC[DBIA]C[Carbamidomethyl]R	O15013_808	CL113	2	[2e-05, 5e-05]	[0.0, 0.0]	[1.023, 1.033]	[nan, nan]														Zero	Zero				ARHGEF10_808	Rho guanine nucleotide exchange factor 10
A[TMTpro]ADC[DBIA]C[Carbamidomethyl]R	O15013_808	CL123	4	[2e-05, 2e-05, 5e-05, 5e-05]	[0.0, 1.113339277094117e-06, 0.0, 0.0]	[1.028, 0.996, 1.047, 1.024]	[1.581027667984191, 1.1105746016417146]	1.15404e-12	-113.496	-114.11	0.0038391	1.52366e-12	-110.385	-111.612	1.11334e-06	3.5e-05	9.29643e-13	-114.361	-114.975	2.78335e-07	Const	Const	2.78335e-07	<1.00e-05		ARHGEF10_808	Rho guanine nucleotide exchange factor 10
A[TMTpro]ADC[DBIA]C[Carbamidomethyl]R	O15013_808	CL128	2	[2e-05, 5e-05]	[2.8034977386100147e-05, 0.0]	[0.904, 1.069]	[nan, nan]	6.77552e-10	-41.6114	-42.9182	0.193345	5.9024e-10	-39.8873	-42.501	2.8035e-05	3.5e-05	3.9298e-10	-42.7008	-44.0077	1.40175e-05	Const	Const	1.40175e-05	<1.00e-05		ARHGEF10_808	Rho guanine nucleotide exchange factor 10
A[TMTpro]ADC[DBIA]C[Carbamidomethyl]R	O15013_808	CL15	4	[2e-05, 2e-05, 5e-05, 5e-05]	[9.896438234208655e-06, 1.5126718276683015e-05, 0.0, 0.0]	[0.965, 0.947, 1.073, 1.035]	[0.9414225941422603, 1.8026565464895654]	2.83574e-10	-91.4794	-92.0931	0.0862867	1.70218e-10	-91.521	-92.7484	6.2556e-06	7.90638e-12	1.70218e-10	-93.521	-94.1347	6.25579e-06	Const	Const	6.25579e-06	<1.00e-05		ARHGEF10_808	Rho guanine nucleotide exchange factor 10
A[TMTpro]ADC[DBIA]C[Carbamidomethyl]R	O15013_808	CL22	4	[2e-05, 2e-05, 5e-05, 5e-05]	[3.3621757882515584e-05, 2.742110359421047e-05, 0.0, 0.0]	[0.886, 0.906, 1.131, 1.018]	[1.1160714285714295, 5.258259655653792]	1.62536e-09	-84.4953	-85.109	0.210493	9.50783e-10	-84.6401	-85.8675	1.52596e-05	3.21863e-11	9.50782e-10	-86.6401	-87.2538	1.52607e-05	Const	Const	1.52607e-05	<1.00e-05		ARHGEF10_808	Rho guanine nucleotide exchange factor 10
A[TMTpro]ADC[DBIA]C[Carbamidomethyl]R	O15013_808	CL4	4	[2e-05, 2e-05, 5e-05, 5e-05]	[0.0, 0.0, 0.0, 6.179335818699927e-06]	[1.039, 1.008, 1.049, 0.978]	[1.5144113336590093, 3.502713369511591]	2.17255e-11	-101.755	-102.369	0.0532701	2.25818e-11	-99.6007	-100.828	9.79603e-06	0.000144554	2.86381e-11	-100.65	-101.264	1.54483e-06	Lin	Lin			0.0532701	ARHGEF10_808	Rho guanine nucleotide exchange factor 10
A[TMTpro]ADC[DBIA]C[Carbamidomethyl]R	O15013_808	CL53	4	[2e-05, 2e-05, 5e-05, 5e-05]	[0.0, 0.0, 5.328560949103885e-06, 9.034219918211127e-06]	[1.061, 1.021, 0.981, 0.968]	[1.9212295869356406, 0.6670087224217555]	2.10928e-11	-101.874	-102.487	0.123817	2.15629e-11	-99.7854	-101.013	0.000197245	0.001552	5.84383e-11	-97.7974	-98.4111	3.5907e-06	Lin	Lin			0.123817	ARHGEF10_808	Rho guanine nucleotide exchange factor 10
A[TMTpro]ADC[DBIA]C[Carbamidomethyl]R	O15013_808	CL62	4	[2e-05, 2e-05, 5e-05, 5e-05]	[3.7727700872926346e-05, 1.0761341199008499e-05, 0.0, 0.0]	[0.873, 0.962, 1.066, 1.08]	[4.850136239782015, 0.6523765144454806]	1.37704e-09	-85.1585	-85.7722	0.167204	9.51391e-10	-84.6376	-85.865	1.21202e-05	9.69544e-11	9.51389e-10	-86.6376	-87.2513	1.21223e-05	Const	Const	1.21223e-05	<1.00e-05		ARHGEF10_808	Rho guanine nucleotide exchange factor 10
A[TMTpro]ADC[DBIA]C[Carbamidomethyl]R	O15013_808	CL63	2	[2e-05, 5e-05]	[1.0472740884447646e-05, 1.3081002092736268e-05]	[0.963, 0.954]	[nan, nan]	2.36734e-11	-48.3196	-49.6265	0.29776	3.79514e-12	-49.9809	-52.5946	2.37274e-05	3.3166e-05	3.40151e-12	-52.1999	-53.5067	1.17769e-05	Const	Const	1.17769e-05	<1.00e-05		ARHGEF10_808	Rho guanine nucleotide exchange factor 10
A[TMTpro]ADC[DBIA]C[Carbamidomethyl]R	O15013_808	CL91	4	[2e-05, 2e-05, 5e-05, 5e-05]	[0.0, 1.4248137329875161e-05, 0.0, 3.174698511170213e-05]	[1.014, 0.95, 1.046, 0.892]	[3.258655804480655, 7.946336429308566]	6.06475e-10	-88.4386	-89.0523	0.322812	6.05798e-10	-86.4431	-87.6705	5.75255e-05	0.000133218	6.81993e-10	-87.9692	-88.5829	1.14988e-05	Lin	Lin			0.322812	ARHGEF10_808	Rho guanine nucleotide exchange factor 10
A[TMTpro]ADC[DBIA]C[Carbamidomethyl]R	O15013_808	CL93	4	[2e-05, 2e-05, 5e-05, 5e-05]	[0.0, 6.7479701580679405e-06, 0.0, 0.0]	[1.051, 0.976, 1.076, 1.031]	[3.700049333991117, 2.135738016136694]	4.23947e-11	-99.0812	-99.6949	0.0232689	3.98686e-11	-97.3269	-98.5543	3.26457e-06	4.35171e-05	3.41513e-11	-99.9461	-100.56	1.68699e-06	Const	Const	1.68699e-06	<1.00e-05		ARHGEF10_808	Rho guanine nucleotide exchange factor 10
A[TMTpro]ADC[DBIA]C[Carbamidomethyl]R	O15013_808	CL94	2	[2e-05, 5e-05]	[1.2789982917057458e-05, 0.0]	[0.955, 1.072]	[nan, nan]	1.4102e-10	-44.7505	-46.0574	0.0882068	1.22848e-10	-43.0264	-45.6401	1.279e-05	3.5e-05	8.17918e-11	-45.84	-47.1468	6.39499e-06	Const	Const	6.39499e-06	<1.00e-05		ARHGEF10_808	Rho guanine nucleotide exchange factor 10
A[TMTpro]ADC[DBIA]C[Carbamidomethyl]R	O15013_808	CL99	2	[2e-05, 5e-05]	[5.611863143755407e-06, 9.608734658227524e-06]	[0.98, 0.966]	[nan, nan]	2.6958e-12	-52.6649	-53.9718	0.20437	9.81115e-16	-66.502	-69.1157	1.8016e-05	4.38924e-05	7.98749e-12	-50.4926	-51.7994	7.6103e-06	Hyp	Hyp	1.8016e-05	4.38924e-05	0.410459	ARHGEF10_808	Rho guanine nucleotide exchange factor 10
A[TMTpro]ADC[DBIA]ISEPVNR	P43304_45	AC124	8	[2e-05, 2e-05, 2e-05, 2e-05, 5e-05, 5e-05, 5e-05, 5e-05]	[0.0, 6.463507483153981e-06, 0.0, 1.5713986524553986e-05, 1.0184440103219853e-05, 0.0, 0.0, 0.0]	[1.009, 0.977, 1.086, 0.945, 0.964, 1.072, 1.024, 1.004]	[5.21205120490734, 3.827209073862913]	3.14173e-10	-189.684	-189.605	0.0821355	2.96485e-10	-188.148	-187.989	1.0073e-05	5.60904e-05	2.61517e-10	-191.152	-191.072	4.04524e-06	Const	Const	4.04524e-06	<1.00e-05		GPD2_45	Glycerol-3-phosphate dehydrogenase, mitochondrial
A[TMTpro]ADC[DBIA]ISEPVNR	P43304_45	AC24	8	[2e-05, 2e-05, 2e-05, 2e-05, 5e-05, 5e-05, 5e-05, 5e-05]	[3.2682789852286796e-05, 0.0, 0.0, 2.075654060998234e-05, 9.321328758011877e-06, 0.0, 1.3923727287623017e-06, 0.0]	[0.889, 1.051, 1.001, 0.928, 0.967, 1.129, 0.995, 1.125]	[6.50114557628126, 6.990678185878044]	1.3659e-09	-177.927	-177.848	0.138317	1.28308e-09	-176.428	-176.269	1.90704e-05	5.5689e-05	1.07337e-09	-179.855	-179.776	8.01913e-06	Const	Const	8.01913e-06	<1.00e-05		GPD2_45	Glycerol-3-phosphate dehydrogenase, mitochondrial
A[TMTpro]ADC[DBIA]ISEPVNR	P43304_45	CL112	8	[2e-05, 2e-05, 2e-05, 2e-05, 5e-05, 5e-05, 5e-05, 5e-05]	[1.951281926934574e-06, 8.345858389718679e-07, 1.9561795637929396e-05, 1.113339277094117e-06, 4.7628218986029206e-06, 0.0, 1.249926831409328e-05, 0.0]	[0.993, 0.997, 0.932, 0.996, 0.983, 1.04, 0.956, 1.072]	[2.8038399479039198, 4.51375955300048]	4.14299e-10	-187.471	-187.392	0.114856	3.60258e-10	-186.589	-186.43	5.24264e-06	8.17383e-08	3.60027e-10	-188.594	-188.515	5.09039e-06	Const	Const	5.09039e-06	<1.00e-05		GPD2_45	Glycerol-3-phosphate dehydrogenase, mitochondrial
A[TMTpro]ADC[DBIA]ISEPVNR	P43304_45	CL113	8	[2e-05, 2e-05, 2e-05, 2e-05, 5e-05, 5e-05, 5e-05, 5e-05]	[2.3161558038625282e-05, 1.249926831409328e-05, 1.807555465103189e-05, 0.0, 7.317770927667216e-06, 0.0, 2.075654060998234e-05, 1.1339442922293102e-05]	[0.92, 0.956, 0.937, 1.047, 0.974, 1.074, 0.928, 0.96]	[5.080363063940008, 5.545838881968398]	8.32851e-10	-181.885	-181.805	0.262536	6.79472e-10	-181.513	-181.354	2.31616e-05	3.5e-05	5.47763e-10	-185.237	-185.158	1.16438e-05	Const	Const	1.16438e-05	<1.00e-05		GPD2_45	Glycerol-3-phosphate dehydrogenase, mitochondrial
A[TMTpro]ADC[DBIA]ISEPVNR	P43304_45	CL123	6	[2e-05, 2e-05, 2e-05, 5e-05, 5e-05, 5e-05]	[2.7791675932875957e-07, 6.7479701580679405e-06, 0.0, 1.600808689906567e-05, 0.0, 0.0]	[0.999, 0.976, 1.043, 0.944, 1.076, 1.012]	[2.763109574471752, 5.332818715411017]	2.00109e-10	-142.744	-142.952	0.108152	2.00173e-10	-140.742	-141.158	1.72218e-05	0.000114272	2.13444e-10	-142.356	-142.565	3.839e-06	Lin	Lin			0.108152	GPD2_45	Glycerol-3-phosphate dehydrogenase, mitochondrial
A[TMTpro]ADC[DBIA]ISEPVNR	P43304_45	CL128	8	[2e-05, 2e-05, 2e-05, 2e-05, 5e-05, 5e-05, 5e-05, 5e-05]	[1.9860000473630534e-05, 0.0, 0.0, 0.0, 2.1655983741586613e-05, 0.0, 0.0, 0.0]	[0.931, 1.053, 1.01, 1.065, 0.925, 1.102, 1.005, 1.031]	[5.173629441589586, 6.230913203744401]	6.74574e-10	-183.571	-183.492	0.127586	6.58464e-10	-181.764	-181.606	1.2715e-05	5.21018e-05	6.47954e-10	-183.893	-183.814	5.1895e-06	Const	Const	5.1895e-06	<1.00e-05		GPD2_45	Glycerol-3-phosphate dehydrogenase, mitochondrial
A[TMTpro]ADC[DBIA]ISEPVNR	P43304_45	CL15	6	[2e-05, 2e-05, 2e-05, 5e-05, 5e-05, 5e-05]	[6.463507483153981e-06, 0.0, 9.321328758011877e-06, 3.916367883194902e-06, 0.0, 0.0]	[0.977, 1.117, 0.967, 0.986, 1.047, 1.015]	[6.711087417240817, 2.4520849004008896]	1.13928e-10	-146.123	-146.332	0.0587948	9.97473e-11	-144.921	-145.337	6.44274e-06	3.25365e-05	7.93125e-11	-148.296	-148.505	3.28353e-06	Const	Const	3.28353e-06	<1.00e-05		GPD2_45	Glycerol-3-phosphate dehydrogenase, mitochondrial
A[TMTpro]ADC[DBIA]ISEPVNR	P43304_45	CL22	6	[2e-05, 2e-05, 2e-05, 5e-05, 5e-05, 5e-05]	[1.7187612143913202e-05, 0.0, 0.0, 0.0, 0.0, 0.0]	[0.94, 1.022, 1.081, 1.095, 1.042, 1.04]	[5.700071104406644, 2.4049986144026496]	2.81832e-10	-140.689	-140.897	0.0395118	2.77314e-10	-138.786	-139.202	9.10134e-06	0.000116943	2.46178e-10	-141.5	-141.709	2.8646e-06	Const	Const	2.8646e-06	<1.00e-05		GPD2_45	Glycerol-3-phosphate dehydrogenase, mitochondrial
A[TMTpro]ADC[DBIA]ISEPVNR	P43304_45	CL4	2	[2e-05, 5e-05]	[0.0, 0.0]	[1.081, 1.081]	[nan, nan]														Zero	Zero				GPD2_45	Glycerol-3-phosphate dehydrogenase, mitochondrial
A[TMTpro]ADC[DBIA]ISEPVNR	P43304_45	CL53	6	[2e-05, 2e-05, 2e-05, 5e-05, 5e-05, 5e-05]	[2.7917599593059587e-06, 0.0, 0.0, 0.0, 0.0, 0.0]	[0.99, 1.002, 1.064, 1.029, 1.111, 1.106]	[3.1833472531453717, 3.468780812429148]	7.43558e-12	-162.499	-162.707	0.00641784	7.52668e-12	-160.426	-160.842	1.99459e-06	0.000110337	6.49494e-12	-163.311	-163.519	4.65293e-07	Const	Const	4.65293e-07	<1.00e-05		GPD2_45	Glycerol-3-phosphate dehydrogenase, mitochondrial
[truncated: 271,044+ more rows]

## Sheet: Description
Supplementary Data 6. Two-point COOKIE-Pro kinetic params
Peptide_ID	Unique peptide form ID
[truncated: 44 more rows]
