# Supplementary material for: COOKIE-Pro: covalent inhibitor binding kinetics profiling on the proteome scale
Source: Nat Commun. 2025 Sep 30;16:8373. doi: 10.1038/s41467-025-63491-2 (PMC12484723; doi:10.1038/s41467-025-63491-2)
Supplement: Supplementary file 11 — Source Data [file 41467_2025_63491_MOESM11_ESM.xlsx]

## Sheet: Figure 3C
	I5uM Speb/IDMSO
Tyrosine-protein kinase Tec [OS=Homo sapiens]	0.149
Tyrosine-protein kinase BTK [OS=Homo sapiens]	0.289
Histone H2B type 2-F [OS=Homo sapiens]	0.459
Tyrosine-protein kinase Blk [OS=Homo sapiens]	0.569
40S ribosomal protein S26 [OS=Homo sapiens]	0.58
Polypyrimidine tract-binding protein 1 [OS=Homo sapiens]	0.593
Histone H1.3 [OS=Homo sapiens]	0.611
histone H3.3 [OS=Homo sapiens]	0.636
tubulin alpha-1A chain [OS=Homo sapiens]	0.636
RAS protein activator like-3 [OS=Homo sapiens]	0.668
60S ribosomal protein L6 [OS=Homo sapiens]	0.692
bifunctional 3'-phosphoadenosine 5'-phosphosulfate synthase 1 [OS=Homo sapiens]	0.696
Tyrosine-protein kinase JAK3 [OS=Homo sapiens]	0.702
inosine-5'-monophosphate dehydrogenase 2 [OS=Homo sapiens]	0.709
Guanine nucleotide-binding protein subunit alpha-12 [OS=Homo sapiens]	0.709
Glutathione S-transferase P [OS=Homo sapiens]	0.712
tubulin beta chain [OS=Homo sapiens]	0.714
60S ribosomal protein L7a [OS=Homo sapiens]	0.72
Histone H2A type 2-C [OS=Homo sapiens]	0.721
40S ribosomal protein S2 [OS=Homo sapiens]	0.721
40S ribosomal protein S16 [OS=Homo sapiens]	0.727
D-3-phosphoglycerate dehydrogenase [OS=Homo sapiens]	0.737
Dual specificity mitogen-activated protein kinase kinase 1 [OS=Homo sapiens]	0.743
Histone H2B type 2-E [OS=Homo sapiens]	0.746
ADP-ribosylation factor 3 [OS=Homo sapiens]	0.764
Poly(RC)-binding protein 1 [OS=Homo sapiens]	0.764
T-complex protein 1 subunit eta [OS=Homo sapiens]	0.764
Mitochondrial import receptor subunit TOM40 homolog [OS=Homo sapiens]	0.764
60S ribosomal protein L12 [OS=Homo sapiens]	0.767
60S ribosomal protein L14 [OS=Homo sapiens]	0.768
ran-binding protein 6 [OS=Homo sapiens]	0.771
Ras-related C3 botulinum toxin substrate 2 [OS=Homo sapiens]	0.785
60S ribosomal protein L4 [OS=Homo sapiens]	0.785
Phosphate carrier protein, mitochondrial [OS=Homo sapiens]	0.789
Putative fatty acid-binding protein 5-like protein 3 [OS=Homo sapiens]	0.794
40S ribosomal protein S11 [OS=Homo sapiens]	0.795
Armadillo repeat-containing protein 6 [OS=Homo sapiens]	0.796
60S ribosomal protein L5 [OS=Homo sapiens]	0.802
Proteasome assembly chaperone 1 [OS=Homo sapiens]	0.802
Pre-mRNA-splicing factor ATP-dependent RNA helicase DHX15 [OS=Homo sapiens]	0.804
Exportin-2 [OS=Homo sapiens]	0.807
Poly [ADP-ribose] polymerase 1 [OS=Homo sapiens]	0.808
Asparagine synthetase [glutamine-hydrolyzing] [OS=Homo sapiens]	0.808
deoxycytidine kinase [OS=Homo sapiens]	0.811
B-lymphocyte antigen CD20 [OS=Homo sapiens]	0.811
Tubulin alpha-4A chain [OS=Homo sapiens]	0.813
Protein disulfide-isomerase A3 [OS=Homo sapiens]	0.813
peroxiredoxin-1 [OS=Homo sapiens]	0.829
Voltage-dependent anion-selective channel protein 2 [OS=Homo sapiens]	0.829
Exportin-1 [OS=Homo sapiens]	0.829
Importin subunit beta-1 [OS=Homo sapiens]	0.829
40S ribosomal protein S5 [OS=Homo sapiens]	0.832
60S ribosomal protein L11 [OS=Homo sapiens]	0.832
60S acidic ribosomal protein P1 [OS=Homo sapiens]	0.832
Serine/threonine-protein kinase Nek9 [OS=Homo sapiens]	0.836
40S ribosomal protein S9 [OS=Homo sapiens]	0.838
60S acidic ribosomal protein P0 [OS=Homo sapiens]	0.839
Rho GTPase-activating protein 5 [OS=Homo sapiens]	0.839
keratin, type II cytoskeletal 6B [OS=Homo sapiens]	0.839
histone H4 [OS=Homo sapiens]	0.841
elongation factor Tu, mitochondrial [OS=Homo sapiens]	0.841
Leucine-rich PPR motif-containing protein, mitochondrial [OS=Homo sapiens]	0.842
proliferating cell nuclear antigen [OS=Homo sapiens]	0.848
Plastin-2 [OS=Homo sapiens]	0.85
Structural maintenance of chromosomes protein 4 [OS=Homo sapiens]	0.854
BRI3-binding protein [OS=Homo sapiens]	0.854
Minor histocompatibility antigen H13 [OS=Homo sapiens]	0.855
Nucleophosmin [OS=Homo sapiens]	0.861
60S ribosomal protein L10A [OS=Homo sapiens]	0.861
Transmembrane protein 165 [OS=Homo sapiens]	0.861
General transcription factor II-I [OS=Homo sapiens]	0.863
Sarcoplasmic/endoplasmic reticulum calcium ATPase 2 [OS=Homo sapiens]	0.864
eIF-2-alpha kinase activator GCN1 [OS=Homo sapiens]	0.869
DNA-dependent protein kinase catalytic subunit [OS=Homo sapiens]	0.873
Tropomyosin alpha-4 chain [OS=Homo sapiens]	0.875
Cell division control protein 42 homolog [OS=Homo sapiens]	0.875
Calmodulin-like protein 5 [OS=Homo sapiens]	0.876
ATP-binding cassette sub-family E member 1 [OS=Homo sapiens]	0.878
Splicing factor 1 [OS=Homo sapiens]	0.878
60S ribosomal protein L24 [OS=Homo sapiens]	0.881
isoleucine--tRNA ligase, cytoplasmic [OS=Homo sapiens]	0.882
actin, gamma-enteric smooth muscle [OS=Homo sapiens]	0.882
Dolichyl-diphosphooligosaccharide--protein glycosyltransferase subunit 2 [OS=Homo sapiens]	0.885
Coatomer subunit gamma-1 [OS=Homo sapiens]	0.885
T-complex protein 1 subunit delta [OS=Homo sapiens]	0.888
60S ribosomal protein L21 [OS=Homo sapiens]	0.891
Tubulin beta-4B chain [OS=Homo sapiens]	0.892
Dolichyl-diphosphooligosaccharide--protein glycosyltransferase subunit 1 [OS=Homo sapiens]	0.892
ADP/ATP translocase 3 [OS=Homo sapiens]	0.894
E3 ubiquitin-protein ligase MYCBP2 [OS=Homo sapiens]	0.894
structural maintenance of chromosomes protein 2 [OS=Homo sapiens]	0.895
Far upstream element-binding protein 2 [OS=Homo sapiens]	0.895
Fatty acid synthase [OS=Homo sapiens]	0.897
Elongation factor 2 [OS=Homo sapiens]	0.897
T-complex protein 1 subunit beta [OS=Homo sapiens]	0.897
cAMP-dependent protein kinase type II-beta regulatory subunit [OS=Homo sapiens]	0.897
L-lactate dehydrogenase A chain [OS=Homo sapiens]	0.898
LIM domain kinase 1 [OS=Homo sapiens]	0.898
Putative 60S ribosomal protein L13a protein RPL13AP3 [OS=Homo sapiens]	0.9
Aspartate--tRNA ligase, cytoplasmic [OS=Homo sapiens]	0.901
DnaJ homolog subfamily A member 2 [OS=Homo sapiens]	0.901
immunoglobulin mu heavy chain [OS=Homo sapiens]	0.903
Heterogeneous nuclear ribonucleoprotein H [OS=Homo sapiens]	0.903
Phenylalanine--tRNA ligase alpha subunit [OS=Homo sapiens]	0.904
Elongation factor 1-alpha 1 [OS=Homo sapiens]	0.907
DnaJ homolog subfamily A member 1 [OS=Homo sapiens]	0.907
DNA replication licensing factor mcm5 [OS=Homo sapiens]	0.907
DNA-(apurinic or apyrimidinic site) lyase [OS=Homo sapiens]	0.909
Ubiquitin-60S ribosomal protein L40 [OS=Homo sapiens]	0.91
fructose-bisphosphate aldolase A [OS=Homo sapiens]	0.914
RNA-binding protein 39 [OS=Homo sapiens]	0.916
Nucleoside diphosphate kinase A [OS=Homo sapiens]	0.922
DNA mismatch repair protein MSH2 [OS=Homo sapiens]	0.923
40S ribosomal protein S8 [OS=Homo sapiens]	0.923
Atp-dependent rna helicase a [OS=Homo sapiens]	0.925
40S ribosomal protein S3 [OS=Homo sapiens]	0.926
Dolichyl-diphosphooligosaccharide--protein glycosyltransferase subunit STT3A [OS=Homo sapiens]	0.926
Coronin-1A [OS=Homo sapiens]	0.928
Uncharacterized protein C8orf59 [OS=Homo sapiens]	0.928
thioredoxin [OS=Homo sapiens]	0.928
neutral amino acid transporter A [OS=Homo sapiens]	0.931
ADP/ATP translocase 2 [OS=Homo sapiens]	0.935
Heterogeneous nuclear ribonucleoprotein F [OS=Homo sapiens]	0.937
ATP synthase subunit alpha, mitochondrial [OS=Homo sapiens]	0.94
60 kDa heat shock protein, mitochondrial [OS=Homo sapiens]	0.941
alpha-enolase [OS=Homo sapiens]	0.944
tubulin beta-3 chain [OS=Homo sapiens]	0.944
eukaryotic translation initiation factor 2 subunit 3 [OS=Homo sapiens]	0.948
hydroxymethylglutaryl-CoA synthase, cytoplasmic [OS=Homo sapiens]	0.95
Heterogeneous nuclear ribonucleoprotein U [OS=Homo sapiens]	0.953
staphylococcal nuclease domain-containing protein 1 [OS=Homo sapiens]	0.953
ATP-binding cassette sub-family F member 2 [OS=Homo sapiens]	0.953
Actin, cytoplasmic 1 [OS=Homo sapiens]	0.954
DNA topoisomerase 2-alpha [OS=Homo sapiens]	0.956
KH domain-containing, RNA-binding, signal transduction-associated protein 1 [OS=Homo sapiens]	0.959
Heterogeneous nuclear ribonucleoprotein M [OS=Homo sapiens]	0.959
Serine-protein kinase ATM [OS=Homo sapiens]	0.959
Histone H1.5 [OS=Homo sapiens]	0.962
Protein RCC2 [OS=Homo sapiens]	0.962
Nucleolin [OS=Homo sapiens]	0.963
Leucine-rich repeat-containing protein 59 [OS=Homo sapiens]	0.965
DNA topoisomerase 1 [OS=Homo sapiens]	0.966
Heterogeneous nuclear ribonucleoprotein U-like protein 1 [OS=Homo sapiens]	0.966
Ribosome maturation protein SBDS [OS=Homo sapiens]	0.968
gem-associated protein 5 [OS=Homo sapiens]	0.968
ATP-dependent 6-phosphofructokinase, muscle type [OS=Homo sapiens]	0.969
Cytoplasmic dynein 1 heavy chain 1 [OS=Homo sapiens]	0.971
aminoacyl tRNA synthase complex-interacting multifunctional protein 1 [OS=Homo sapiens]	0.973
Proliferation marker protein Ki-67 [OS=Homo sapiens]	0.973
Tripartite motif-containing protein 40 [OS=Homo sapiens]	0.973
Calcium-binding mitochondrial carrier protein Aralar1 [OS=Homo sapiens]	0.975
ATP-dependent RNA helicase DDX3X [OS=Homo sapiens]	0.975
40S ribosomal protein S15a [OS=Homo sapiens]	0.975
ADP-ribosyl cyclase/cyclic ADP-ribose hydrolase 1 [OS=Homo sapiens]	0.975
40S ribosomal protein S14 [OS=Homo sapiens]	0.976
phosphoglycerate kinase 1 [OS=Homo sapiens]	0.979
Heterogeneous nuclear ribonucleoprotein K [OS=Homo sapiens]	0.982
ATP-citrate synthase [OS=Homo sapiens]	0.985
B-lymphocyte antigen CD19 [OS=Homo sapiens]	0.987
F-actin-capping protein subunit beta [OS=Homo sapiens]	0.988
galectin-7 [OS=Homo sapiens]	0.988
Ras GTPase-activating-like protein IQGAP2 [OS=Homo sapiens]	0.988
4F2 cell-surface antigen heavy chain [OS=Homo sapiens]	0.99
Heterogeneous nuclear ribonucleoprotein Q [OS=Homo sapiens]	0.991
Mitochondrial import receptor subunit TOM7 homolog [OS=Homo sapiens]	0.993
ATP synthase subunit f, mitochondrial [OS=Homo sapiens]	0.994
Flap endonuclease 1 [OS=Homo sapiens]	0.996
Stromal membrane-associated protein 2 [OS=Homo sapiens]	0.997
Methylcrotonoyl-CoA carboxylase subunit alpha, mitochondrial [OS=Homo sapiens]	0.999
Acetyl-CoA carboxylase 1 [OS=Homo sapiens]	1
60S ribosomal protein L23 [OS=Homo sapiens]	1
Pyruvate kinase PKM [OS=Homo sapiens]	1.001
Sodium/potassium-transporting ATPase subunit alpha-1 [OS=Homo sapiens]	1.004
40S ribosomal protein S7 [OS=Homo sapiens]	1.009
Histone H2A.V [OS=Homo sapiens]	1.013
ATP-dependent RNA helicase DDX39A [OS=Homo sapiens]	1.015
Transportin-2 [OS=Homo sapiens]	1.016
RNA-binding motif protein, X chromosome [OS=Homo sapiens]	1.018
peptidyl-prolyl cis-trans isomerase A [OS=Homo sapiens]	1.019
Acetyl-CoA carboxylase 2 [OS=Homo sapiens]	1.021
Heterogeneous nuclear ribonucleoprotein A3 [OS=Homo sapiens]	1.022
Importin-5 [OS=Homo sapiens]	1.027
Transketolase [OS=Homo sapiens]	1.027
Bifunctional glutamate/proline--tRNA ligase [OS=Homo sapiens]	1.028
Tubulin alpha-1C chain [OS=Homo sapiens]	1.028
GTPase KRas [OS=Homo sapiens]	1.029
CAD protein [OS=Homo sapiens]	1.031
Plasminogen activator inhibitor 1 RNA-binding protein [OS=Homo sapiens]	1.031
Stress-70 protein, mitochondrial [OS=Homo sapiens]	1.032
peptidyl-prolyl cis-trans isomerase B [OS=Homo sapiens]	1.034
Ezrin [OS=Homo sapiens]	1.037
B-cell antigen receptor complex-associated protein alpha chain [OS=Homo sapiens]	1.04
Ras-related protein Rab-14 [OS=Homo sapiens]	1.047
Mitotic checkpoint protein BUB3 [OS=Homo sapiens]	1.05
Methionine--tRNA ligase, cytoplasmic [OS=Homo sapiens]	1.05
T-complex protein 1 subunit alpha [OS=Homo sapiens]	1.05
Peroxiredoxin-2 [OS=Homo sapiens]	1.052
glucose-6-phosphate isomerase [OS=Homo sapiens]	1.052
40S ribosomal protein S3a [OS=Homo sapiens]	1.052
Asparagine--tRNA ligase, cytoplasmic [OS=Homo sapiens]	1.055
Myosin regulatory light chain 12B [OS=Homo sapiens]	1.055
60S ribosomal protein L19 [OS=Homo sapiens]	1.056
ADP/ATP translocase 1 [OS=Homo sapiens]	1.062
Isoform 2 of Ubiquitin-associated protein 2-like [OS=Homo sapiens]	1.062
BRCA1-associated protein [OS=Homo sapiens]	1.065
heterogeneous nuclear ribonucleoproteins A2/B1 [OS=Homo sapiens]	1.065
Importin-7 [OS=Homo sapiens]	1.068
Bridging integrator 3 [OS=Homo sapiens]	1.068
Rap guanine nucleotide exchange factor 1 [OS=Homo sapiens]	1.068
60S ribosomal protein L34 [OS=Homo sapiens]	1.071
Rho guanine nucleotide exchange factor 2 [OS=Homo sapiens]	1.074
Interleukin enhancer-binding factor 2 [OS=Homo sapiens]	1.075
14-3-3 protein theta [OS=Homo sapiens]	1.08
Dipeptidyl peptidase 4 [OS=Homo sapiens]	1.081
Nucleosome assembly protein 1-like 1 [OS=Homo sapiens]	1.086
Dolichol-phosphate mannosyltransferase subunit 1 [OS=Homo sapiens]	1.087
60S ribosomal protein L23a [OS=Homo sapiens]	1.09
Treacle protein [OS=Homo sapiens]	1.091
Fermitin family homolog 3 [OS=Homo sapiens]	1.091
SCY1-like protein 2 [OS=Homo sapiens]	1.094
Protein S100-A7 [OS=Homo sapiens]	1.097
Heat shock cognate 71 kDa protein [OS=Homo sapiens]	1.099
Splicing factor U2AF 65 kDa subunit [OS=Homo sapiens]	1.102
Ras GTPase-activating-like protein IQGAP1 [OS=Homo sapiens]	1.106
Receptor of activated protein C kinase 1 [OS=Homo sapiens]	1.109
GTP-binding nuclear protein RAN [OS=Homo sapiens]	1.111
Isoform 2 of Probable ATP-dependent RNA helicase DDX17 [OS=Homo sapiens]	1.112
condensin-2 complex subunit D3 [OS=Homo sapiens]	1.112
L-lactate dehydrogenase B chain [OS=Homo sapiens]	1.112
Signal recognition particle subunit SRP68 [OS=Homo sapiens]	1.114
Clathrin heavy chain 1 [OS=Homo sapiens]	1.119
U5 small nuclear ribonucleoprotein 200 kDa helicase [OS=Homo sapiens]	1.121
peroxisomal multifunctional enzyme type 2 [OS=Homo sapiens]	1.122
Kunitz-type protease inhibitor 1 [OS=Homo sapiens]	1.127
40S ribosomal protein S10 [OS=Homo sapiens]	1.128
60S ribosomal protein L9 [OS=Homo sapiens]	1.131
Isoform Delta 4 of Calcium/calmodulin-dependent protein kinase type II subunit delta [OS=Homo sapiens]	1.131
Rho-related GTP-binding protein RhoG [OS=Homo sapiens]	1.131
40S ribosomal protein S24 [OS=Homo sapiens]	1.133
Heterogeneous nuclear ribonucleoprotein A1 [OS=Homo sapiens]	1.14
Prohibitin-2 [OS=Homo sapiens]	1.145
microsomal glutathione S-transferase 2 [OS=Homo sapiens]	1.145
Myosin-9 [OS=Homo sapiens]	1.146
Peptidyl-prolyl cis-trans isomerase FKBP11 [OS=Homo sapiens]	1.147
40S RIBOSOMAL PROTEIN S6 [OS=Homo sapiens]	1.15
Calnexin [OS=Homo sapiens]	1.153
Heat shock protein HSP 90-beta [OS=Homo sapiens]	1.155
DNA replication licensing factor mcm3 [OS=Homo sapiens]	1.155
ATP-dependent 6-phosphofructokinase, platelet type [OS=Homo sapiens]	1.155
Condensin complex subunit 3 [OS=Homo sapiens]	1.155
Nuclease-sensitive element-binding protein 1 [OS=Homo sapiens]	1.158
retinitis pigmentosa 9 protein [OS=Homo sapiens]	1.159
TGF-beta-activated kinase 1 and MAP3K7-binding protein 2 [OS=Homo sapiens]	1.159
Keratin, type I cytoskeletal 17 [OS=Homo sapiens]	1.161
Mitochondrial carrier homolog 2 [OS=Homo sapiens]	1.161
Ras-related protein Rap-1b [OS=Homo sapiens]	1.162
Protein S100-A8 [OS=Homo sapiens]	1.165
protein SREK1IP1 [OS=Homo sapiens]	1.17
ATP synthase subunit g, mitochondrial [OS=Homo sapiens]	1.17
zinc finger CCCH-type antiviral protein 1 [OS=Homo sapiens]	1.171
40S ribosomal protein S23 [OS=Homo sapiens]	1.177
Chromodomain-helicase-DNA-binding protein 3 [OS=Homo sapiens]	1.177
60S ribosomal protein L27a [OS=Homo sapiens]	1.178
Leucine--tRNA ligase, cytoplasmic [OS=Homo sapiens]	1.183
Serine/arginine-rich splicing factor 3 [OS=Homo sapiens]	1.183
40S ribosomal protein S25 [OS=Homo sapiens]	1.184
Heat shock protein HSP 90-alpha [OS=Homo sapiens]	1.196
Tudor domain-containing protein 15 [OS=Homo sapiens]	1.196
Transmembrane protein 33 [OS=Homo sapiens]	1.198
Keratin, type II cytoskeletal 6A [OS=Homo sapiens]	1.199
40S ribosomal protein S4, X isoform [OS=Homo sapiens]	1.199
YTH domain-containing family protein 2 [OS=Homo sapiens]	1.199
trifunctional purine biosynthetic protein adenosine-3 [OS=Homo sapiens]	1.199
Heterogeneous nuclear ribonucleoprotein L [OS=Homo sapiens]	1.199
60s ribosomal protein l38 [OS=Homo sapiens]	1.204
Rootletin [OS=Homo sapiens]	1.204
Putative RNA-binding protein Luc7-like 2 [OS=Homo sapiens]	1.205
Leupaxin [OS=Homo sapiens]	1.206
protein LSM14 homolog A [OS=Homo sapiens]	1.206
Ceruloplasmin [OS=Homo sapiens]	1.211
THO complex subunit 4 [OS=Homo sapiens]	1.214
Luc7-like protein 3 [OS=Homo sapiens]	1.215
developmentally-regulated GTP-binding protein 1 [OS=Homo sapiens]	1.22
probable ATP-dependent RNA helicase DDX5 [OS=Homo sapiens]	1.221
ATP synthase subunit gamma, mitochondrial [OS=Homo sapiens]	1.221
RNA-binding protein EWS [OS=Homo sapiens]	1.223
abl interactor 1 [OS=Homo sapiens]	1.226
ATP synthase subunit O, mitochondrial [OS=Homo sapiens]	1.229
Splicing factor U2AF 35 kDa subunit [OS=Homo sapiens]	1.239
Cysteine and glycine-rich protein 1 [OS=Homo sapiens]	1.24
ATPase family AAA domain-containing protein 3A [OS=Homo sapiens]	1.242
vitamin D-binding protein [OS=Homo sapiens]	1.243
eukaryotic translation initiation factor 4 gamma 1 [OS=Homo sapiens]	1.243
structural maintenance of chromosomes protein 1a [OS=Homo sapiens]	1.246
40S ribosomal protein S30 [OS=Homo sapiens]	1.246
ATP-dependent RNA helicase DDX1 [OS=Homo sapiens]	1.246
Methylcrotonoyl-CoA carboxylase beta chain, mitochondrial [OS=Homo sapiens]	1.248
ATP synthase F(0) complex subunit B1, mitochondrial [OS=Homo sapiens]	1.249
UPF0668 protein C10orf76 [OS=Homo sapiens]	1.251
60S ribosomal protein L26 [OS=Homo sapiens]	1.251
Signal peptidase complex subunit 3 [OS=Homo sapiens]	1.251
40S ribosomal protein S19 [OS=Homo sapiens]	1.252
Protein BUD31 homolog [OS=Homo sapiens]	1.252
Filaggrin-2 [OS=Homo sapiens]	1.273
Keratin, type I cytoskeletal 16 [OS=Homo sapiens]	1.276
60S ribosomal protein L22 [OS=Homo sapiens]	1.276
RNA-binding protein FUS [OS=Homo sapiens]	1.279
Cofilin-1 [OS=Homo sapiens]	1.279
Keratin, type I cytoskeletal 14 [OS=Homo sapiens]	1.283
keratin, type II cytoskeletal 5 [OS=Homo sapiens]	1.283
40S ribosomal protein S17 [OS=Homo sapiens]	1.286
Isoform 2 of Splicing regulatory glutamine/lysine-rich protein 1 [OS=Homo sapiens]	1.291
60S ribosomal protein L35 [OS=Homo sapiens]	1.295
Trypsin-1 [OS=Homo sapiens]	1.295
splicing factor, proline- and glutamine-rich [OS=Homo sapiens]	1.304
Serine/Arginine-related protein 53 [OS=Homo sapiens]	1.317
Arginine and glutamate-rich protein 1 [OS=Homo sapiens]	1.32
Solute carrier family 2, facilitated glucose transporter member 5 [OS=Homo sapiens]	1.324
glyceraldehyde-3-phosphate dehydrogenase [OS=Homo sapiens]	1.338
Fumarylacetoacetase [OS=Homo sapiens]	1.341
Inactive cytidine monophosphate-N-acetylneuraminic acid hydroxylase [OS=Homo sapiens]	1.341
ribose-phosphate pyrophosphokinase 1 [OS=Homo sapiens]	1.342
40S ribosomal protein SA [OS=Homo sapiens]	1.357
ATP-binding cassette sub-family F member 1 [OS=Homo sapiens]	1.372
Serum albumin [OS=Homo sapiens]	1.373
Carboxypeptidase Q [OS=Homo sapiens]	1.379
elongation factor 1-gamma [OS=Homo sapiens]	1.383
Elongation factor 1-delta [OS=Homo sapiens]	1.383
Nesprin-1 [OS=Homo sapiens]	1.388
heterogeneous nuclear ribonucleoprotein D0 [OS=Homo sapiens]	1.391
Disintegrin and metalloproteinase domain-containing protein 11 [OS=Homo sapiens]	1.395
Protein disulfide-isomerase A6 [OS=Homo sapiens]	1.398
voltage-dependent anion-selective channel protein 1 [OS=Homo sapiens]	1.4
40S ribosomal protein S18 [OS=Homo sapiens]	1.401
60S acidic ribosomal protein P2 [OS=Homo sapiens]	1.417
Heterogeneous nuclear ribonucleoprotein A/B [OS=Homo sapiens]	1.42
ELAV-like protein 1 [OS=Homo sapiens]	1.444
X-ray repair cross-complementing protein 6 [OS=Homo sapiens]	1.462
DnaJ homolog subfamily A member 3, mitochondrial [OS=Homo sapiens]	1.466
Keratin, type II cytoskeletal 4 [OS=Homo sapiens]	1.468
Ecto-ADP-ribosyltransferase 4 [OS=Homo sapiens]	1.469
Keratin, type II cytoskeletal 2 epidermal [OS=Homo sapiens]	1.473
Maltase-glucoamylase, intestinal [OS=Homo sapiens]	1.476
serine/arginine-rich splicing factor 7 [OS=Homo sapiens]	1.476
X-ray repair cross-complementing protein 5 [OS=Homo sapiens]	1.478
Bcl-2-associated transcription factor 1 [OS=Homo sapiens]	1.487
Vascular non-inflammatory molecule 2 [OS=Homo sapiens]	1.491
Adenomatous polyposis coli protein [OS=Homo sapiens]	1.491
Protein S100-A9 [OS=Homo sapiens]	1.493
Peroxisome proliferator-activated receptor delta [OS=Homo sapiens]	1.503
Transthyretin [OS=Homo sapiens]	1.555
Keratin, type I cytoskeletal 9 [OS=Homo sapiens]	1.664
Probable E3 ubiquitin-protein ligase HERC6 [OS=Homo sapiens]	1.668
Neutral amino acid transporter B(0) [OS=Homo sapiens]	1.742
Dermcidin [OS=Homo sapiens]	1.886
Non-POU domain-containing octamer-binding protein [OS=Homo sapiens]	1.909
Protein FRG1 [OS=Homo sapiens]	1.925
Keratin, type II cytoskeletal 1 [OS=Homo sapiens]	2.128
Cysteine--tRNA ligase, cytoplasmic [OS=Homo sapiens]	2.199
Keratin, type I cytoskeletal 10 [OS=Homo sapiens]	2.35
Isoform 2 of Thioredoxin domain-containing protein 8 [OS=Homo sapiens]	2.437
Programmed cell death 6-interacting protein [OS=Homo sapiens]	2.985
testis-specific Y-encoded-like protein 2 [OS=Homo sapiens]	3.957

## Sheet: Figure 3E
BTK	Time (s)	5uM (-ve ctrl)	25 nM	50 nM	100 nM	200 nM	400 nM
	120		1.033	0.906	0.67	0.439	0.35
	240		0.802	0.631	0.398	0.282	0.242
	360	0.289	0.679	0.488	0.302	0.254	0.268
TEC	Time (s)	5uM (-ve ctrl)	25 nM	50 nM	100 nM	200 nM	400 nM
	120		0.242	0.203	0.147	0.136	0.149
	240		0.213	0.146	0.125	0.152	0.128
	360	0.149	0.166	0.146	0.122	0.181	0.161

## Sheet: Figure 3F
BTK		Speb Conc. (M)	kobs
		2.5e-08	0.001364	0.001427	0.001422
		5e-08	0.002769	0.004735	0.004872
		1e-07	0.006081	0.007339	0.007469
		2e-07	0.01173	0.0125	0.01239
		4e-07	0.01679	0.01721	0.0172
TEC		Speb Conc. (M)	kobs
		2.5e-08	0.01498	0.01008	0.01151
		5e-08	0.01949	0.01095	0.01389
		1e-07	0.02961	0.01916	0.02164
		2e-07	0.03387	0.01634	0.01861
		4e-07	0.02888	0.02235	0.03549

## Sheet: Figure 4C
	I5uM IB/IDMSO
Tyrosine-protein kinase BTK [OS=Homo sapiens]	0.109
Non-histone chromosomal protein HMG-17 [OS=Homo sapiens]	0.171
Tyrosine-protein kinase Blk [OS=Homo sapiens]	0.191
Histone H2A type 2-C [OS=Homo sapiens]	0.248
Tyrosine-protein kinase Tec [OS=Homo sapiens]	0.269
histone H3.1t [OS=Homo sapiens]	0.326
Mitochondrial import receptor subunit TOM22 homolog [OS=Homo sapiens]	0.36
Nucleolin [OS=Homo sapiens]	0.372
histone H4 [OS=Homo sapiens]	0.38
Histone H2B type 1-L [OS=Homo sapiens]	0.383
Small EDRK-rich factor 2 [OS=Homo sapiens]	0.386
60S ribosomal protein L14 [OS=Homo sapiens]	0.397
Histone H1.5 [OS=Homo sapiens]	0.424
RANBP2-like and GRIP domain-containing protein 5/6 [OS=Homo sapiens]	0.436
40S ribosomal protein S26 [OS=Homo sapiens]	0.443
Translation machinery-associated protein 7 [OS=Homo sapiens]	0.446
High mobility group protein B2 [OS=Homo sapiens]	0.451
60S ribosomal protein L39 [OS=Homo sapiens]	0.462
40S RIBOSOMAL PROTEIN S6 [OS=Homo sapiens]	0.467
Unconventional myosin-If [OS=Homo sapiens]	0.468
Histone H1.4 [OS=Homo sapiens]	0.473
60S ribosomal protein L24 [OS=Homo sapiens]	0.474
Endothelial differentiation-related factor 1 [OS=Homo sapiens]	0.477
60S ribosomal protein L23a [OS=Homo sapiens]	0.483
unconventional myosin-Ie [OS=Homo sapiens]	0.484
60S ribosomal protein L10A [OS=Homo sapiens]	0.484
40S ribosomal protein S2 [OS=Homo sapiens]	0.487
High mobility group protein B1 [OS=Homo sapiens]	0.489
gamma-interferon-inducible protein 16 [OS=Homo sapiens]	0.49
Heat shock protein HSP 90-beta [OS=Homo sapiens]	0.499
40S ribosomal protein S24 [OS=Homo sapiens]	0.501
60S ribosomal protein L6 [OS=Homo sapiens]	0.505
60S ribosomal protein L37 [OS=Homo sapiens]	0.507
Tyrosine-protein kinase Lyn [OS=Homo sapiens]	0.511
60S ribosomal protein L4 [OS=Homo sapiens]	0.527
Phenylalanine--tRNA ligase alpha subunit [OS=Homo sapiens]	0.527
60S ribosomal protein L28 [OS=Homo sapiens]	0.529
60S ribosomal protein L29 [OS=Homo sapiens]	0.535
GTP-binding nuclear protein RAN [OS=Homo sapiens]	0.536
60S ribosomal protein L30 [OS=Homo sapiens]	0.536
Protein RCC2 [OS=Homo sapiens]	0.536
ATP-binding cassette sub-family F member 2 [OS=Homo sapiens]	0.538
Polypyrimidine tract-binding protein 1 [OS=Homo sapiens]	0.542
Poly [ADP-ribose] polymerase 1 [OS=Homo sapiens]	0.548
Arginine and glutamate-rich protein 1 [OS=Homo sapiens]	0.549
60S ribosomal protein L27a [OS=Homo sapiens]	0.554
eukaryotic translation initiation factor 2 subunit 3 [OS=Homo sapiens]	0.557
60S ribosomal protein L36a [OS=Homo sapiens]	0.56
tubulin alpha-1A chain [OS=Homo sapiens]	0.561
Phosphate carrier protein, mitochondrial [OS=Homo sapiens]	0.563
60S ribosomal protein L7 [OS=Homo sapiens]	0.564
Lamin-B receptor [OS=Homo sapiens]	0.564
60S acidic ribosomal protein P0 [OS=Homo sapiens]	0.567
40S ribosomal protein S23 [OS=Homo sapiens]	0.567
60S ribosomal protein L18a [OS=Homo sapiens]	0.569
RNA-binding protein 39 [OS=Homo sapiens]	0.572
40S ribosomal protein S4, X isoform [OS=Homo sapiens]	0.573
rRNA 2'-O-methyltransferase fibrillarin [OS=Homo sapiens]	0.573
Histone H2B type 2-E [OS=Homo sapiens]	0.575
myosin-14 [OS=Homo sapiens]	0.576
Calcyclin-binding protein [OS=Homo sapiens]	0.578
Elongation factor 1-alpha 1 [OS=Homo sapiens]	0.581
Eukaryotic initiation factor 4A-I [OS=Homo sapiens]	0.581
40S ribosomal protein S27 [OS=Homo sapiens]	0.581
Receptor of activated protein C kinase 1 [OS=Homo sapiens]	0.582
FACT complex subunit SPT16 [OS=Homo sapiens]	0.582
60S ribosomal protein L15 [OS=Homo sapiens]	0.582
28 kDa heat- and acid-stable phosphoprotein [OS=Homo sapiens]	0.583
60S ribosomal protein L35a [OS=Homo sapiens]	0.585
Heterogeneous nuclear ribonucleoprotein M [OS=Homo sapiens]	0.585
60S ribosomal protein L3 [OS=Homo sapiens]	0.588
Proliferation marker protein Ki-67 [OS=Homo sapiens]	0.591
Isoform Short of Heterogeneous nuclear ribonucleoprotein U [OS=Homo sapiens]	0.592
Prohibitin-2 [OS=Homo sapiens]	0.592
40S ribosomal protein S18 [OS=Homo sapiens]	0.594
60S ribosomal protein L34 [OS=Homo sapiens]	0.594
60S ribosomal protein L11 [OS=Homo sapiens]	0.594
60S ribosomal protein L5 [OS=Homo sapiens]	0.595
Single-stranded DNA-binding protein, mitochondrial [OS=Homo sapiens]	0.595
ATP-dependent RNA helicase DDX39A [OS=Homo sapiens]	0.595
ATP synthase subunit gamma, mitochondrial [OS=Homo sapiens]	0.601
Kinectin [OS=Homo sapiens]	0.601
Atp-dependent rna helicase a [OS=Homo sapiens]	0.603
40S ribosomal protein S8 [OS=Homo sapiens]	0.612
tubulin beta-3 chain [OS=Homo sapiens]	0.614
Probable ATP-dependent RNA helicase DDX23 [OS=Homo sapiens]	0.614
40S ribosomal protein S14 [OS=Homo sapiens]	0.616
60S ribosomal protein L13a [OS=Homo sapiens]	0.617
Histone H2A.V [OS=Homo sapiens]	0.617
Monocarboxylate transporter 1 [OS=Homo sapiens]	0.617
40S ribosomal protein S7 [OS=Homo sapiens]	0.62
60S ribosomal protein L7a [OS=Homo sapiens]	0.62
Coatomer subunit delta [OS=Homo sapiens]	0.62
40S ribosomal protein S3 [OS=Homo sapiens]	0.622
DNA topoisomerase 2-alpha [OS=Homo sapiens]	0.623
60S ribosomal protein L9 [OS=Homo sapiens]	0.626
Sideroflexin-1 [OS=Homo sapiens]	0.628
ADP/ATP translocase 2 [OS=Homo sapiens]	0.629
60S ribosomal protein L8 [OS=Homo sapiens]	0.631
elongation factor Tu, mitochondrial [OS=Homo sapiens]	0.635
protein LSM14 homolog A [OS=Homo sapiens]	0.635
T-complex protein 1 subunit gamma [OS=Homo sapiens]	0.641
40S ribosomal protein S13 [OS=Homo sapiens]	0.643
DnaJ homolog subfamily A member 2 [OS=Homo sapiens]	0.644
Isoform 3 of Plasminogen activator inhibitor 1 RNA-binding protein [OS=Homo sapiens]	0.645
Eukaryotic translation initiation factor 3 subunit D [OS=Homo sapiens]	0.645
peptidyl-prolyl cis-trans isomerase B [OS=Homo sapiens]	0.645
Dolichyl-diphosphooligosaccharide--protein glycosyltransferase subunit 2 [OS=Homo sapiens]	0.645
40S ribosomal protein S15a [OS=Homo sapiens]	0.647
Histone H1.2 [OS=Homo sapiens]	0.648
Cell growth-regulating nucleolar protein [OS=Homo sapiens]	0.648
tubulin beta chain [OS=Homo sapiens]	0.654
60S ribosomal protein L17 [OS=Homo sapiens]	0.654
Elongation factor 2 [OS=Homo sapiens]	0.657
B-lymphocyte antigen CD20 [OS=Homo sapiens]	0.657
Cytochrome b-c1 complex subunit 2, mitochondrial [OS=Homo sapiens]	0.662
ATP-dependent RNA helicase DDX18 [OS=Homo sapiens]	0.663
40S ribosomal protein S3a [OS=Homo sapiens]	0.665
Asparagine synthetase [glutamine-hydrolyzing] [OS=Homo sapiens]	0.665
Ras-related C3 botulinum toxin substrate 2 [OS=Homo sapiens]	0.665
Non-POU domain-containing octamer-binding protein [OS=Homo sapiens]	0.666
Myosin light polypeptide 6 [OS=Homo sapiens]	0.666
Myosin-9 [OS=Homo sapiens]	0.672
ADP-ribosylation factor 4 [OS=Homo sapiens]	0.674
nicotinamide phosphoribosyltransferase [OS=Homo sapiens]	0.674
DNA (cytosine-5)-methyltransferase 1 [OS=Homo sapiens]	0.675
Mediator of DNA damage checkpoint protein 1 [OS=Homo sapiens]	0.675
Nucleophosmin [OS=Homo sapiens]	0.678
Heat shock protein HSP 90-alpha [OS=Homo sapiens]	0.684
RNA-binding protein FUS [OS=Homo sapiens]	0.684
Heterogeneous nuclear ribonucleoprotein K [OS=Homo sapiens]	0.685
Multidrug resistance-associated protein 7 [OS=Homo sapiens]	0.685
60S ribosomal protein L12 [OS=Homo sapiens]	0.687
ATP-dependent RNA helicase DHX36 [OS=Homo sapiens]	0.687
Nuclear pore complex protein Nup214 [OS=Homo sapiens]	0.688
Rho guanine nucleotide exchange factor 2 [OS=Homo sapiens]	0.688
Pyruvate kinase PKM [OS=Homo sapiens]	0.69
Eukaryotic translation initiation factor 2 subunit 2 [OS=Homo sapiens]	0.69
X-ray repair cross-complementing protein 6 [OS=Homo sapiens]	0.694
60S ribosomal protein L18 [OS=Homo sapiens]	0.694
40S ribosomal protein S5 [OS=Homo sapiens]	0.694
Structural maintenance of chromosomes protein 4 [OS=Homo sapiens]	0.696
RNA-binding protein EWS [OS=Homo sapiens]	0.696
glyceraldehyde-3-phosphate dehydrogenase [OS=Homo sapiens]	0.697
60S ribosomal protein L27 [OS=Homo sapiens]	0.697
Nucleolar RNA helicase 2 [OS=Homo sapiens]	0.699
40S ribosomal protein S9 [OS=Homo sapiens]	0.7
ATPase inhibitor, mitochondrial [OS=Homo sapiens]	0.702
E3 SUMO-protein ligase RanBP2 [OS=Homo sapiens]	0.703
Actin, cytoplasmic 1 [OS=Homo sapiens]	0.703
Cofilin-1 [OS=Homo sapiens]	0.703
60S ribosomal protein L26 [OS=Homo sapiens]	0.705
deoxycytidine kinase [OS=Homo sapiens]	0.706
Kinesin-like protein KIF23 [OS=Homo sapiens]	0.706
ATP synthase subunit alpha, mitochondrial [OS=Homo sapiens]	0.708
60S ribosomal protein L23 [OS=Homo sapiens]	0.708
heterogeneous nuclear ribonucleoprotein U-like protein 2 [OS=Homo sapiens]	0.708
SWI/SNF-related matrix-associated actin-dependent regulator of chromatin subfamily A member 5 [OS=Homo sapiens]	0.712
Tubulin alpha-4A chain [OS=Homo sapiens]	0.713
Heterogeneous nuclear ribonucleoprotein Q [OS=Homo sapiens]	0.713
Interleukin enhancer-binding factor 2 [OS=Homo sapiens]	0.713
Isoform 2 of Ubiquitin-associated protein 2-like [OS=Homo sapiens]	0.713
protein arginine N-methyltransferase 1 [OS=Homo sapiens]	0.716
ATP-binding cassette sub-family E member 1 [OS=Homo sapiens]	0.721
Unconventional myosin-XVIIIa [OS=Homo sapiens]	0.722
40S ribosomal protein S17 [OS=Homo sapiens]	0.727
ATP-binding cassette sub-family F member 1 [OS=Homo sapiens]	0.727
Mitotic checkpoint protein BUB3 [OS=Homo sapiens]	0.727
60S ribosomal protein L19 [OS=Homo sapiens]	0.73
40S ribosomal protein S11 [OS=Homo sapiens]	0.73
Histone-binding protein RBBP4 [OS=Homo sapiens]	0.73
Isoform 2 of ATPase family AAA domain-containing protein 3A [OS=Homo sapiens]	0.734
60S ribosomal protein L31 [OS=Homo sapiens]	0.736
Microtubule-associated protein RP/EB family member 2 [OS=Homo sapiens]	0.74
Fatty acid synthase [OS=Homo sapiens]	0.742
Poly(RC)-binding protein 1 [OS=Homo sapiens]	0.743
DNA replication licensing factor mcm5 [OS=Homo sapiens]	0.744
Myosin-10 [OS=Homo sapiens]	0.746
Eukaryotic translation initiation factor 3 subunit A [OS=Homo sapiens]	0.746
DNA replication licensing factor mcm2 [OS=Homo sapiens]	0.747
Heterogeneous nuclear ribonucleoprotein A1 [OS=Homo sapiens]	0.749
Serine/threonine-protein phosphatase Pgam5, mitochondrial [OS=Homo sapiens]	0.749
60S ribosomal protein L13 [OS=Homo sapiens]	0.75
aminoacyl tRNA synthase complex-interacting multifunctional protein 2 [OS=Homo sapiens]	0.755
Leucine--tRNA ligase, cytoplasmic [OS=Homo sapiens]	0.756
ADP/ATP translocase 3 [OS=Homo sapiens]	0.756
40S ribosomal protein S10 [OS=Homo sapiens]	0.758
T-complex protein 1 subunit beta [OS=Homo sapiens]	0.758
e3 ubiquitin-protein ligase UBR4 [OS=Homo sapiens]	0.759
Replication factor C subunit 1 [OS=Homo sapiens]	0.761
60s ribosomal protein l38 [OS=Homo sapiens]	0.762
Exportin-2 [OS=Homo sapiens]	0.764
60S ribosomal protein L10 [OS=Homo sapiens]	0.765
activator of 90 kDa heat shock protein ATPase homolog 1 [OS=Homo sapiens]	0.765
Heterogeneous nuclear ribonucleoproteins C1/C2 [OS=Homo sapiens]	0.765
60S ribosomal protein L36 [OS=Homo sapiens]	0.767
immunoglobulin heavy variable 4-34 [OS=Homo sapiens]	0.767
Heat shock cognate 71 kDa protein [OS=Homo sapiens]	0.768
histone deacetylase 1 [OS=Homo sapiens]	0.768
40S ribosomal protein S28 [OS=Homo sapiens]	0.77
Eukaryotic translation initiation factor 2 subunit 1 [OS=Homo sapiens]	0.774
Ubiquitin-60S ribosomal protein L40 [OS=Homo sapiens]	0.774
Aspartate--tRNA ligase, cytoplasmic [OS=Homo sapiens]	0.775
DNA topoisomerase 2-beta [OS=Homo sapiens]	0.778
nuclear mitotic apparatus protein 1 [OS=Homo sapiens]	0.778
40S ribosomal protein S15 [OS=Homo sapiens]	0.78
protein furry homolog-like [OS=Homo sapiens]	0.78
Phenylalanine--tRNA ligase beta subunit [OS=Homo sapiens]	0.781
40S ribosomal protein S16 [OS=Homo sapiens]	0.783
T-complex protein 1 subunit eta [OS=Homo sapiens]	0.783
Pre-mRNA-splicing factor ATP-dependent RNA helicase DHX15 [OS=Homo sapiens]	0.784
proliferating cell nuclear antigen [OS=Homo sapiens]	0.789
Ras GTPase-activating-like protein IQGAP1 [OS=Homo sapiens]	0.79
ATP-citrate synthase [OS=Homo sapiens]	0.79
probable ATP-dependent RNA helicase DDX5 [OS=Homo sapiens]	0.792
Chromodomain-helicase-DNA-binding protein 4 [OS=Homo sapiens]	0.793
Heterogeneous nuclear ribonucleoprotein F [OS=Homo sapiens]	0.796
immunoglobulin heavy constant mu [OS=Homo sapiens]	0.798
DNA mismatch repair protein MSH6 [OS=Homo sapiens]	0.798
Nck-associated protein 1-like [OS=Homo sapiens]	0.798
ataxin-2-like protein [OS=Homo sapiens]	0.798
T-complex protein 1 subunit alpha [OS=Homo sapiens]	0.799
D-3-phosphoglycerate dehydrogenase [OS=Homo sapiens]	0.799
Tubulin beta-4B chain [OS=Homo sapiens]	0.801
ADP-ribosylation factor 3 [OS=Homo sapiens]	0.801
Splicing regulatory glutamine/lysine-rich protein 1 [OS=Homo sapiens]	0.801
eIF-2-alpha kinase activator GCN1 [OS=Homo sapiens]	0.802
Nucleosome assembly protein 1-like 1 [OS=Homo sapiens]	0.805
Probable ATP-dependent RNA helicase DDX20 [OS=Homo sapiens]	0.805
Eukaryotic initiation factor 4A-III [OS=Homo sapiens]	0.806
Cellular nucleic acid-binding protein [OS=Homo sapiens]	0.806
Metastasis-associated protein MTA2 [OS=Homo sapiens]	0.806
Lamina-associated polypeptide 2, isoforms beta/gamma [OS=Homo sapiens]	0.808
DNA topoisomerase 1 [OS=Homo sapiens]	0.809
Eukaryotic translation initiation factor 5B [OS=Homo sapiens]	0.809
ATP-dependent RNA helicase DDX3X [OS=Homo sapiens]	0.811
heterogeneous nuclear ribonucleoproteins A2/B1 [OS=Homo sapiens]	0.811
1-phosphatidylinositol 4,5-bisphosphate phosphodiesterase gamma-2 [OS=Homo sapiens]	0.812
T-complex protein 1 subunit epsilon [OS=Homo sapiens]	0.815
CAD protein [OS=Homo sapiens]	0.818
Eukaryotic translation initiation factor 1A, X-chromosomal [OS=Homo sapiens]	0.818
isoleucine--tRNA ligase, cytoplasmic [OS=Homo sapiens]	0.821
heterogeneous nuclear ribonucleoprotein D0 [OS=Homo sapiens]	0.821
60S ribosomal protein L22 [OS=Homo sapiens]	0.823
Methionine--tRNA ligase, cytoplasmic [OS=Homo sapiens]	0.824
Importin-5 [OS=Homo sapiens]	0.824
Nuclear pore membrane glycoprotein 210 [OS=Homo sapiens]	0.826
bifunctional purine biosynthesis protein purH [OS=Homo sapiens]	0.826
Valine--tRNA ligase [OS=Homo sapiens]	0.826
FACT complex subunit SSRP1 [OS=Homo sapiens]	0.83
Heterogeneous nuclear ribonucleoprotein H [OS=Homo sapiens]	0.83
Trypsin-2 [OS=Homo sapiens]	0.83
UTP--glucose-1-phosphate uridylyltransferase [OS=Homo sapiens]	0.832
coatomer subunit alpha [OS=Homo sapiens]	0.835
Lysine--tRNA ligase [OS=Homo sapiens]	0.839
40S ribosomal protein S30 [OS=Homo sapiens]	0.839
Bifunctional glutamate/proline--tRNA ligase [OS=Homo sapiens]	0.84
60S ribosomal protein L21 [OS=Homo sapiens]	0.84
inosine-5'-monophosphate dehydrogenase 2 [OS=Homo sapiens]	0.84
Glycine--tRNA ligase [OS=Homo sapiens]	0.84
Serine/threonine-protein kinase VRK1 [OS=Homo sapiens]	0.842
elongation factor 1-gamma [OS=Homo sapiens]	0.843
T-complex protein 1 subunit theta [OS=Homo sapiens]	0.846
40S ribosomal protein S19 [OS=Homo sapiens]	0.846
KH domain-containing, RNA-binding, signal transduction-associated protein 1 [OS=Homo sapiens]	0.849
Tubulin beta-6 chain [OS=Homo sapiens]	0.851
Pre-mRNA-splicing factor 38B [OS=Homo sapiens]	0.854
Sarcoplasmic/endoplasmic reticulum calcium ATPase 2 [OS=Homo sapiens]	0.855
116 kDa U5 small nuclear ribonucleoprotein component [OS=Homo sapiens]	0.86
Translocon-associated protein subunit gamma [OS=Homo sapiens]	0.86
Stromal membrane-associated protein 2 [OS=Homo sapiens]	0.863
40S ribosomal protein S25 [OS=Homo sapiens]	0.864
40S ribosomal protein S12 [OS=Homo sapiens]	0.864
Heterogeneous nuclear ribonucleoprotein A0 [OS=Homo sapiens]	0.864
Cytoplasmic dynein 1 heavy chain 1 [OS=Homo sapiens]	0.866
RING finger protein 219 [OS=Homo sapiens]	0.866
60S ribosomal protein L32 [OS=Homo sapiens]	0.867
peptidyl-prolyl cis-trans isomerase A [OS=Homo sapiens]	0.867
actin, gamma-enteric smooth muscle [OS=Homo sapiens]	0.869
delta-1-pyrroline-5-carboxylate synthase [OS=Homo sapiens]	0.87
E3 ubiquitin-protein ligase MYCBP2 [OS=Homo sapiens]	0.871
aminoacyl tRNA synthase complex-interacting multifunctional protein 1 [OS=Homo sapiens]	0.873
S-adenosylmethionine synthase isoform type-2 [OS=Homo sapiens]	0.877
plectin [OS=Homo sapiens]	0.882
peroxiredoxin-1 [OS=Homo sapiens]	0.883
U5 small nuclear ribonucleoprotein 200 kDa helicase [OS=Homo sapiens]	0.883
T-complex protein 1 subunit delta [OS=Homo sapiens]	0.885
Ras-related protein Rap-1b [OS=Homo sapiens]	0.885
transformer-2 protein homolog beta [OS=Homo sapiens]	0.885
28S ribosomal protein S11, mitochondrial [OS=Homo sapiens]	0.888
Guanine nucleotide-binding protein subunit alpha-12 [OS=Homo sapiens]	0.891
arginine--tRNA ligase, cytoplasmic [OS=Homo sapiens]	0.892
Coronin-1A [OS=Homo sapiens]	0.895
Ezrin [OS=Homo sapiens]	0.897
Clathrin heavy chain 1 [OS=Homo sapiens]	0.898
DnaJ homolog subfamily A member 1 [OS=Homo sapiens]	0.9
DNA replication licensing factor mcm3 [OS=Homo sapiens]	0.901
Thyroid hormone receptor-associated protein 3 [OS=Homo sapiens]	0.901
L-lactate dehydrogenase B chain [OS=Homo sapiens]	0.903
heat shock protein 75 kDa, mitochondrial [OS=Homo sapiens]	0.905
T-complex protein 1 subunit zeta [OS=Homo sapiens]	0.907
Interleukin enhancer-binding factor 3 [OS=Homo sapiens]	0.908
glutamine--tRNA ligase [OS=Homo sapiens]	0.91
Fragile X mental retardation syndrome-related protein 1 [OS=Homo sapiens]	0.911
Fermitin family homolog 3 [OS=Homo sapiens]	0.914
histone acetyltransferase type B catalytic subunit [OS=Homo sapiens]	0.914
Succinate--CoA ligase [ADP/GDP-forming] subunit alpha, mitochondrial [OS=Homo sapiens]	0.914
Calcium/calmodulin-dependent protein kinase type II subunit delta [OS=Homo sapiens]	0.916
Mediator of RNA polymerase II transcription subunit 1 [OS=Homo sapiens]	0.919
H/ACA ribonucleoprotein complex subunit 1 [OS=Homo sapiens]	0.92
Flap endonuclease 1 [OS=Homo sapiens]	0.922
Zinc finger CCCH domain-containing protein 15 [OS=Homo sapiens]	0.922
X-ray repair cross-complementing protein 5 [OS=Homo sapiens]	0.925
AT-hook-containing transcription factor [OS=Homo sapiens]	0.925
immunoglobulin lambda constant 2 [OS=Homo sapiens]	0.926
Importin subunit beta-1 [OS=Homo sapiens]	0.926
L-lactate dehydrogenase A chain [OS=Homo sapiens]	0.928
Heterogeneous nuclear ribonucleoprotein A3 [OS=Homo sapiens]	0.931
profilin-1 [OS=Homo sapiens]	0.935
Serine hydroxymethyltransferase, mitochondrial [OS=Homo sapiens]	0.935
structural maintenance of chromosomes protein 2 [OS=Homo sapiens]	0.936
Actin-related protein 2/3 complex subunit 4 [OS=Homo sapiens]	0.936
Alanine--tRNA ligase, cytoplasmic [OS=Homo sapiens]	0.936
Monofunctional C1-tetrahydrofolate synthase, mitochondrial [OS=Homo sapiens]	0.941
Splicing factor U2AF 65 kDa subunit [OS=Homo sapiens]	0.948
60S ribosomal protein L35 [OS=Homo sapiens]	0.948
guanine nucleotide-binding protein G(i) subunit alpha-2 [OS=Homo sapiens]	0.948
40S ribosomal protein S20 [OS=Homo sapiens]	0.951
Serine/arginine-rich splicing factor 3 [OS=Homo sapiens]	0.954
Melanoma-associated antigen D1 [OS=Homo sapiens]	0.954
zinc finger CCCH-type antiviral protein 1 [OS=Homo sapiens]	0.956
Phosphatidate phosphatase LPIN3 [OS=Homo sapiens]	0.956
U2 snRNP-associated SURP motif-containing protein [OS=Homo sapiens]	0.966
Serine-protein kinase ATM [OS=Homo sapiens]	0.968
3'(2'),5'-bisphosphate nucleotidase 1 [OS=Homo sapiens]	0.97
Transcription activator BRG1 [OS=Homo sapiens]	0.975
Coiled-coil domain-containing protein 124 [OS=Homo sapiens]	0.976
Sodium/potassium-transporting ATPase subunit alpha-2 [OS=Homo sapiens]	0.979
Scaffold attachment factor B1 [OS=Homo sapiens]	0.981
Eukaryotic translation elongation factor 1 epsilon-1 [OS=Homo sapiens]	0.981
Serine/Arginine-related protein 53 [OS=Homo sapiens]	0.982
Isoform 2 of Probable ATP-dependent RNA helicase DDX17 [OS=Homo sapiens]	0.988
serine/arginine-rich splicing factor 7 [OS=Homo sapiens]	0.988
Methylcrotonoyl-CoA carboxylase beta chain, mitochondrial [OS=Homo sapiens]	0.991
DNA-dependent protein kinase catalytic subunit [OS=Homo sapiens]	0.994
staphylococcal nuclease domain-containing protein 1 [OS=Homo sapiens]	0.997
Acetyl-CoA carboxylase 1 [OS=Homo sapiens]	1
ADP-ribosylation factor-like protein 6-interacting protein 4 [OS=Homo sapiens]	1
14-3-3 protein theta [OS=Homo sapiens]	1.001
60S acidic ribosomal protein P2 [OS=Homo sapiens]	1.004
testis-specific Y-encoded-like protein 2 [OS=Homo sapiens]	1.009
Twinfilin-2 [OS=Homo sapiens]	1.01
THO complex subunit 4 [OS=Homo sapiens]	1.012
Leucine-rich repeat-containing protein 59 [OS=Homo sapiens]	1.018
proliferation-associated protein 2G4 [OS=Homo sapiens]	1.018
splicing factor 3B subunit 1 [OS=Homo sapiens]	1.018
Putative RNA-binding protein Luc7-like 2 [OS=Homo sapiens]	1.019
chloride intracellular channel protein 1 [OS=Homo sapiens]	1.022
Splicing factor U2AF 35 kDa subunit [OS=Homo sapiens]	1.028
E3 ubiquitin-protein ligase UHRF1 [OS=Homo sapiens]	1.035
G2 and S phase-expressed protein 1 [OS=Homo sapiens]	1.041
unconventional myosin-Ig [OS=Homo sapiens]	1.046
Serine/threonine-protein phosphatase 2A catalytic subunit alpha isoform [OS=Homo sapiens]	1.049
DNA repair protein Rad50 [OS=Homo sapiens]	1.059
E3 ubiquitin-protein ligase HERC2 [OS=Homo sapiens]	1.062
Baculoviral IAP repeat-containing protein 6 [OS=Homo sapiens]	1.062
Pericentriolar material 1 protein [OS=Homo sapiens]	1.062
Leupaxin [OS=Homo sapiens]	1.064
Heterogeneous nuclear ribonucleoprotein A/B [OS=Homo sapiens]	1.065
28S ribosomal protein S5, mitochondrial [OS=Homo sapiens]	1.066
Rab GTPase-activating protein 1 [OS=Homo sapiens]	1.068
RNA cytidine acetyltransferase [OS=Homo sapiens]	1.072
Actin-related protein 2/3 complex subunit 2 [OS=Homo sapiens]	1.075
exosome complex exonuclease RRP44 [OS=Homo sapiens]	1.078
Myosin regulatory light chain 12B [OS=Homo sapiens]	1.081
Peptidyl-prolyl cis-trans isomerase-like 4 [OS=Homo sapiens]	1.084
Centriolin [OS=Homo sapiens]	1.09
Serpin B9 [OS=Homo sapiens]	1.096
Probable ATP-dependent RNA helicase DDX6 [OS=Homo sapiens]	1.097
eukaryotic translation initiation factor 3 subunit C-like protein [OS=Homo sapiens]	1.1
protein FAM98A [OS=Homo sapiens]	1.105
G kinase-anchoring protein 1 [OS=Homo sapiens]	1.106
Midasin [OS=Homo sapiens]	1.109
Pericentrin [OS=Homo sapiens]	1.112
Maltase-glucoamylase, intestinal [OS=Homo sapiens]	1.115
Tyrosine--tRNA ligase, cytoplasmic [OS=Homo sapiens]	1.117
MICOS complex subunit Mic60 [OS=Homo sapiens]	1.123
Insulin-like growth factor 2 mRNA-binding protein 1 [OS=Homo sapiens]	1.129
Calcium/calmodulin-dependent protein kinase type II subunit gamma [OS=Homo sapiens]	1.13
Pantetheinase [OS=Homo sapiens]	1.13
Septin-7 [OS=Homo sapiens]	1.131
Cytoplasmic FMR1-interacting protein 2 [OS=Homo sapiens]	1.131
Importin-7 [OS=Homo sapiens]	1.136
DNA replication licensing factor MCM7 [OS=Homo sapiens]	1.142
Vascular non-inflammatory molecule 2 [OS=Homo sapiens]	1.146
N-alpha-acetyltransferase 15, NatA auxiliary subunit [OS=Homo sapiens]	1.154
Fumarylacetoacetase [OS=Homo sapiens]	1.155
serine/arginine-rich splicing factor 8 [OS=Homo sapiens]	1.157
Guanine nucleotide-binding protein-like 3-like protein [OS=Homo sapiens]	1.162
LIM and SH3 domain protein 1 [OS=Homo sapiens]	1.171
fructose-bisphosphate aldolase A [OS=Homo sapiens]	1.171
Asparagine--tRNA ligase, cytoplasmic [OS=Homo sapiens]	1.182
Cysteine and glycine-rich protein 1 [OS=Homo sapiens]	1.185
ATP-dependent RNA helicase DDX1 [OS=Homo sapiens]	1.185
RNA-binding protein NOB1 [OS=Homo sapiens]	1.199
Acidic leucine-rich nuclear phosphoprotein 32 family member E [OS=Homo sapiens]	1.205
Cyclin-dependent kinase 1 [OS=Homo sapiens]	1.208
Peroxisome proliferator-activated receptor delta [OS=Homo sapiens]	1.211
Methylcrotonoyl-CoA carboxylase subunit alpha, mitochondrial [OS=Homo sapiens]	1.213
pikachurin [OS=Homo sapiens]	1.223
MORC family CW-type zinc finger protein 3 [OS=Homo sapiens]	1.227
Isoform 2 of PEX5-related protein [OS=Homo sapiens]	1.227
U4/U6.U5 small nuclear ribonucleoprotein 27 kDa protein [OS=Homo sapiens]	1.229
Desmoglein-1 [OS=Homo sapiens]	1.233
Carboxypeptidase Q [OS=Homo sapiens]	1.241
Exportin-1 [OS=Homo sapiens]	1.242
Acetyl-CoA carboxylase 2 [OS=Homo sapiens]	1.257
phosphoglycerate kinase 1 [OS=Homo sapiens]	1.257
splicing factor, proline- and glutamine-rich [OS=Homo sapiens]	1.266
Trypsin-1 [OS=Homo sapiens]	1.267
Keratin, type II cytoskeletal 2 epidermal [OS=Homo sapiens]	1.269
Myosin-3 [OS=Homo sapiens]	1.279
Pre-mRNA-processing-splicing factor 8 [OS=Homo sapiens]	1.281
Ubiquitin-conjugating enzyme E2 L3 [OS=Homo sapiens]	1.288
vitamin D-binding protein [OS=Homo sapiens]	1.298
Serine/arginine-rich splicing factor 6 [OS=Homo sapiens]	1.306
keratin, type II cytoskeletal 5 [OS=Homo sapiens]	1.322
Keratin, type II cuticular Hb2 [OS=Homo sapiens]	1.322
Serum albumin [OS=Homo sapiens]	1.344
cytochrome b-c1 complex subunit Rieske, mitochondrial [OS=Homo sapiens]	1.344
Ceruloplasmin [OS=Homo sapiens]	1.355
Probable inactive 1-aminocyclopropane-1-carboxylate synthase-like protein 2 [OS=Homo sapiens]	1.357
Keratin, type I cytoskeletal 14 [OS=Homo sapiens]	1.365
Keratin, type I cytoskeletal 10 [OS=Homo sapiens]	1.378
Glutathione S-transferase P [OS=Homo sapiens]	1.397
Dermcidin [OS=Homo sapiens]	1.399
40S ribosomal protein SA [OS=Homo sapiens]	1.414
probable ATP-dependent RNA helicase DDX46 [OS=Homo sapiens]	1.434
Keratin, type II cytoskeletal 6A [OS=Homo sapiens]	1.436
Dipeptidyl peptidase 4 [OS=Homo sapiens]	1.437
40S ribosomal protein S29 [OS=Homo sapiens]	1.439
Zinc finger protein 646 [OS=Homo sapiens]	1.461
60S ribosomal protein L37a [OS=Homo sapiens]	1.507
Putative neutrophil cytosol factor 1C [OS=Homo sapiens]	1.51
Keratin, type II cytoskeletal 4 [OS=Homo sapiens]	1.555
Keratin, type II cytoskeletal 1 [OS=Homo sapiens]	1.6
Keratin, type I cytoskeletal 9 [OS=Homo sapiens]	1.625
Keratin, type I cytoskeletal 16 [OS=Homo sapiens]	1.654
Keratin, type II cytoskeletal 1b [OS=Homo sapiens]	2.39
Calmodulin-like protein 5 [OS=Homo sapiens]	2.459
Histone H1.3 [OS=Homo sapiens]
ADP/ATP translocase 1 [OS=Homo sapiens]
POTE ankyrin domain family member F [OS=Homo sapiens]
raftlin [OS=Homo sapiens]
Nucleosome assembly protein 1-like 4 [OS=Homo sapiens]
U1 small nuclear ribonucleoprotein C [OS=Homo sapiens]
Small nuclear ribonucleoprotein Sm D1 [OS=Homo sapiens]
Stress-70 protein, mitochondrial [OS=Homo sapiens]
Luc7-like protein 3 [OS=Homo sapiens]
26S proteasome non-ATPase regulatory subunit 3 [OS=Homo sapiens]
Isoform 3 of Espin-like protein [OS=Homo sapiens]
Beta-adrenergic receptor kinase 1 [OS=Homo sapiens]
DNA replication licensing factor MCM4 [OS=Homo sapiens]
4F2 cell-surface antigen heavy chain [OS=Homo sapiens]
Putative ATP-dependent RNA helicase DHX30 [OS=Homo sapiens]
Splicing factor 1 [OS=Homo sapiens]
bifunctional 3'-phosphoadenosine 5'-phosphosulfate synthase 1 [OS=Homo sapiens]
tRNA (Cytosine(34)-C(5))-methyltransferase [OS=Homo sapiens]
Ena/VASP-like protein [OS=Homo sapiens]
Acidic leucine-rich nuclear phosphoprotein 32 family member B [OS=Homo sapiens]
Ubiquitin-like modifier-activating enzyme 1 [OS=Homo sapiens]
alpha-enolase [OS=Homo sapiens]
F-actin-capping protein subunit beta [OS=Homo sapiens]
Structural maintenance of chromosomes protein 3 [OS=Homo sapiens]
Propionyl-CoA carboxylase alpha chain, mitochondrial [OS=Homo sapiens]
glutamine--fructose-6-phosphate aminotransferase [isomerizing] 1 [OS=Homo sapiens]
dnaJ homolog subfamily C member 2 [OS=Homo sapiens]
Centrosome-associated protein CEP250 [OS=Homo sapiens]
transportin-1 [OS=Homo sapiens]
protein elys [OS=Homo sapiens]
Isoform gamma of Tapasin-related protein [OS=Homo sapiens]
Myelodysplastic syndrome 2 translocation-associated protein [OS=Homo sapiens]
Cold-inducible RNA-binding protein [OS=Homo sapiens]
M-phase-specific PLK1-interacting protein [OS=Homo sapiens]
Matrin-3 [OS=Homo sapiens]
Ubiquitin carboxyl-terminal hydrolase isozyme L1 [OS=Homo sapiens]
Erlin-2 [OS=Homo sapiens]
Protein phosphatase 1G [OS=Homo sapiens]
nicotinate phosphoribosyltransferase [OS=Homo sapiens]
Arf-GAP with SH3 domain, ANK repeat and PH domain-containing protein 2 [OS=Homo sapiens]
E3 ubiquitin-protein ligase TRIM23 [OS=Homo sapiens]
Plastin-2 [OS=Homo sapiens]
Protein mab-21-like 2 [OS=Homo sapiens]
DNA mismatch repair protein MSH2 [OS=Homo sapiens]
Polyadenylate-binding protein 3 [OS=Homo sapiens]
N-acyl-phosphatidylethanolamine-hydrolyzing phospholipase D [OS=Homo sapiens]
SH2 domain-containing protein 4A [OS=Homo sapiens]
CCR4-NOT transcription complex subunit 1 [OS=Homo sapiens]
Protocadherin-15 [OS=Homo sapiens]
Ras GTPase-activating protein-binding protein 1 [OS=Homo sapiens]
Neutral alpha-glucosidase AB [OS=Homo sapiens]
Signal recognition particle subunit SRP68 [OS=Homo sapiens]
ectodysplasin-A [OS=Homo sapiens]
Cyclin-T1 [OS=Homo sapiens]
Signal recognition particle 14 kDa protein [OS=Homo sapiens]
Cell division cycle 5-like protein [OS=Homo sapiens]
Serine/arginine-rich splicing factor 10 [OS=Homo sapiens]
nitric oxide synthase-interacting protein [OS=Homo sapiens]
NAD-dependent malic enzyme, mitochondrial [OS=Homo sapiens]
ATP synthase F(0) complex subunit B1, mitochondrial [OS=Homo sapiens]
Paired mesoderm homeobox protein 2B [OS=Homo sapiens]
Peptidyl-prolyl cis-trans isomerase FKBP11 [OS=Homo sapiens]
Dynein light chain 1, cytoplasmic [OS=Homo sapiens]
Very-long-chain enoyl-CoA reductase [OS=Homo sapiens]
ras-related protein rab-10 [OS=Homo sapiens]
Cysteine-rich protein 1 [OS=Homo sapiens]
Protein FAM177B [OS=Homo sapiens]
Desmocollin-1 [OS=Homo sapiens]
protein RTF2 homolog [OS=Homo sapiens]
Adenosylhomocysteinase [OS=Homo sapiens]
Isoform 1 of Transportin-3 [OS=Homo sapiens]
Ras-related protein Rab-2A [OS=Homo sapiens]
AP-3 complex subunit delta-1 [OS=Homo sapiens]
3-hydroxyacyl-CoA dehydrogenase type-2 [OS=Homo sapiens]
ATP synthase subunit g, mitochondrial [OS=Homo sapiens]
U4/U6.U5 tri-snRNP-associated protein 2 [OS=Homo sapiens]
Eukaryotic translation initiation factor 3 subunit B [OS=Homo sapiens]

## Sheet: Figure 4E
BTK		Time (s)	5uM (-ve ctrl)	12.5 nM	25 nM	50 nM	100 nM	200 nM
		120		0.576	0.506	0.295	0.138	0.099
		240		0.557	0.325	0.16	0.103	0.102
		360	0.109	0.368	0.221	0.115	0.107	0.097
TEC		Time (s)	5uM (-ve ctrl)	12.5 nM	25 nM	50 nM	100 nM	200 nM
		120		0.776	0.645	0.416	0.29	0.239
		240		0.698	0.465	0.339	0.223	0.241
		360	0.269	0.558	0.361	0.251	0.252	0.22
BLK		Time (s)	5uM (-ve ctrl)	12.5 nM	25 nM	50 nM	100 nM	200 nM
		120		0.29	0.302	0.257	0.202	0.168
		240		0.252	0.202	0.2	0.149	0.147
		360	0.191	0.194	0.179	0.128	0.184	0.146

## Sheet: Figure 4F
BTK		IB Conc. (M)	kobs
		1.25e-08	0.0035	0.00313
		2.5e-08	0.00599	0.00557
		5e-08	0.0122	0.0105
		1e-07	0.0253	0.0202
		2e-07	0.0202	0.0278
TEC		IB Conc. (M)	IB Conc. (M)
		1.25e-08	0.00229	0.00251
		2.5e-08	0.00488	0.00543
		5e-08	0.0102	0.0111
		1e-07	0.0201	0.0221
		2e-07	0.0305	0.0275
BLK		IB Conc. (M)	kobs
		1.25e-08	0.0116	0.00877
		2.5e-08	0.0121	0.00937
		5e-08	0.0144	0.00623
		1e-07	0.0192	0.0132
		2e-07	0.0237	0.0197

## Sheet: Figure 5
Figure 5A	subclass	Gene	kinact (/s)		Figure 5B	subclass	Gene	kinact (/s)		Source data for all the other panels in figure 5 can be found in Supplementrary Data 3/4/5
	bromoacetyl	PTPN1	0.00667			acrylamide (cyclo)	BTK	0.00183
	bromoacetyl	PTPN1	0.04			acrylamide (aryl)	EGFR	0.00298
	bromoacetyl	PTPN1	0.03			acrylamide (aryl)	EGFR	0.003
	bromoacetyl	PTPN1	0.02333			acrylamide (aryl)	EGFR	0.003
	bromoacetyl	PTPN1	0.00967			acrylamide (aryl)	EGFR	0.00483
	chloroacetyl	PTPN1	0.0035			acrylamide (aryl)	EGFR	0.00717
	bromoacetyl	PTPN1	0.02167			acrylamide (aryl)	EGFR	0.005
	chloroacetyl	PTPN1	0.00983			acrylamide (aryl)	EGFR	0.0055
	bromoacetyl	PTPN1	0.04833			acrylamide (aryl)	BTK	0.00017
	bromoacetyl	PTPN1	0.00983			acrylamide (aryl)	EGFR	0.00498
	bromoacetyl	PTPN1	0.008			acrylamide (aryl)	EGFR	0.00028
	bromoacetyl	PTPN1	0.0085			acrylamide (aryl)	EGFR	0.00092
	chloroacetyl	PTPN1	0.00367			acrylamide (aryl)	MAP3K7	0.0011
	bromoacetyl	PTPN1	0.00617			acrylamide (alkyl)	KRAS	0.0354
	chloroacetyl	PTPN1	0.035			vinylsulfone	CTSL	0.00167
	bromoacetyl	PTPN1	0.01433			vinylsulfone	CTSB	0.00098
	chloroacetyl	PTPN1	0.03			vinylsulfone	CTSB	0.00065
	bromoacetyl	PTPN1	0.02			vinylsulfone	CTSL	0.00267
	bromoacetyl	PTPN6	0.11			vinylsulfone	CTSB	0.00078
	bromoacetyl	PTPN1	0.01667			vinylsulfone	CTSB	0.0008
	bromoacetyl	PTPN1	0.006			vinylsulfone	CTSB	0.00075
	bromoacetyl	PTPN6	0.00217			vinylsulfone	CTSL	0.00167
	bromoacetyl	PTPN1	0.08			vinylsulfone	CTSB	0.00075
	chloroacetamide	KRAS	0.01433			vinylsulfone	CTSB	0.00065
	chloroacetamide	KRAS	0.004			vinylsulfone	CTSL	0.002
	chloroacetamide	KRAS	0.005			vinylsulfone	CTSB	0.00107
	chloroacetamide	KRAS	0.00117			others	IMPDH1	0.0269
	chloroacetamide	KRAS	0.01667			acrylamide (aryl)	BTK	0.0025
	chloroacetamide	KRAS	0.0035			acrylamide (aryl)	BTK	0.0025
	chloroacetamide	KRAS	0.00088			acrylamide (cyclo)	FGFR1	0.0019
	chloroacetamide	KRAS	0.00092			acrylamide (cyclo)	FGFR2	0.00092
	chloroacetamide	KRAS	0.03667			acrylamide (cyclo)	FGFR3	0.00097
	chloroacetamide	KRAS	0.03833			acrylamide (cyclo)	FGFR4	0.00066
	chloroacetamide	KRAS	0.00233			acrylamide (aryl)	EGFR	0.00233
	chloroacetamide	KRAS	0.00608			acrylamide (aryl)	EGFR	0.0015
	chloroacetamide	KRAS	0.001			acrylamide (aryl)	EGFR	0.00283
	chloroacetamide	KRAS	0.0055			acrylamide (aryl)	BTK	0.00233
	chloroacetamide	KRAS	0.00917			acrylamide (cyclo)	BTK	0.00217
	thioester exchange	GLR1	0.00167			acrylamide (cyclo)	BTK	0.00217
	chloroacetamide	PIN1	0.00133			acrylamide (aryl)	BTK	0.001
	others	Dagla	0.00367			acrylamide (cyclo)	BMX	0.00564
	others	Dagla	0.00533			acrylamide (cyclo)	ITK	0.000144
	others	Dagla	0.00125			acrylamide (cyclo)	BTK	0.124
	others	Dagla	0.00133			acrylamide (cyclo)	BLK	0.0278
	others	Dagla	0.00097			acrylamide (aryl)	BTK	0.0055
	others	Dagla	0.00133			acrylamide (aryl)	EGFR	0.003
	chloroacetamide	GSTO1	0.013			acrylamide (aryl)	EGFR	0.00233
	chloroacetamide	GSTO1	0.01017			acrylamide (aryl)	EGFR	0.00833
	chloroacetamide	GSTO1	0.135			acrylamide (aryl)	BTK	0.0025
	chloroacetamide	GSTO1	0.05			acrylamide (aryl)	BTK	0.00083
	chloroacetamide	GSTO1	0.01333			acrylamide (aryl)	EGFR	0.00467
	chloroacetamide	GSTO1	0.02167			acrylamide (aryl)	EGFR	0.00233
	sulfonyl fluoride	GSTO1	0.03833			acrylamide (aryl)	EGFR	0.00617
	chloroacetamide	GSTO1	0.01833			quinone	srtA	0.00065
						acrylamide (aryl)	BTK	0.00117
						acrylamide (aryl)	KDM5A	0.0033
						N,N-dimethylmethylamine	CDK7	0.00228
						N,N-dimethylmethylamine	CDK7	0.00132
						N,N-dimethylmethylamine	CDK7	0.00314
						others	PTPN5	0.068
						acrylamide (alkyl)	BCL2A1	0.00367
						acrylamide (alkyl)	BCL2A1	0.00349
						acrylamide (alkyl)	BCL2A1	0.00239
						acrylamide (alkyl)	BCL2A1	0.00159
						acrylamide (alkyl)	BCL2A1	0.00224
						acrylamide (alkyl)	BCL2A1	0.00231
						vinylsulfone	CTSL	0.24
						vinylsulfone	CTSL	0.28
						vinylsulfone	CTSL	0.0006
						vinylsulfone	CTSL	0.0003
						acrylamide (cyclo)	KRAS	0.05
						others	PIN1	0.00777
						acrylamide (cyclo)	JAK3	0.0035
						acrylamide (cyclo)	JAK3	0.0035
						acrylamide (alkyl)	JAK3	0.00433
						acrylamide (alkyl)	JAK3	0.00417
						acrylamide (cyclo)	JAK3	0.02
						acrylamide (cyclo)	JAK3	0.00283
						acrylamide (cyclo)	JAK3	0.00117
						acrylamide (cyclo)	JAK3	0.00683
						acrylamide (aryl)	FGFR1	0.00072
						N,N-dimethylmethylamine	FGFR1	0.00071
						acrylamide (alkyl)	ITK	0.00055
						acrylamide (alkyl)	ITK	0.00132
						acrylamide (alkyl)	ITK	0.00142
						others	IKBKB	0.00022
						others	IKBKB	0.00045
						acrylamide (aryl)	PRMT6	0.00133
						acrylamide (alkyl)	PTK2	0.00267
						acrylamide (alkyl)	PTK2	0.00078
						others	PTK2	0.00417
						others	PTK2	0.004

## Sheet: Figure 7
Source data for all the other panels in figure 5 can be found in Supplementrary Data 6

## Sheet: Figure S3
Figure S3A
Figure S3B
Figure S3C
